# Supplementary material for: Metatranscriptomic Insights Into the Response of River Biofilm Communities to Ionic and Nano-Zinc Oxide Exposures
Source: Front Microbiol. 2020 Feb 26;11:267. doi: 10.3389/fmicb.2020.00267 (PMC7055177; doi:10.3389/fmicb.2020.00267)
Supplement: Supplementary file 2 [file Data_Sheet_2.xlsx]

## Sheet: Table S1
Table S1. Metatranscript reads per sample
BioSample Accession No.	Sample	Treatment	# Raw Reads	# Quality Reads (post-Trimmomatic)	# rRNA reads (via SortMeRNA)
SAMN11510110	Control_JLW_01	Control	1445819	1214488	131938
SAMN11510111	Control_JLW_02	Control	1683455	1414102	177214
SAMN11510112	Control_JLW_03	Control	1592678	1337850	116410
SAMN11510113	Control_JLW_04	Control	1656071	1440782	127175
SAMN11510114	Control_JLW_05	Control	2380177	1999349	183129
SAMN11510115	HI_JLW_06	High Ionic Zinc	2231910	1874804	174776
SAMN11510116	HI_JLW_07	High Ionic Zinc	1468040	1321236	113350
SAMN11510117	HI_JLW_08	High Ionic Zinc	1926851	1618555	67071
SAMN11510118	HI_JLW_09	High Ionic Zinc	2481059	2084090	114386
SAMN11510119	HI_JLW_10	High Ionic Zinc	3783794	3329739	270266
SAMN11510120	LI_JLW_11	Low Ionic Zinc	1766150	1483566	87233
SAMN11510121	LI_JLW_12	Low Ionic Zinc	3105068	2608257	237895
SAMN11510122	LI_JLW_13	Low Ionic Zinc	3224879	2805645	306727
SAMN11510123	LI_JLW_14	Low Ionic Zinc	4781052	4016084	296268
SAMN11510124	LI_JLW_15	Low Ionic Zinc	3057861	2568603	261954
SAMN11510125	HpL_JLW_16	Hydrophyllic ZnO	3238482	2720325	229068
SAMN11510126	HpL_JLW_17	Hydrophyllic ZnO	2102265	1765903	159331
SAMN11510127	HpL_JLW_18	Hydrophyllic ZnO	1279917	1075130	87880
SAMN11510128	HpL_JLW_19	Hydrophyllic ZnO	2024377	1700477	137100
SAMN11510129	HpL_JLW_20	Hydrophyllic ZnO	2222885	1867223	173306
SAMN11510130	HpB_JLW_21	Hydrophobic ZnO	3138536	2636370	141524
SAMN11510131	HpB_JLW_22	Hydrophobic ZnO	1406506	1097075	82885
SAMN11510132	HpB_JLW_23	Hydrophobic ZnO	2872092	2412557	201232
SAMN11510133	HpB_JLW_24	Hydrophobic ZnO	2476384	2080163	162956
SAMN11510134	HpB_JLW_25	Hydrophobic ZnO	5362835	4504781	377956
SAMN11510135	LpL_JLW_26	Lipophyllic ZnO	2612589	2194575	166449
SAMN11510136	LpL_JLW_27	Lipophyllic ZnO	3576541	3004294	276378
SAMN11510137	LpL_JLW_28	Lipophyllic ZnO	2977099	2351908	253996
SAMN11510138	LpL_JLW_29	Lipophyllic ZnO	2563351	1999414	165353
SAMN11510139	LpL_JLW_30	Lipophyllic ZnO	2707682	2111992	186159

## Sheet: Table S2
Table S2. Refseq annotation mean abundance per sample
	control_1	control_2	control_3	control_4	control_5	HI_6	HI_7	HI_8	HI_9	HI_10	LI_11	LI_12	LI_13	LI_14	LI_15	HpL_16	HpL_17	HpL_18	HpL_19	HpL_20	HpB_21	HpB_22	HpB_23	HpB_24	HpB_25	LpL_26	LpL_27	LpL_28	LpL_29	LpL_30
'Carbohydrate-selective porin, OprB family',S-layer domain containing protein	#N/A	2	#N/A	7	7	1	2	4	3	8	3	3	9	1	2	4	1	3	4	1	3	4	4	4	4	4	4	8	#N/A	9
'phosphoacceptor domain-containing protein, histidine kinase family',GAF domain-containing protein	#N/A	#N/A	#N/A	#N/A	#N/A	#N/A	#N/A	#N/A	1	#N/A	#N/A	#N/A	#N/A	#N/A	#N/A	#N/A	#N/A	#N/A	1	#N/A	#N/A	#N/A	#N/A	#N/A	#N/A	#N/A	#N/A	#N/A	#N/A	#N/A
(2E,6E)-farnesyl diphosphate synthase	#N/A	#N/A	#N/A	#N/A	2	1	#N/A	#N/A	#N/A	#N/A	#N/A	1	1	#N/A	#N/A	#N/A	1	1	#N/A	#N/A	1	#N/A	#N/A	#N/A	#N/A	#N/A	1	#N/A	#N/A	1
(2Fe-2S) ferredoxin	22	13	13	17	39	14	20	37	23	32	28	17	23	12	13	39	12	19	37	14	29	13	48	15	18	16	31	23	9	23
(2Fe-2S)-binding domain protein	#N/A	#N/A	#N/A	1	#N/A	#N/A	#N/A	#N/A	#N/A	#N/A	#N/A	#N/A	#N/A	#N/A	#N/A	#N/A	#N/A	#N/A	#N/A	#N/A	#N/A	#N/A	#N/A	#N/A	#N/A	#N/A	#N/A	#N/A	#N/A	#N/A
(2Fe-2S)-binding protein	22	20	25	39	67	80	36	38	53	49	38	31	56	48	37	51	43	35	41	39	74	26	69	31	57	23	59	61	12	44
(3R)-hydroxymyristoyl ACP dehydratase	#N/A	#N/A	#N/A	#N/A	#N/A	#N/A	#N/A	#N/A	#N/A	#N/A	#N/A	#N/A	#N/A	#N/A	#N/A	#N/A	#N/A	#N/A	#N/A	#N/A	#N/A	3	#N/A	#N/A	#N/A	#N/A	#N/A	#N/A	#N/A	#N/A
(3R)-hydroxymyristoyl-ACP dehydratase	#N/A	#N/A	#N/A	#N/A	#N/A	#N/A	#N/A	1	#N/A	#N/A	#N/A	#N/A	#N/A	#N/A	#N/A	#N/A	#N/A	#N/A	#N/A	#N/A	#N/A	#N/A	#N/A	#N/A	#N/A	#N/A	#N/A	#N/A	#N/A	#N/A
(4Fe-4S) cluster-binding oxidoreductase	#N/A	1	#N/A	#N/A	#N/A	#N/A	#N/A	#N/A	2	2	2	#N/A	1	#N/A	#N/A	#N/A	2	#N/A	#N/A	#N/A	#N/A	1	1	#N/A	#N/A	#N/A	1	#N/A	#N/A	1
(4Fe-4S)-binding protein	#N/A	2	2	1	1	#N/A	1	6	3	4	#N/A	3	3	2	#N/A	1	1	6	1	#N/A	4	#N/A	1	#N/A	#N/A	3	3	2	#N/A	#N/A
(deoxy)nucleoside triphosphate pyrophosphohydrolase	1	#N/A	#N/A	#N/A	3	2	#N/A	3	2	1	4	#N/A	2	1	1	2	2	1	1	2	7	2	2	1	2	1	2	#N/A	2	1
(Fe-S)-binding protein	9	2	12	8	14	40	4	10	26	37	11	7	7	15	10	13	19	3	14	5	22	6	24	11	31	4	11	7	2	13
(Fe-S)-cluster assembly protein	#N/A	1	#N/A	#N/A	#N/A	4	#N/A	1	#N/A	1	#N/A	1	#N/A	#N/A	2	#N/A	#N/A	#N/A	2	#N/A	#N/A	2	1	1	1	2	#N/A	2	#N/A	#N/A
(p)ppGpp synthetase	5	#N/A	2	#N/A	1	2	4	4	4	1	4	2	6	3	3	3	3	2	3	3	3	#N/A	3	1	3	#N/A	5	#N/A	1	#N/A
(p)ppGpp synthetase, partial	#N/A	1	#N/A	#N/A	#N/A	#N/A	#N/A	#N/A	#N/A	#N/A	#N/A	#N/A	#N/A	#N/A	#N/A	#N/A	#N/A	#N/A	#N/A	#N/A	#N/A	#N/A	#N/A	#N/A	#N/A	#N/A	#N/A	#N/A	#N/A	#N/A
(R,R)-butanediol dehydrogenase	#N/A	#N/A	#N/A	#N/A	#N/A	#N/A	#N/A	#N/A	#N/A	#N/A	1	#N/A	#N/A	3	#N/A	#N/A	#N/A	#N/A	#N/A	1	#N/A	#N/A	1	#N/A	#N/A	#N/A	#N/A	#N/A	#N/A	#N/A
(R)-2-hydroxyacid dehydrogenase	#N/A	#N/A	#N/A	#N/A	#N/A	#N/A	#N/A	#N/A	#N/A	1	#N/A	#N/A	#N/A	#N/A	#N/A	#N/A	#N/A	#N/A	#N/A	#N/A	#N/A	#N/A	#N/A	#N/A	#N/A	#N/A	#N/A	#N/A	#N/A	#N/A
(R)-2-hydroxyacid dehydrogenase, partial	#N/A	#N/A	#N/A	#N/A	#N/A	#N/A	#N/A	#N/A	#N/A	#N/A	#N/A	#N/A	#N/A	#N/A	#N/A	#N/A	#N/A	#N/A	#N/A	#N/A	1	#N/A	#N/A	#N/A	#N/A	#N/A	#N/A	#N/A	#N/A	#N/A
(R)-citramalate synthase	#N/A	#N/A	#N/A	#N/A	#N/A	#N/A	#N/A	#N/A	#N/A	#N/A	#N/A	#N/A	#N/A	1	#N/A	#N/A	#N/A	#N/A	#N/A	#N/A	#N/A	#N/A	#N/A	#N/A	1	#N/A	1	#N/A	#N/A	#N/A
(R)-hydratase	#N/A	#N/A	1	#N/A	1	#N/A	#N/A	1	2	2	#N/A	#N/A	#N/A	#N/A	1	#N/A	#N/A	#N/A	#N/A	#N/A	1	#N/A	#N/A	#N/A	2	#N/A	1	#N/A	#N/A	2
(S)-2,3-di-O-geranylgeranylglyceryl phosphate synthase	#N/A	#N/A	#N/A	#N/A	1	#N/A	#N/A	#N/A	#N/A	#N/A	#N/A	#N/A	#N/A	#N/A	#N/A	#N/A	#N/A	#N/A	#N/A	#N/A	#N/A	#N/A	#N/A	#N/A	1	#N/A	#N/A	#N/A	#N/A	#N/A
(S)-2,3-epoxysqualene cyclase	#N/A	#N/A	#N/A	#N/A	2	#N/A	#N/A	#N/A	1	#N/A	#N/A	#N/A	1	#N/A	#N/A	#N/A	#N/A	#N/A	#N/A	#N/A	#N/A	#N/A	1	#N/A	#N/A	#N/A	#N/A	#N/A	#N/A	#N/A
(S)-ureidoglycine aminohydrolase	4	#N/A	#N/A	1	1	#N/A	#N/A	#N/A	#N/A	2	1	#N/A	#N/A	#N/A	1	#N/A	1	#N/A	#N/A	#N/A	1	#N/A	#N/A	#N/A	#N/A	#N/A	1	1	#N/A	#N/A
(trans)glycosidase	#N/A	#N/A	#N/A	#N/A	#N/A	1	#N/A	#N/A	1	#N/A	#N/A	#N/A	#N/A	#N/A	#N/A	1	#N/A	#N/A	#N/A	#N/A	#N/A	#N/A	#N/A	#N/A	#N/A	#N/A	#N/A	#N/A	#N/A	#N/A
1-(5-phosphoribosyl)-5	19	6	15	12	22	41	12	31	42	23	8	7	25	19	19	19	23	29	27	8	38	10	32	16	17	10	23	15	13	14
1-(5-phosphoribosyl)-5-((5-phosphoribosylamino)methylideneamino)imidazole-4-carboxamide isomerase	2	6	3	2	5	33	10	9	19	2	4	3	12	9	9	1	8	8	8	6	13	5	7	8	8	2	12	6	3	4
1-(5-phosphoribosyl)-5-amino-4-imidazole- carboxylate (AIR) carboxylase	#N/A	#N/A	2	#N/A	#N/A	#N/A	1	1	1	#N/A	#N/A	#N/A	#N/A	#N/A	#N/A	#N/A	#N/A	#N/A	#N/A	2	#N/A	1	5	#N/A	#N/A	1	#N/A	1	#N/A	#N/A
1-(5-phosphoribosyl)-5-amino-4-imidazole-carboxylate (AIR) carboxylase	#N/A	#N/A	#N/A	#N/A	#N/A	#N/A	#N/A	#N/A	#N/A	#N/A	#N/A	#N/A	#N/A	#N/A	#N/A	#N/A	#N/A	#N/A	#N/A	#N/A	#N/A	#N/A	1	#N/A	#N/A	#N/A	#N/A	#N/A	#N/A	#N/A
1-(5-phosphoribosyl)-5-amino-4-imidazole-carboxylate carboxylase	#N/A	#N/A	#N/A	#N/A	5	#N/A	4	7	1	1	2	3	3	3	#N/A	5	4	3	6	4	3	4	6	1	4	1	4	2	1	1
1-acyl-sn-glycerol-3-phosphate acetyltransferase	#N/A	#N/A	#N/A	#N/A	#N/A	#N/A	#N/A	#N/A	#N/A	#N/A	#N/A	#N/A	#N/A	#N/A	#N/A	#N/A	#N/A	#N/A	#N/A	#N/A	#N/A	#N/A	#N/A	#N/A	#N/A	1	#N/A	#N/A	#N/A	#N/A
1-acyl-sn-glycerol-3-phosphate acyltransferase	6	9	12	2	22	36	11	26	34	32	16	10	34	26	20	17	33	12	30	17	43	30	32	20	36	13	21	34	15	26
1-acyl-sn-glycerol-3-phosphate acyltransferase, partial	#N/A	#N/A	#N/A	#N/A	#N/A	#N/A	#N/A	#N/A	#N/A	#N/A	#N/A	#N/A	#N/A	#N/A	#N/A	#N/A	#N/A	#N/A	1	#N/A	#N/A	#N/A	#N/A	#N/A	#N/A	#N/A	#N/A	#N/A	#N/A	#N/A
1-alkyl-2-acetylglycerophosphocholine esterase	#N/A	#N/A	#N/A	#N/A	#N/A	#N/A	#N/A	#N/A	#N/A	#N/A	#N/A	#N/A	#N/A	#N/A	#N/A	#N/A	#N/A	#N/A	#N/A	#N/A	#N/A	#N/A	#N/A	#N/A	#N/A	#N/A	#N/A	2	#N/A	#N/A
1-aminocyclopropane-1-carboxylate deaminase	2	3	#N/A	2	6	2	#N/A	2	9	4	1	3	4	1	2	7	6	1	2	3	4	5	15	2	2	3	3	3	#N/A	6
1-aminocyclopropane-1-carboxylate deaminase, partial	#N/A	#N/A	#N/A	#N/A	#N/A	#N/A	#N/A	#N/A	#N/A	1	#N/A	#N/A	#N/A	#N/A	#N/A	#N/A	#N/A	#N/A	#N/A	#N/A	#N/A	#N/A	#N/A	#N/A	#N/A	#N/A	#N/A	#N/A	#N/A	#N/A
1-aminocyclopropane-1-carboxylate synthase	#N/A	#N/A	2	#N/A	#N/A	#N/A	#N/A	#N/A	#N/A	#N/A	#N/A	#N/A	#N/A	#N/A	#N/A	#N/A	#N/A	#N/A	1	#N/A	3	#N/A	2	#N/A	#N/A	#N/A	2	#N/A	#N/A	#N/A
1-cyclohexenylcarbonyl CoA reductase	#N/A	#N/A	#N/A	3	#N/A	#N/A	#N/A	#N/A	#N/A	#N/A	#N/A	#N/A	#N/A	1	#N/A	#N/A	#N/A	#N/A	#N/A	#N/A	#N/A	#N/A	#N/A	#N/A	1	1	#N/A	#N/A	#N/A	#N/A
1-Cys peroxiredoxin	#N/A	#N/A	#N/A	3	3	1	#N/A	#N/A	#N/A	#N/A	#N/A	#N/A	#N/A	#N/A	#N/A	3	#N/A	2	2	#N/A	#N/A	1	1	1	3	3	1	#N/A	#N/A	1
1-deoxy-D-xylulose-5-phosphate reductoisomerase	25	21	14	24	34	52	28	36	41	55	25	18	33	37	25	23	28	20	31	26	60	29	40	26	49	19	37	36	11	33
1-deoxy-D-xylulose-5-phosphate reductoisomerase, partial	#N/A	#N/A	#N/A	#N/A	#N/A	#N/A	#N/A	#N/A	#N/A	#N/A	#N/A	#N/A	#N/A	#N/A	#N/A	#N/A	#N/A	#N/A	#N/A	#N/A	#N/A	#N/A	2	#N/A	#N/A	#N/A	#N/A	#N/A	#N/A	#N/A
1-deoxy-D-xylulose-5-phosphate synthase	39	47	51	79	137	174	93	146	177	176	88	95	134	112	98	121	131	110	167	135	258	101	167	96	185	77	182	136	54	102
1-deoxy-D-xylulose-5-phosphate synthase, partial	#N/A	1	#N/A	2	2	2	#N/A	#N/A	1	#N/A	#N/A	#N/A	#N/A	#N/A	#N/A	#N/A	2	#N/A	1	#N/A	#N/A	#N/A	2	#N/A	1	#N/A	#N/A	#N/A	#N/A	1
1-deoxyxylulose-5-phosphate synthase	#N/A	#N/A	#N/A	#N/A	#N/A	#N/A	#N/A	#N/A	#N/A	#N/A	#N/A	#N/A	#N/A	#N/A	#N/A	#N/A	#N/A	#N/A	#N/A	#N/A	#N/A	#N/A	#N/A	#N/A	3	#N/A	#N/A	#N/A	#N/A	#N/A
1-hydroxy-2-methyl-2-(E)-butenyl 4-diphosphate synthase	3	4	4	11	7	18	6	8	13	19	2	6	5	4	8	19	10	3	11	11	12	6	13	10	10	9	12	11	5	10
1-phosphate adenylyltransferase	#N/A	#N/A	#N/A	#N/A	#N/A	#N/A	#N/A	#N/A	#N/A	#N/A	1	#N/A	#N/A	#N/A	#N/A	#N/A	#N/A	#N/A	#N/A	#N/A	#N/A	#N/A	1	#N/A	#N/A	#N/A	#N/A	#N/A	#N/A	#N/A
1-phosphofructokinase	#N/A	#N/A	#N/A	#N/A	1	#N/A	#N/A	#N/A	1	#N/A	#N/A	1	1	1	#N/A	1	#N/A	#N/A	#N/A	1	#N/A	#N/A	#N/A	#N/A	1	#N/A	1	#N/A	#N/A	#N/A
1-pyrroline-5-carboxylate dehydrogenase	22	12	30	31	41	75	31	40	65	71	30	37	50	28	30	48	42	34	39	28	70	15	53	25	64	22	50	53	20	42
1-pyrroline-5-carboxylate dehydrogenase, partial	#N/A	#N/A	#N/A	#N/A	1	1	#N/A	1	2	#N/A	#N/A	#N/A	#N/A	#N/A	#N/A	#N/A	#N/A	#N/A	1	#N/A	#N/A	#N/A	#N/A	#N/A	1	1	#N/A	#N/A	1	#N/A
1, 4-alpha-D-glucan glucanohydrolase	#N/A	#N/A	2	#N/A	#N/A	#N/A	#N/A	#N/A	#N/A	#N/A	#N/A	#N/A	#N/A	#N/A	#N/A	#N/A	#N/A	#N/A	#N/A	#N/A	#N/A	#N/A	#N/A	#N/A	1	#N/A	#N/A	#N/A	#N/A	#N/A
1,2-diacylglycerol 3-glucosyltransferase	#N/A	#N/A	#N/A	#N/A	#N/A	#N/A	#N/A	#N/A	#N/A	#N/A	#N/A	#N/A	#N/A	#N/A	#N/A	#N/A	#N/A	#N/A	#N/A	#N/A	#N/A	#N/A	#N/A	#N/A	1	#N/A	#N/A	#N/A	#N/A	#N/A
1,2-phenylacetyl-CoA epoxidase subunit A	1	7	2	8	8	4	1	7	9	17	2	10	9	8	1	12	7	1	7	3	13	6	12	6	10	4	7	1	8	6
1,2-phenylacetyl-CoA epoxidase subunit A, partial	#N/A	#N/A	#N/A	#N/A	#N/A	#N/A	#N/A	#N/A	2	#N/A	#N/A	#N/A	#N/A	1	#N/A	#N/A	#N/A	#N/A	#N/A	#N/A	#N/A	#N/A	#N/A	#N/A	#N/A	#N/A	#N/A	#N/A	#N/A	#N/A
1,2-phenylacetyl-CoA epoxidase subunit B	3	#N/A	1	3	1	3	4	2	4	4	#N/A	4	4	3	2	3	2	3	#N/A	3	2	1	7	5	3	1	4	5	1	10
1,3--beta-D-glucan 3-glucanohydrolase	1	1	#N/A	#N/A	2	3	1	#N/A	#N/A	2	#N/A	#N/A	1	#N/A	1	#N/A	1	#N/A	#N/A	3	#N/A	#N/A	6	#N/A	1	#N/A	2	2	1	4
1,3-1,4-beta-glycanase	#N/A	#N/A	#N/A	#N/A	#N/A	#N/A	#N/A	#N/A	#N/A	#N/A	#N/A	#N/A	#N/A	#N/A	#N/A	#N/A	#N/A	#N/A	#N/A	#N/A	#N/A	#N/A	#N/A	#N/A	2	#N/A	#N/A	#N/A	#N/A	#N/A
1,3-beta-glucanase	#N/A	1	#N/A	3	#N/A	1	#N/A	1	#N/A	1	#N/A	1	1	1	#N/A	2	#N/A	#N/A	#N/A	1	2	#N/A	#N/A	#N/A	#N/A	1	1	#N/A	#N/A	#N/A
1,3-beta-glucanase, partial	#N/A	#N/A	#N/A	#N/A	#N/A	#N/A	#N/A	#N/A	#N/A	#N/A	#N/A	#N/A	#N/A	#N/A	#N/A	1	#N/A	#N/A	#N/A	#N/A	#N/A	#N/A	#N/A	#N/A	#N/A	#N/A	#N/A	#N/A	#N/A	#N/A
1,3-propanediol dehydrogenase	#N/A	#N/A	#N/A	#N/A	#N/A	#N/A	2	#N/A	#N/A	#N/A	#N/A	#N/A	#N/A	#N/A	#N/A	#N/A	#N/A	1	#N/A	#N/A	#N/A	#N/A	#N/A	#N/A	#N/A	#N/A	#N/A	#N/A	#N/A	#N/A
1,4-alpha-D-glucan glucanohydrolase	#N/A	#N/A	#N/A	#N/A	#N/A	1	#N/A	1	1	#N/A	1	#N/A	#N/A	#N/A	1	#N/A	#N/A	#N/A	#N/A	#N/A	1	#N/A	#N/A	#N/A	#N/A	#N/A	#N/A	#N/A	#N/A	#N/A
1,4-alpha-glucan branching enzyme	13	13	14	31	36	32	17	58	29	56	26	30	46	23	25	40	35	15	27	27	69	22	32	26	33	21	45	35	10	25
1,4-alpha-glucan branching enzyme, partial	#N/A	#N/A	#N/A	2	#N/A	#N/A	#N/A	#N/A	1	#N/A	#N/A	#N/A	#N/A	#N/A	2	#N/A	#N/A	2	#N/A	#N/A	#N/A	#N/A	#N/A	#N/A	2	#N/A	#N/A	#N/A	#N/A	#N/A
1,4-alpha-glucan branching protein	#N/A	4	10	10	6	9	4	4	6	3	3	1	4	3	4	5	6	17	3	9	10	3	10	3	4	3	5	11	6	9
1,4-alpha-glucan-branching enzyme	3	4	4	3	6	8	7	5	8	5	3	12	3	1	5	3	4	3	5	4	16	10	15	4	7	2	5	8	5	3
1,4-alpha-glucan-branching protein	24	15	7	19	24	38	23	29	30	26	18	14	25	16	13	24	28	24	23	8	31	10	32	19	20	18	33	18	7	31
1,4-alpha-glucan-branching protein, partial	#N/A	#N/A	#N/A	#N/A	#N/A	1	#N/A	1	1	#N/A	#N/A	#N/A	#N/A	2	#N/A	#N/A	#N/A	#N/A	#N/A	1	#N/A	#N/A	1	#N/A	1	#N/A	2	#N/A	#N/A	#N/A
1,4-beta-D-glucan glucohydrolase	#N/A	#N/A	#N/A	#N/A	4	3	1	#N/A	1	#N/A	#N/A	1	1	#N/A	4	2	#N/A	1	1	4	10	3	5	1	2	#N/A	1	#N/A	#N/A	2
1,4-beta-D-glucan glucohydrolase D	#N/A	#N/A	#N/A	#N/A	#N/A	#N/A	#N/A	1	#N/A	#N/A	#N/A	#N/A	#N/A	#N/A	#N/A	#N/A	#N/A	#N/A	#N/A	#N/A	#N/A	#N/A	#N/A	#N/A	#N/A	#N/A	#N/A	#N/A	#N/A	#N/A
1,4-beta-glucanase	1	#N/A	1	#N/A	1	2	#N/A	#N/A	1	#N/A	3	#N/A	3	1	#N/A	3	1	#N/A	#N/A	#N/A	1	2	#N/A	4	1	#N/A	5	#N/A	#N/A	#N/A
1,4-beta-N-acetylmuramidase	#N/A	#N/A	#N/A	#N/A	#N/A	1	#N/A	#N/A	2	1	2	#N/A	#N/A	1	#N/A	#N/A	#N/A	#N/A	#N/A	#N/A	#N/A	#N/A	#N/A	#N/A	#N/A	#N/A	1	#N/A	#N/A	#N/A
1,4-beta-xylanase	3	#N/A	1	#N/A	4	2	3	2	3	4	#N/A	4	1	2	1	4	1	2	1	1	6	5	1	6	6	1	3	#N/A	1	3
1,4-beta-xylanase, partial	#N/A	#N/A	#N/A	#N/A	#N/A	#N/A	#N/A	#N/A	#N/A	#N/A	#N/A	#N/A	#N/A	#N/A	#N/A	#N/A	#N/A	#N/A	#N/A	#N/A	1	#N/A	#N/A	#N/A	#N/A	#N/A	#N/A	#N/A	#N/A	#N/A
1,4-butanediol diacrylate esterase	#N/A	#N/A	2	#N/A	2	#N/A	1	2	2	#N/A	3	1	1	2	2	#N/A	#N/A	#N/A	#N/A	#N/A	2	1	#N/A	#N/A	2	#N/A	1	#N/A	#N/A	1
1,4-dihydroxy-2-naphthoate octaprenyltransferase	#N/A	#N/A	#N/A	#N/A	#N/A	1	#N/A	#N/A	2	#N/A	1	#N/A	2	2	3	4	2	2	1	#N/A	9	#N/A	2	2	1	#N/A	2	#N/A	#N/A	#N/A
1,4-dihydroxy-2-naphthoate phytyltransferase	#N/A	#N/A	#N/A	2	#N/A	#N/A	#N/A	2	#N/A	2	#N/A	#N/A	1	#N/A	1	1	1	#N/A	#N/A	#N/A	#N/A	#N/A	4	#N/A	#N/A	#N/A	#N/A	#N/A	#N/A	#N/A
1,4-dihydroxy-2-naphthoate polyprenyltransferase	#N/A	3	7	1	1	3	1	#N/A	4	9	#N/A	4	3	2	3	4	4	1	10	2	1	#N/A	3	6	5	#N/A	8	1	3	1
1,4-dihydroxy-2-naphthoyl-CoA hydrolase	#N/A	#N/A	#N/A	#N/A	1	1	#N/A	2	#N/A	1	#N/A	1	#N/A	#N/A	#N/A	#N/A	#N/A	#N/A	#N/A	#N/A	#N/A	#N/A	#N/A	#N/A	#N/A	2	#N/A	#N/A	#N/A	#N/A
1,4-dihydroxy-2-naphthoyl-CoA synthase	13	6	4	11	5	34	9	10	19	26	12	14	19	13	12	23	6	3	14	16	11	6	10	2	23	11	14	21	12	8
1,4-dihydroxy-6-naphthoate synthase	1	2	#N/A	#N/A	2	6	#N/A	10	16	4	2	2	3	4	1	2	1	3	4	2	8	#N/A	6	3	6	2	2	3	#N/A	4
12-oxophytodienoate reductase	#N/A	#N/A	1	#N/A	2	1	#N/A	6	4	#N/A	5	#N/A	4	1	#N/A	5	3	#N/A	1	#N/A	3	2	1	1	3	1	3	3	2	1
15-cis-phytoene desaturase	#N/A	3	5	3	16	10	7	11	8	17	5	13	10	15	5	7	10	9	8	10	13	3	11	5	16	5	9	8	3	7
15,16-dihydrobiliverdin:ferredoxin oxidoreductase	4	#N/A	1	#N/A	2	#N/A	#N/A	1	#N/A	2	#N/A	#N/A	1	#N/A	#N/A	1	1	#N/A	7	#N/A	#N/A	3	1	2	1	#N/A	#N/A	2	#N/A	#N/A
16S rRNA (adenine(1518)-N(6)/adenine(1519)-N(6))-dimethyltransferase	16	4	2	5	17	17	11	17	15	18	11	17	9	15	7	18	19	9	12	13	20	8	16	10	12	6	15	14	3	10
16S rRNA (adenine(1518)-N(6)/adenine(1519)-N(6))-dimethyltransferase, partial	#N/A	#N/A	#N/A	#N/A	#N/A	#N/A	#N/A	#N/A	#N/A	#N/A	#N/A	#N/A	#N/A	#N/A	#N/A	#N/A	#N/A	#N/A	#N/A	#N/A	#N/A	#N/A	1	#N/A	#N/A	#N/A	#N/A	#N/A	#N/A	#N/A
16S rRNA (cytidine(1402)-2'-O)-methyltransferase	#N/A	6	11	21	12	20	23	21	19	22	13	15	10	17	12	30	11	1	25	16	46	21	23	14	19	10	18	15	8	19
16S rRNA (cytidine(1402)-2'-O)-methyltransferase, partial	#N/A	#N/A	#N/A	#N/A	#N/A	#N/A	#N/A	#N/A	#N/A	#N/A	#N/A	#N/A	1	#N/A	#N/A	#N/A	#N/A	#N/A	#N/A	#N/A	#N/A	#N/A	#N/A	#N/A	#N/A	#N/A	#N/A	#N/A	#N/A	#N/A
16S rRNA (cytosine(1402)-N(4))-methyltransferase	12	18	21	36	35	44	24	39	40	40	25	36	30	28	14	50	33	24	38	19	69	39	43	24	38	20	38	31	8	20
16S rRNA (cytosine(1407)-C(5))-methyltransferase RsmF	#N/A	#N/A	#N/A	#N/A	#N/A	#N/A	#N/A	#N/A	#N/A	#N/A	#N/A	#N/A	#N/A	#N/A	1	#N/A	#N/A	#N/A	#N/A	#N/A	1	2	#N/A	#N/A	#N/A	#N/A	#N/A	2	#N/A	#N/A
16S rRNA (cytosine(967)-C(5))-methyltransferase	7	6	6	5	9	3	14	14	14	22	4	11	17	11	9	10	10	#N/A	18	11	19	6	16	7	23	9	12	24	2	7
16S rRNA (guanine(527)-N(7))-methyltransferase	8	1	#N/A	#N/A	2	#N/A	#N/A	1	#N/A	2	1	#N/A	3	#N/A	3	#N/A	#N/A	#N/A	#N/A	2	5	1	#N/A	#N/A	5	#N/A	2	1	#N/A	#N/A
16S rRNA (guanine(527)-N(7))-methyltransferase GidB	#N/A	#N/A	#N/A	#N/A	#N/A	#N/A	#N/A	#N/A	#N/A	#N/A	#N/A	#N/A	#N/A	#N/A	1	#N/A	#N/A	2	#N/A	1	#N/A	#N/A	#N/A	#N/A	#N/A	#N/A	#N/A	#N/A	#N/A	#N/A
16S rRNA (guanine(527)-N(7))-methyltransferase RsmG	6	3	1	15	22	12	20	16	25	21	10	7	13	16	5	19	17	17	18	19	26	9	20	7	20	7	21	9	2	17
16S rRNA (guanine(966)-N(2))-methyltransferase RsmD	#N/A	#N/A	5	2	2	2	#N/A	1	1	2	#N/A	4	2	3	1	4	3	#N/A	3	4	6	#N/A	5	1	3	2	3	#N/A	#N/A	1
16S rRNA (uracil(1498)-N(3))-methyltransferase	2	5	1	7	5	8	16	11	6	9	7	2	8	5	5	11	8	9	9	5	16	6	5	5	2	3	13	7	4	9
16S rRNA (uracil(1498)-N(3))-methyltransferase, partial	#N/A	#N/A	#N/A	#N/A	#N/A	#N/A	#N/A	#N/A	#N/A	#N/A	#N/A	#N/A	#N/A	#N/A	#N/A	#N/A	#N/A	#N/A	#N/A	#N/A	2	#N/A	#N/A	#N/A	#N/A	#N/A	#N/A	#N/A	#N/A	#N/A
16S rRNA m5C967 methyltransferase	#N/A	#N/A	#N/A	#N/A	#N/A	#N/A	#N/A	#N/A	#N/A	#N/A	#N/A	#N/A	#N/A	#N/A	#N/A	#N/A	#N/A	#N/A	#N/A	#N/A	#N/A	#N/A	#N/A	#N/A	#N/A	#N/A	1	#N/A	#N/A	#N/A
16S rRNA maturation RNase YbeY	#N/A	3	3	2	2	6	4	8	7	2	2	2	4	5	3	5	1	2	8	3	12	3	6	5	2	3	2	4	#N/A	1
16S rRNA methyltransferase	#N/A	2	#N/A	#N/A	#N/A	#N/A	#N/A	2	2	2	3	2	3	3	1	1	#N/A	#N/A	4	3	4	1	2	4	3	#N/A	1	1	#N/A	#N/A
16S rRNA processing protein RimM	8	13	11	26	21	23	22	20	28	31	15	15	21	18	30	34	20	16	36	12	25	18	27	14	23	12	12	11	8	20
16S rRNA processing protein RimM, partial	#N/A	#N/A	#N/A	#N/A	1	#N/A	#N/A	#N/A	#N/A	#N/A	#N/A	#N/A	#N/A	#N/A	#N/A	#N/A	#N/A	#N/A	#N/A	#N/A	#N/A	#N/A	#N/A	#N/A	#N/A	#N/A	#N/A	#N/A	1	#N/A
16S rRNA pseudouridine(516) synthase	#N/A	#N/A	#N/A	#N/A	#N/A	2	#N/A	1	6	1	1	#N/A	1	#N/A	2	#N/A	#N/A	2	1	1	#N/A	5	1	3	#N/A	#N/A	3	#N/A	#N/A	3
16S rRNA-processing protein RimM	2	1	#N/A	#N/A	#N/A	1	#N/A	1	2	#N/A	1	#N/A	#N/A	#N/A	1	4	1	#N/A	2	#N/A	#N/A	#N/A	#N/A	#N/A	2	2	#N/A	#N/A	1	1
1A family penicillin-binding protein	#N/A	#N/A	#N/A	2	1	#N/A	#N/A	1	2	2	#N/A	#N/A	1	#N/A	1	#N/A	#N/A	#N/A	#N/A	1	3	#N/A	1	1	#N/A	#N/A	#N/A	#N/A	#N/A	#N/A
2-(1,2-epoxy-1,2-dihydrophenyl)acetyl-CoA isomerase	2	2	#N/A	7	3	8	#N/A	5	4	4	1	1	2	4	3	4	2	1	3	1	11	1	13	2	7	1	4	2	1	3
2-acyl-glycerophospho-ethanolamine acyltransferase	#N/A	1	5	1	#N/A	2	1	1	3	3	#N/A	3	1	#N/A	2	1	1	1	2	2	5	#N/A	3	2	2	#N/A	1	2	2	1
2-acylglycerophosphoethanolamine acyltransferase	3	#N/A	#N/A	3	1	2	2	#N/A	#N/A	2	1	1	#N/A	1	#N/A	1	#N/A	#N/A	1	1	1	1	#N/A	#N/A	1	#N/A	#N/A	3	#N/A	1
2-alkenal reductase	22	3	9	8	24	11	8	14	10	9	7	9	15	13	14	8	5	5	11	10	18	13	18	12	16	12	22	12	1	10
2-alkenal reductase, partial	#N/A	#N/A	#N/A	1	#N/A	1	1	#N/A	#N/A	#N/A	#N/A	#N/A	#N/A	#N/A	2	#N/A	#N/A	#N/A	#N/A	#N/A	#N/A	#N/A	#N/A	#N/A	#N/A	#N/A	#N/A	#N/A	#N/A	#N/A
2-amino-3-carboxymuconate-6-semialdehyde decarboxylase	#N/A	1	1	#N/A	3	10	3	3	2	7	5	4	4	#N/A	6	7	3	4	7	2	6	#N/A	7	3	4	#N/A	3	1	3	2
2-amino-3-ketobutyrate CoA ligase	9	6	5	26	43	52	23	20	41	50	9	22	36	20	18	12	27	13	24	20	52	23	34	25	21	13	24	11	3	20
2-amino-4-hydroxy-6-hydroxymethyldihydropteridine diphosphokinase	16	3	7	4	12	6	12	4	9	11	2	10	6	3	6	4	6	1	4	7	16	6	11	7	12	4	10	7	6	5
2-amino-4-hydroxy-6-hydroxymethyldihydropteridine pyrophosphokinase	#N/A	#N/A	#N/A	#N/A	#N/A	#N/A	#N/A	#N/A	#N/A	1	#N/A	#N/A	#N/A	#N/A	#N/A	#N/A	#N/A	#N/A	#N/A	#N/A	#N/A	#N/A	#N/A	#N/A	#N/A	#N/A	#N/A	#N/A	#N/A	#N/A
2-amino-thiazoline-4-carboxylic acid hydrolase	#N/A	#N/A	#N/A	#N/A	#N/A	#N/A	#N/A	#N/A	1	#N/A	#N/A	#N/A	#N/A	#N/A	#N/A	#N/A	1	#N/A	#N/A	#N/A	#N/A	#N/A	#N/A	1	#N/A	#N/A	#N/A	#N/A	#N/A	#N/A
2-aminoadipate aminotransferase	#N/A	#N/A	#N/A	#N/A	#N/A	#N/A	#N/A	#N/A	#N/A	#N/A	#N/A	#N/A	1	#N/A	#N/A	#N/A	#N/A	#N/A	#N/A	#N/A	#N/A	2	#N/A	#N/A	#N/A	#N/A	#N/A	#N/A	#N/A	#N/A
2-aminobenzoate-CoA ligase	#N/A	1	#N/A	#N/A	2	2	#N/A	1	3	#N/A	#N/A	2	#N/A	2	1	1	#N/A	3	1	2	2	2	#N/A	1	1	2	3	#N/A	#N/A	3
2-aminoethylphosphonate ABC transport system, permease protein	#N/A	#N/A	#N/A	#N/A	#N/A	#N/A	#N/A	#N/A	#N/A	#N/A	#N/A	#N/A	#N/A	#N/A	#N/A	#N/A	#N/A	#N/A	#N/A	#N/A	#N/A	#N/A	#N/A	#N/A	#N/A	1	1	#N/A	#N/A	#N/A
2-aminoethylphosphonate aminotransferase	#N/A	#N/A	#N/A	#N/A	#N/A	2	#N/A	#N/A	2	#N/A	1	#N/A	#N/A	#N/A	#N/A	#N/A	#N/A	#N/A	#N/A	#N/A	1	#N/A	#N/A	#N/A	#N/A	#N/A	5	#N/A	#N/A	#N/A
2-aminoethylphosphonate--pyruvate aminotransferase	#N/A	#N/A	#N/A	#N/A	#N/A	#N/A	#N/A	1	#N/A	#N/A	#N/A	#N/A	1	#N/A	#N/A	#N/A	#N/A	#N/A	#N/A	#N/A	#N/A	1	#N/A	#N/A	#N/A	#N/A	#N/A	#N/A	#N/A	#N/A
2-aminoethylphosphonate--pyruvate aminotransferase 2	#N/A	#N/A	#N/A	#N/A	#N/A	#N/A	#N/A	#N/A	#N/A	#N/A	#N/A	#N/A	#N/A	#N/A	1	#N/A	#N/A	#N/A	#N/A	#N/A	#N/A	#N/A	#N/A	#N/A	#N/A	#N/A	#N/A	#N/A	#N/A	#N/A
2-aminoethylphosphonate--pyruvate transaminase	#N/A	4	2	3	6	2	2	2	8	3	4	7	2	5	5	3	3	2	7	3	11	6	5	5	7	1	5	3	1	5
2-aminoethylphosphonate:pyruvate aminotransferase	#N/A	#N/A	#N/A	#N/A	#N/A	#N/A	#N/A	#N/A	#N/A	#N/A	#N/A	#N/A	#N/A	#N/A	#N/A	#N/A	#N/A	#N/A	#N/A	#N/A	#N/A	#N/A	#N/A	#N/A	#N/A	#N/A	1	#N/A	#N/A	#N/A
2-aminomuconate deaminase	1	#N/A	3	1	1	1	2	2	2	2	2	1	1	2	1	5	2	#N/A	2	#N/A	8	3	8	#N/A	2	#N/A	#N/A	2	#N/A	1
2-C-methyl-D-erythritol 2,4-cyclodiphosphate synthase	5	6	4	11	12	19	7	9	10	22	11	9	15	7	18	16	16	18	14	5	20	10	9	10	12	8	14	19	5	9
2-C-methyl-D-erythritol 4-phosphate cytidylyltransferase	12	4	7	7	12	28	5	8	32	18	8	4	16	7	6	18	13	16	21	16	22	15	17	10	19	9	22	10	9	16
2-C-methyl-D-erythritol 4-phosphate cytidylyltransferase, partial	#N/A	#N/A	#N/A	#N/A	1	#N/A	#N/A	#N/A	#N/A	#N/A	#N/A	#N/A	#N/A	#N/A	#N/A	#N/A	#N/A	#N/A	#N/A	#N/A	#N/A	#N/A	#N/A	#N/A	#N/A	#N/A	#N/A	#N/A	#N/A	#N/A
2-carboxy-1,4-naphthoquinone phytyltransferase	3	#N/A	2	#N/A	3	#N/A	1	1	6	2	1	#N/A	3	2	2	4	7	8	1	4	#N/A	3	5	#N/A	7	3	2	5	2	1
2-Cys peroxiredoxin	#N/A	#N/A	#N/A	#N/A	#N/A	#N/A	#N/A	#N/A	#N/A	#N/A	#N/A	#N/A	#N/A	#N/A	1	#N/A	#N/A	#N/A	#N/A	#N/A	#N/A	#N/A	#N/A	#N/A	#N/A	#N/A	#N/A	#N/A	#N/A	#N/A
2-dehydro-3-deoxy-6-phosphogalactonate aldolase	#N/A	1	1	5	5	1	#N/A	#N/A	5	2	4	4	2	2	2	#N/A	1	1	#N/A	#N/A	6	1	1	4	3	1	2	4	#N/A	2
2-dehydro-3-deoxy-phosphogluconate aldolase	#N/A	#N/A	1	1	1	#N/A	2	#N/A	1	#N/A	2	1	1	#N/A	2	#N/A	#N/A	#N/A	3	#N/A	#N/A	2	1	#N/A	3	1	3	1	1	1
2-dehydro-3-deoxygalactonokinase	#N/A	#N/A	#N/A	#N/A	#N/A	#N/A	#N/A	#N/A	#N/A	#N/A	#N/A	#N/A	#N/A	#N/A	#N/A	#N/A	#N/A	#N/A	#N/A	#N/A	1	1	#N/A	#N/A	#N/A	#N/A	#N/A	#N/A	#N/A	#N/A
2-dehydro-3-deoxyglucarate aldolase	2	#N/A	#N/A	1	#N/A	2	1	2	#N/A	2	1	#N/A	2	2	1	#N/A	1	#N/A	#N/A	1	3	#N/A	2	1	3	#N/A	1	3	#N/A	#N/A
2-dehydro-3-deoxygluconokinase	#N/A	#N/A	#N/A	#N/A	#N/A	#N/A	#N/A	#N/A	#N/A	#N/A	#N/A	#N/A	#N/A	1	#N/A	1	#N/A	#N/A	#N/A	#N/A	#N/A	#N/A	1	#N/A	#N/A	#N/A	1	#N/A	#N/A	#N/A
2-dehydro-3-deoxyphosphogalactonate aldolase	#N/A	#N/A	#N/A	#N/A	#N/A	#N/A	#N/A	#N/A	#N/A	#N/A	1	#N/A	#N/A	#N/A	#N/A	#N/A	#N/A	#N/A	3	#N/A	#N/A	#N/A	#N/A	#N/A	#N/A	#N/A	#N/A	#N/A	#N/A	#N/A
2-dehydro-3-deoxyphosphogluconate aldolase	#N/A	#N/A	#N/A	1	#N/A	#N/A	#N/A	1	3	#N/A	#N/A	#N/A	#N/A	#N/A	#N/A	#N/A	#N/A	1	#N/A	#N/A	1	#N/A	#N/A	#N/A	#N/A	#N/A	#N/A	#N/A	#N/A	1
2-dehydro-3-deoxyphosphogluconate aldolase/4-hydroxy-2-oxoglutarate aldolase	#N/A	#N/A	#N/A	#N/A	#N/A	#N/A	#N/A	#N/A	#N/A	#N/A	#N/A	#N/A	#N/A	#N/A	#N/A	#N/A	1	#N/A	#N/A	#N/A	#N/A	#N/A	#N/A	#N/A	#N/A	#N/A	#N/A	#N/A	#N/A	#N/A
2-dehydro-3-deoxyphosphooctonate aldolase	#N/A	#N/A	1	1	1	#N/A	2	5	1	5	2	#N/A	#N/A	1	5	3	5	#N/A	3	1	2	4	5	5	2	2	1	#N/A	1	2
2-dehydropantoate 2-reductase	#N/A	1	3	10	6	2	5	5	1	6	3	6	6	9	4	11	5	1	4	7	10	5	8	5	2	3	6	5	2	3
2-dehydropantoate 2-reductase, partial	#N/A	#N/A	#N/A	#N/A	#N/A	#N/A	#N/A	#N/A	#N/A	#N/A	#N/A	#N/A	#N/A	#N/A	#N/A	#N/A	#N/A	#N/A	#N/A	#N/A	#N/A	#N/A	#N/A	#N/A	1	#N/A	#N/A	#N/A	#N/A	#N/A
2-deoxy-D-gluconate 3-dehydrogenase	#N/A	#N/A	2	3	4	9	1	4	4	1	2	2	3	6	1	5	3	#N/A	4	4	3	4	4	1	10	2	7	4	3	3
2-deoxycytidine 5-triphosphate deaminase	#N/A	#N/A	#N/A	#N/A	#N/A	#N/A	4	#N/A	#N/A	#N/A	#N/A	#N/A	#N/A	1	1	#N/A	#N/A	#N/A	#N/A	#N/A	#N/A	#N/A	#N/A	#N/A	1	#N/A	#N/A	#N/A	#N/A	#N/A
2-deoxyglucose-6-phosphatase	#N/A	#N/A	#N/A	#N/A	1	#N/A	#N/A	#N/A	#N/A	#N/A	#N/A	#N/A	1	#N/A	1	1	#N/A	#N/A	#N/A	#N/A	#N/A	#N/A	#N/A	#N/A	#N/A	#N/A	#N/A	#N/A	#N/A	#N/A
2-deoxyribose-5-phosphate aldolase	4	2	10	7	5	14	11	14	18	14	11	8	19	8	5	19	11	#N/A	20	3	23	5	14	4	17	8	14	12	1	13
2-desacetyl-2-hydroxyethyl bacteriochlorophyllide A dehydrogenase	#N/A	#N/A	#N/A	#N/A	1	#N/A	#N/A	#N/A	#N/A	#N/A	#N/A	#N/A	#N/A	#N/A	#N/A	#N/A	#N/A	#N/A	#N/A	#N/A	#N/A	#N/A	#N/A	2	#N/A	#N/A	#N/A	#N/A	#N/A	#N/A
2-epi-5-epi-valiolone synthase	#N/A	#N/A	#N/A	2	#N/A	#N/A	#N/A	#N/A	#N/A	#N/A	#N/A	#N/A	#N/A	#N/A	#N/A	#N/A	#N/A	1	#N/A	#N/A	#N/A	#N/A	1	#N/A	2	#N/A	1	#N/A	#N/A	#N/A
2-haloalkanoic acid dehalogenase	#N/A	#N/A	#N/A	#N/A	#N/A	#N/A	#N/A	#N/A	#N/A	#N/A	#N/A	#N/A	#N/A	#N/A	#N/A	#N/A	#N/A	#N/A	#N/A	#N/A	#N/A	#N/A	#N/A	#N/A	#N/A	#N/A	#N/A	1	#N/A	#N/A
2-hydroxy-3-oxopropionate reductase	#N/A	#N/A	#N/A	1	#N/A	1	1	3	5	#N/A	1	2	#N/A	6	#N/A	#N/A	3	#N/A	3	1	1	2	3	5	#N/A	#N/A	4	1	#N/A	2
2-hydroxy-6-oxo-2,4-heptadienoate hydrolase	#N/A	#N/A	#N/A	1	#N/A	1	#N/A	#N/A	#N/A	#N/A	#N/A	#N/A	#N/A	#N/A	#N/A	#N/A	#N/A	#N/A	#N/A	#N/A	1	1	#N/A	#N/A	#N/A	#N/A	#N/A	#N/A	1	#N/A
2-hydroxy-6-oxo-6-phenylhexa-2,4-dienoate hydrolase	#N/A	#N/A	#N/A	#N/A	#N/A	#N/A	#N/A	1	#N/A	1	#N/A	#N/A	#N/A	#N/A	#N/A	#N/A	#N/A	#N/A	#N/A	#N/A	2	#N/A	#N/A	2	#N/A	1	#N/A	#N/A	#N/A	#N/A
2-hydroxy-6-oxohepta-2,4-dienoate hydrolase	#N/A	#N/A	#N/A	#N/A	#N/A	#N/A	#N/A	#N/A	#N/A	4	#N/A	#N/A	#N/A	#N/A	#N/A	#N/A	#N/A	#N/A	#N/A	#N/A	#N/A	#N/A	#N/A	#N/A	1	#N/A	#N/A	#N/A	#N/A	#N/A
2-hydroxy-acid oxidase	#N/A	1	3	1	4	3	5	8	8	2	4	3	3	5	1	3	5	#N/A	3	2	12	5	1	1	7	1	3	12	#N/A	1
2-hydroxyacid dehydrogenase	5	12	8	15	27	28	16	18	23	41	27	10	40	28	20	28	22	16	29	16	32	24	29	14	32	13	19	17	4	8
2-hydroxyacid dehydrogenase, partial	#N/A	#N/A	1	#N/A	#N/A	#N/A	#N/A	#N/A	#N/A	#N/A	#N/A	#N/A	#N/A	#N/A	#N/A	1	#N/A	#N/A	#N/A	#N/A	#N/A	#N/A	#N/A	#N/A	2	#N/A	#N/A	#N/A	#N/A	#N/A
2-hydroxyacyl-CoA dehydratase	#N/A	#N/A	#N/A	#N/A	#N/A	#N/A	#N/A	#N/A	#N/A	#N/A	#N/A	#N/A	#N/A	#N/A	1	#N/A	#N/A	#N/A	#N/A	#N/A	#N/A	#N/A	#N/A	#N/A	#N/A	#N/A	#N/A	#N/A	#N/A	#N/A
2-hydroxychromene-2-carboxylate isomerase	6	3	3	#N/A	1	1	1	4	3	1	1	4	6	2	2	4	2	2	3	5	8	1	1	1	4	3	1	2	2	1
2-hydroxyglutaryl-CoA dehydratase	#N/A	#N/A	2	5	8	1	4	13	4	9	2	3	4	4	2	2	1	1	8	2	7	2	3	7	5	5	7	4	#N/A	8
2-hydroxyglutaryl-CoA dehydratase activator	#N/A	#N/A	#N/A	#N/A	#N/A	#N/A	#N/A	1	#N/A	#N/A	#N/A	#N/A	#N/A	#N/A	#N/A	#N/A	1	#N/A	#N/A	1	#N/A	#N/A	#N/A	#N/A	#N/A	#N/A	1	#N/A	#N/A	#N/A
2-hydroxyhepta-2,4-diene-1,7-dioate isomerase	11	4	9	14	18	27	12	18	12	25	12	10	22	10	16	18	13	13	10	8	35	18	20	11	12	14	16	18	7	13
2-hydroxyhepta-2,4-diene-1,7-dioate isomerase, partial	#N/A	#N/A	#N/A	#N/A	#N/A	#N/A	#N/A	#N/A	#N/A	#N/A	#N/A	#N/A	#N/A	#N/A	#N/A	#N/A	#N/A	#N/A	2	#N/A	#N/A	#N/A	#N/A	#N/A	#N/A	#N/A	#N/A	#N/A	#N/A	#N/A
2-hydroxyhexa-2,4-dienoate hydratase	#N/A	#N/A	#N/A	#N/A	#N/A	#N/A	#N/A	#N/A	#N/A	#N/A	#N/A	#N/A	#N/A	#N/A	#N/A	#N/A	#N/A	#N/A	#N/A	#N/A	#N/A	2	#N/A	#N/A	#N/A	#N/A	#N/A	#N/A	#N/A	#N/A
2-hydroxymethylglutarate dehydrogenase	#N/A	#N/A	#N/A	#N/A	#N/A	#N/A	#N/A	#N/A	#N/A	#N/A	#N/A	#N/A	#N/A	#N/A	1	#N/A	#N/A	#N/A	#N/A	#N/A	#N/A	#N/A	#N/A	#N/A	#N/A	#N/A	#N/A	#N/A	#N/A	#N/A
2-hydroxymuconic semialdehyde dehydrogenase	6	11	7	11	18	11	7	9	17	9	5	12	12	6	3	13	6	2	7	12	13	9	10	7	8	6	7	8	3	7
2-hydroxymuconic semialdehyde dehydrogenase, partial	#N/A	#N/A	#N/A	#N/A	#N/A	2	#N/A	#N/A	2	#N/A	#N/A	#N/A	#N/A	#N/A	1	1	1	#N/A	#N/A	1	#N/A	#N/A	#N/A	#N/A	#N/A	#N/A	#N/A	#N/A	#N/A	1
2-hydroxypropyl-CoM lyase	#N/A	#N/A	2	#N/A	2	#N/A	#N/A	#N/A	#N/A	#N/A	#N/A	#N/A	#N/A	#N/A	#N/A	#N/A	#N/A	#N/A	#N/A	#N/A	#N/A	#N/A	#N/A	#N/A	#N/A	#N/A	#N/A	#N/A	#N/A	#N/A
2-iminoacetate synthase ThiH	#N/A	#N/A	#N/A	#N/A	1	1	#N/A	3	3	1	2	2	4	1	2	1	1	2	10	1	3	4	4	#N/A	2	#N/A	3	3	#N/A	1
2-isopropylmalate synthase	54	57	79	81	111	190	73	121	140	235	84	115	130	140	79	122	127	90	89	110	171	78	124	68	166	64	125	100	46	80
2-isopropylmalate synthase, partial	#N/A	#N/A	#N/A	#N/A	1	1	1	#N/A	2	2	1	#N/A	#N/A	1	1	2	#N/A	#N/A	1	2	2	#N/A	1	#N/A	#N/A	#N/A	#N/A	#N/A	#N/A	#N/A
2-keto-3-deoxy-D-arabino-heptulosonate-7- phosphate synthase I beta	#N/A	#N/A	#N/A	#N/A	#N/A	#N/A	#N/A	#N/A	1	1	#N/A	#N/A	#N/A	#N/A	#N/A	#N/A	#N/A	#N/A	#N/A	#N/A	1	#N/A	#N/A	#N/A	#N/A	#N/A	#N/A	#N/A	#N/A	#N/A
2-keto-3-deoxy-D-arabino-heptulosonate-7-phosphate synthase I beta	#N/A	#N/A	#N/A	#N/A	#N/A	#N/A	#N/A	#N/A	#N/A	#N/A	#N/A	#N/A	#N/A	1	#N/A	#N/A	1	#N/A	#N/A	#N/A	2	#N/A	#N/A	#N/A	#N/A	#N/A	#N/A	#N/A	#N/A	#N/A
2-keto-3-deoxy-D-arabinonate dehydratase	#N/A	#N/A	#N/A	#N/A	1	2	1	#N/A	#N/A	2	1	#N/A	1	2	#N/A	#N/A	#N/A	4	2	1	#N/A	#N/A	1	#N/A	4	1	4	1	#N/A	#N/A
2-keto-3-deoxy-galactonokinase	#N/A	#N/A	#N/A	2	#N/A	1	#N/A	1	#N/A	#N/A	#N/A	#N/A	#N/A	#N/A	#N/A	#N/A	#N/A	#N/A	#N/A	#N/A	#N/A	#N/A	#N/A	#N/A	#N/A	#N/A	#N/A	#N/A	#N/A	#N/A
2-keto-3-deoxy-phosphogluconate aldolase	#N/A	#N/A	#N/A	2	#N/A	#N/A	#N/A	#N/A	#N/A	#N/A	#N/A	#N/A	#N/A	#N/A	1	#N/A	#N/A	#N/A	#N/A	#N/A	#N/A	#N/A	#N/A	#N/A	#N/A	#N/A	#N/A	#N/A	#N/A	#N/A
2-keto-3-deoxygluconate kinase	#N/A	#N/A	#N/A	#N/A	#N/A	#N/A	#N/A	#N/A	#N/A	#N/A	#N/A	#N/A	#N/A	1	#N/A	1	#N/A	#N/A	#N/A	#N/A	#N/A	#N/A	#N/A	#N/A	#N/A	#N/A	#N/A	#N/A	#N/A	1
2-keto-4-pentenoate hydratase	2	1	1	6	1	2	2	4	6	8	8	4	3	6	1	15	13	3	5	8	7	3	10	6	4	10	7	2	#N/A	3
2-keto-4-pentenoate hydratase/2-oxohepta-3-ene-1,7-dioic acid hydratase	#N/A	#N/A	#N/A	#N/A	#N/A	#N/A	#N/A	#N/A	#N/A	#N/A	1	#N/A	#N/A	#N/A	1	#N/A	#N/A	#N/A	#N/A	#N/A	1	#N/A	#N/A	#N/A	#N/A	1	#N/A	#N/A	#N/A	#N/A
2-keto-4-pentenoate hydratase/2-oxohepta-3-ene-1,7-dioic acid hydratase (catechol pathway)	#N/A	1	#N/A	#N/A	1	#N/A	#N/A	#N/A	#N/A	#N/A	#N/A	1	#N/A	1	#N/A	#N/A	#N/A	#N/A	#N/A	#N/A	#N/A	#N/A	#N/A	#N/A	#N/A	#N/A	#N/A	2	#N/A	#N/A
2-keto-gluconate dehydrogenase	#N/A	#N/A	#N/A	1	#N/A	#N/A	5	1	#N/A	#N/A	#N/A	1	#N/A	#N/A	#N/A	#N/A	#N/A	#N/A	1	#N/A	4	#N/A	#N/A	1	#N/A	#N/A	#N/A	#N/A	#N/A	#N/A
2-keto-myo-inositol dehydratase	#N/A	#N/A	#N/A	#N/A	#N/A	#N/A	#N/A	1	#N/A	#N/A	#N/A	#N/A	#N/A	#N/A	#N/A	#N/A	#N/A	#N/A	#N/A	#N/A	#N/A	#N/A	#N/A	#N/A	#N/A	#N/A	#N/A	#N/A	#N/A	#N/A
2-ketocyclohexanecarboxyl-CoA hydrolase	#N/A	#N/A	#N/A	2	#N/A	#N/A	#N/A	#N/A	#N/A	#N/A	#N/A	#N/A	#N/A	#N/A	#N/A	#N/A	#N/A	#N/A	#N/A	#N/A	#N/A	#N/A	#N/A	#N/A	#N/A	#N/A	#N/A	#N/A	#N/A	#N/A
2-ketogluconate reductase	#N/A	#N/A	#N/A	#N/A	#N/A	#N/A	#N/A	#N/A	#N/A	1	#N/A	#N/A	#N/A	#N/A	#N/A	#N/A	#N/A	#N/A	#N/A	#N/A	#N/A	#N/A	#N/A	#N/A	#N/A	#N/A	#N/A	#N/A	#N/A	#N/A
2-ketoglutarate NADP oxidoreductase gamma subunit	#N/A	#N/A	#N/A	#N/A	#N/A	#N/A	#N/A	#N/A	#N/A	#N/A	#N/A	#N/A	#N/A	1	#N/A	#N/A	#N/A	#N/A	#N/A	#N/A	#N/A	#N/A	#N/A	#N/A	#N/A	#N/A	#N/A	#N/A	#N/A	#N/A
2-ketoisovalerate ferredoxin oxidoreductase	#N/A	#N/A	#N/A	#N/A	#N/A	#N/A	#N/A	#N/A	#N/A	#N/A	#N/A	#N/A	#N/A	#N/A	#N/A	#N/A	#N/A	#N/A	1	#N/A	#N/A	#N/A	#N/A	#N/A	#N/A	#N/A	#N/A	#N/A	#N/A	#N/A
2-ketoisovalerate ferredoxin oxidoreductase subunit alpha	#N/A	#N/A	#N/A	#N/A	#N/A	#N/A	#N/A	#N/A	#N/A	#N/A	#N/A	#N/A	1	#N/A	#N/A	#N/A	#N/A	#N/A	#N/A	1	#N/A	#N/A	#N/A	#N/A	#N/A	#N/A	#N/A	#N/A	#N/A	#N/A
2-methyl-6-solanesyl-1,4-benzoquinol methyltransferase	#N/A	#N/A	#N/A	3	#N/A	#N/A	#N/A	#N/A	#N/A	#N/A	#N/A	#N/A	#N/A	#N/A	#N/A	#N/A	#N/A	#N/A	#N/A	#N/A	#N/A	#N/A	#N/A	#N/A	#N/A	#N/A	#N/A	#N/A	#N/A	#N/A
2-methylaconitate cis-trans isomerase PrpF	#N/A	#N/A	#N/A	4	2	1	2	#N/A	1	#N/A	#N/A	#N/A	#N/A	#N/A	1	1	4	3	5	#N/A	#N/A	#N/A	3	1	3	#N/A	#N/A	2	#N/A	#N/A
2-methylcitrate dehydratase	1	1	1	8	4	10	1	1	3	9	3	5	7	1	2	5	3	2	6	2	2	1	5	5	5	3	9	9	1	7
2-methylcitrate dehydratase, partial	#N/A	#N/A	#N/A	#N/A	#N/A	#N/A	#N/A	#N/A	#N/A	1	#N/A	#N/A	#N/A	#N/A	#N/A	2	#N/A	#N/A	1	#N/A	#N/A	#N/A	#N/A	#N/A	#N/A	1	#N/A	#N/A	#N/A	#N/A
2-methylcitrate synthase	11	#N/A	7	1	5	9	11	6	2	8	6	4	8	7	3	9	9	4	6	7	16	2	14	2	11	5	6	4	4	15
2-methylcitrate synthase, partial	#N/A	#N/A	#N/A	1	#N/A	#N/A	1	3	#N/A	#N/A	1	#N/A	2	2	1	1	1	1	#N/A	#N/A	2	1	#N/A	#N/A	#N/A	#N/A	#N/A	1	#N/A	#N/A
2-methylcitrate synthase/citrate synthase II	9	4	#N/A	2	5	3	4	3	6	7	4	4	5	4	1	4	4	1	3	6	13	9	5	5	6	1	1	3	3	#N/A
2-methylfumaryl-CoA isomerase	#N/A	#N/A	#N/A	#N/A	#N/A	#N/A	#N/A	#N/A	#N/A	2	#N/A	#N/A	#N/A	#N/A	#N/A	#N/A	1	#N/A	#N/A	#N/A	#N/A	#N/A	#N/A	#N/A	#N/A	#N/A	#N/A	#N/A	#N/A	#N/A
2-methylisocitrate lyase	#N/A	#N/A	#N/A	#N/A	#N/A	#N/A	#N/A	#N/A	#N/A	#N/A	#N/A	#N/A	#N/A	#N/A	#N/A	#N/A	#N/A	#N/A	#N/A	#N/A	#N/A	#N/A	#N/A	#N/A	#N/A	#N/A	#N/A	#N/A	#N/A	1
2-nitropropane dioxygenase	4	13	4	16	23	7	4	12	18	18	16	15	24	30	10	14	20	6	21	15	20	4	10	9	21	10	12	14	10	12
2-nitropropane dioxygenase family oxidoreductase	#N/A	#N/A	#N/A	#N/A	#N/A	#N/A	#N/A	#N/A	#N/A	#N/A	#N/A	#N/A	#N/A	#N/A	#N/A	#N/A	#N/A	#N/A	#N/A	#N/A	#N/A	#N/A	1	#N/A	#N/A	#N/A	#N/A	#N/A	#N/A	#N/A
2-nitropropane dioxygenase-like protein	#N/A	#N/A	#N/A	#N/A	#N/A	1	#N/A	#N/A	#N/A	#N/A	#N/A	#N/A	#N/A	#N/A	#N/A	#N/A	#N/A	#N/A	#N/A	#N/A	#N/A	#N/A	#N/A	#N/A	#N/A	#N/A	#N/A	#N/A	#N/A	#N/A
2-nonaprenyl-3-methyl-6-methoxy-1,4-benzoquinol hydroxylase	#N/A	#N/A	#N/A	1	#N/A	2	#N/A	#N/A	#N/A	#N/A	#N/A	1	#N/A	#N/A	2	#N/A	1	#N/A	#N/A	1	4	#N/A	1	#N/A	#N/A	#N/A	#N/A	#N/A	#N/A	#N/A
2-octaprenyl-3-methyl-6-methoxy-1,4-benzoquinol hydroxylase	#N/A	1	1	1	2	#N/A	#N/A	5	1	2	1	#N/A	1	2	1	1	1	4	#N/A	4	5	#N/A	4	1	3	1	2	8	#N/A	1
2-octaprenyl-6-methoxyphenol hydroxylase	#N/A	#N/A	#N/A	#N/A	#N/A	#N/A	#N/A	#N/A	#N/A	#N/A	#N/A	#N/A	#N/A	#N/A	#N/A	#N/A	#N/A	#N/A	#N/A	#N/A	#N/A	#N/A	#N/A	#N/A	2	#N/A	#N/A	#N/A	#N/A	#N/A
2-octaprenyl-6-methoxyphenyl hydroxylase	2	1	#N/A	4	1	8	5	4	5	#N/A	6	2	4	4	3	5	6	3	6	4	4	3	3	6	5	1	2	1	#N/A	5
2-octaprenylphenol hydroxylase	#N/A	#N/A	#N/A	1	#N/A	3	#N/A	#N/A	#N/A	#N/A	#N/A	#N/A	#N/A	#N/A	#N/A	1	#N/A	#N/A	#N/A	#N/A	2	#N/A	#N/A	#N/A	1	#N/A	#N/A	1	#N/A	#N/A
2-oxo acid dehydrogenase	#N/A	#N/A	#N/A	#N/A	1	#N/A	#N/A	#N/A	1	#N/A	#N/A	#N/A	#N/A	#N/A	#N/A	#N/A	#N/A	#N/A	#N/A	#N/A	#N/A	#N/A	#N/A	#N/A	#N/A	#N/A	#N/A	#N/A	#N/A	1
2-oxo acid dehydrogenase acyltransferase	#N/A	#N/A	#N/A	#N/A	#N/A	#N/A	#N/A	#N/A	#N/A	#N/A	#N/A	#N/A	#N/A	#N/A	#N/A	#N/A	#N/A	#N/A	#N/A	#N/A	#N/A	#N/A	#N/A	#N/A	#N/A	#N/A	#N/A	#N/A	#N/A	1
2-oxo-3-hexenedioate decarboxylase	1	#N/A	#N/A	#N/A	#N/A	#N/A	#N/A	1	#N/A	#N/A	#N/A	#N/A	#N/A	#N/A	#N/A	#N/A	#N/A	#N/A	1	#N/A	#N/A	#N/A	#N/A	#N/A	#N/A	#N/A	#N/A	#N/A	#N/A	#N/A
2-oxo-4-hydroxy-4-carboxy-5-ureidoimidazoline decarboxylase	#N/A	#N/A	#N/A	#N/A	#N/A	#N/A	#N/A	#N/A	#N/A	#N/A	1	#N/A	#N/A	#N/A	#N/A	#N/A	#N/A	#N/A	#N/A	#N/A	#N/A	#N/A	#N/A	#N/A	#N/A	#N/A	#N/A	#N/A	#N/A	#N/A
2-oxo-hepta-3-ene-1,7-dioic acid hydratase	#N/A	#N/A	#N/A	#N/A	#N/A	1	2	#N/A	#N/A	#N/A	#N/A	#N/A	#N/A	1	#N/A	#N/A	#N/A	5	#N/A	#N/A	4	#N/A	1	#N/A	#N/A	#N/A	1	#N/A	#N/A	1
2-oxoacid ferredoxin oxidoreductase	#N/A	2	1	#N/A	7	#N/A	#N/A	1	1	#N/A	#N/A	#N/A	4	1	#N/A	#N/A	#N/A	#N/A	#N/A	1	3	#N/A	1	#N/A	2	1	1	#N/A	1	1
2-oxoacid ferredoxin oxidoreductase subunit beta	#N/A	1	#N/A	1	8	3	3	4	10	3	2	2	2	4	2	11	7	11	4	5	9	4	2	5	5	3	10	9	3	4
2-oxoacid ferredoxin oxidoreductase subunit beta, partial	#N/A	#N/A	#N/A	#N/A	#N/A	#N/A	#N/A	1	#N/A	#N/A	#N/A	#N/A	#N/A	#N/A	#N/A	#N/A	#N/A	#N/A	#N/A	#N/A	#N/A	#N/A	#N/A	#N/A	#N/A	#N/A	#N/A	#N/A	#N/A	#N/A
2-oxoacid:acceptor oxidoreductase	#N/A	#N/A	#N/A	#N/A	#N/A	#N/A	#N/A	#N/A	#N/A	#N/A	#N/A	#N/A	#N/A	#N/A	#N/A	#N/A	#N/A	#N/A	#N/A	#N/A	#N/A	#N/A	3	#N/A	#N/A	#N/A	#N/A	#N/A	#N/A	#N/A
2-oxoacid:acceptor oxidoreductase subunit alpha	31	27	50	34	48	54	28	67	77	91	43	31	45	68	32	50	50	53	59	58	96	41	59	32	81	32	43	37	18	43
2-oxoacid:acceptor oxidoreductase subunit alpha, partial	#N/A	1	#N/A	#N/A	#N/A	#N/A	#N/A	#N/A	#N/A	1	1	#N/A	#N/A	#N/A	1	#N/A	#N/A	#N/A	#N/A	#N/A	#N/A	#N/A	#N/A	#N/A	#N/A	#N/A	#N/A	#N/A	#N/A	#N/A
2-oxoacid:acceptor oxidoreductase subunit gamma	#N/A	#N/A	#N/A	#N/A	#N/A	#N/A	#N/A	#N/A	#N/A	#N/A	#N/A	1	#N/A	#N/A	#N/A	#N/A	#N/A	#N/A	#N/A	#N/A	#N/A	#N/A	#N/A	#N/A	#N/A	#N/A	#N/A	#N/A	#N/A	#N/A
2-oxoacid:acceptor oxidoreductase, beta subunit, pyruvate/2-ketoisovalerate family	#N/A	#N/A	#N/A	#N/A	#N/A	#N/A	#N/A	#N/A	#N/A	1	#N/A	#N/A	#N/A	#N/A	1	#N/A	#N/A	#N/A	#N/A	#N/A	#N/A	#N/A	#N/A	1	#N/A	#N/A	#N/A	#N/A	#N/A	#N/A
2-oxoacid:ferredoxin oxidoreductase subunit beta	12	4	5	6	7	9	3	19	27	18	5	14	14	8	1	15	16	7	13	12	11	13	14	7	22	9	11	19	10	15
2-oxoacid:ferredoxin oxidoreductase subunit gamma	#N/A	#N/A	#N/A	#N/A	#N/A	#N/A	#N/A	#N/A	2	1	#N/A	#N/A	#N/A	#N/A	#N/A	1	#N/A	#N/A	#N/A	#N/A	#N/A	#N/A	#N/A	#N/A	1	#N/A	#N/A	#N/A	#N/A	#N/A
2-oxobutyrate oxidase	#N/A	#N/A	#N/A	#N/A	#N/A	#N/A	#N/A	#N/A	#N/A	#N/A	#N/A	#N/A	#N/A	#N/A	#N/A	#N/A	#N/A	#N/A	#N/A	#N/A	#N/A	#N/A	#N/A	#N/A	1	#N/A	#N/A	#N/A	#N/A	#N/A
2-oxoglutarate dehydrogenase	1	#N/A	#N/A	10	5	7	1	8	9	13	3	8	4	2	2	14	15	8	10	3	25	5	9	3	4	5	6	7	3	8
2-oxoglutarate dehydrogenase E1	#N/A	#N/A	#N/A	#N/A	#N/A	#N/A	#N/A	#N/A	#N/A	1	#N/A	#N/A	#N/A	#N/A	#N/A	#N/A	#N/A	#N/A	#N/A	#N/A	#N/A	#N/A	#N/A	1	#N/A	#N/A	#N/A	#N/A	#N/A	#N/A
2-oxoglutarate dehydrogenase E1 component	66	35	52	74	112	222	72	122	147	194	88	89	112	104	96	109	105	55	118	104	241	52	161	96	142	87	143	98	53	95
2-oxoglutarate dehydrogenase E1 component, partial	#N/A	#N/A	#N/A	#N/A	#N/A	#N/A	#N/A	#N/A	#N/A	#N/A	#N/A	1	#N/A	#N/A	#N/A	#N/A	#N/A	#N/A	#N/A	#N/A	#N/A	#N/A	2	#N/A	1	#N/A	#N/A	#N/A	#N/A	#N/A
2-oxoglutarate dehydrogenase E2	#N/A	#N/A	#N/A	#N/A	#N/A	#N/A	#N/A	#N/A	#N/A	#N/A	#N/A	#N/A	#N/A	#N/A	#N/A	#N/A	#N/A	#N/A	#N/A	#N/A	#N/A	#N/A	2	#N/A	#N/A	#N/A	#N/A	#N/A	#N/A	#N/A
2-oxoglutarate dehydrogenase subunit E1	82	56	69	122	154	185	108	140	157	155	105	104	144	123	90	152	115	52	130	87	270	94	179	94	164	83	177	137	48	132
2-oxoglutarate dehydrogenase subunit E1, partial	#N/A	1	#N/A	#N/A	#N/A	#N/A	#N/A	#N/A	1	#N/A	#N/A	2	#N/A	#N/A	#N/A	#N/A	1	#N/A	#N/A	#N/A	3	1	#N/A	#N/A	#N/A	1	1	1	#N/A	#N/A
2-oxoglutarate dehydrogenase, E2 component, dihydrolipoamide succinyltransferase	2	4	#N/A	5	#N/A	1	1	6	6	7	6	2	4	3	#N/A	4	7	1	4	5	14	1	4	3	1	#N/A	6	8	2	2
2-oxoglutarate dehydrogenase, E2 component, dihydrolipoamide succinyltransferase, partial	#N/A	#N/A	#N/A	#N/A	#N/A	#N/A	#N/A	#N/A	#N/A	#N/A	#N/A	1	#N/A	2	#N/A	#N/A	#N/A	#N/A	#N/A	1	#N/A	#N/A	#N/A	#N/A	#N/A	#N/A	#N/A	1	#N/A	1
2-oxoglutarate ferredoxin oxidoreductase subunit alpha	#N/A	#N/A	2	3	#N/A	1	3	1	2	#N/A	1	#N/A	1	1	1	4	#N/A	1	#N/A	1	1	1	4	#N/A	1	1	2	2	2	#N/A
2-oxoglutarate ferredoxin oxidoreductase subunit beta	#N/A	5	4	15	5	7	12	8	16	8	4	6	6	17	8	13	23	12	13	12	26	19	7	3	18	11	12	7	6	8
2-oxoglutarate oxidoreductase	#N/A	#N/A	#N/A	#N/A	1	#N/A	#N/A	#N/A	1	#N/A	#N/A	1	1	#N/A	#N/A	1	#N/A	#N/A	#N/A	#N/A	#N/A	#N/A	#N/A	#N/A	#N/A	#N/A	#N/A	#N/A	#N/A	#N/A
2-oxoglutarate oxidoreductase subunit beta	#N/A	#N/A	#N/A	#N/A	#N/A	2	#N/A	#N/A	#N/A	#N/A	1	#N/A	#N/A	#N/A	1	#N/A	1	#N/A	#N/A	2	#N/A	#N/A	#N/A	#N/A	#N/A	1	#N/A	#N/A	#N/A	#N/A
2-oxoglutarate synthase	#N/A	#N/A	#N/A	1	1	#N/A	#N/A	1	2	#N/A	1	2	#N/A	1	#N/A	1	3	#N/A	1	1	#N/A	1	#N/A	1	1	1	#N/A	#N/A	#N/A	#N/A
2-oxoglutarate translocator	#N/A	#N/A	1	#N/A	#N/A	#N/A	#N/A	#N/A	#N/A	#N/A	#N/A	#N/A	1	#N/A	1	#N/A	#N/A	#N/A	1	#N/A	#N/A	#N/A	#N/A	#N/A	#N/A	#N/A	#N/A	#N/A	#N/A	#N/A
2-oxoglutarate-dependent dioxygenase	#N/A	#N/A	#N/A	#N/A	#N/A	#N/A	#N/A	1	2	#N/A	#N/A	#N/A	#N/A	#N/A	#N/A	#N/A	#N/A	#N/A	#N/A	#N/A	#N/A	#N/A	#N/A	#N/A	#N/A	#N/A	#N/A	#N/A	#N/A	#N/A
2-oxoglutarate/malate transporter	#N/A	#N/A	#N/A	#N/A	#N/A	#N/A	#N/A	#N/A	#N/A	#N/A	#N/A	#N/A	#N/A	#N/A	#N/A	#N/A	#N/A	#N/A	#N/A	#N/A	#N/A	#N/A	#N/A	2	#N/A	#N/A	#N/A	#N/A	#N/A	#N/A
2-oxoisovalerate dehydrogenase	#N/A	#N/A	2	2	#N/A	#N/A	#N/A	2	5	2	2	3	4	2	3	#N/A	4	#N/A	1	2	3	4	2	3	5	1	3	5	1	3
2-oxoisovalerate dehydrogenase complex, E1 component subunit beta	#N/A	#N/A	#N/A	1	#N/A	#N/A	#N/A	#N/A	1	#N/A	#N/A	#N/A	#N/A	#N/A	#N/A	#N/A	#N/A	#N/A	#N/A	#N/A	#N/A	#N/A	#N/A	#N/A	#N/A	#N/A	1	#N/A	#N/A	#N/A
2-oxoisovalerate dehydrogenase E1	#N/A	#N/A	#N/A	#N/A	#N/A	#N/A	#N/A	#N/A	#N/A	#N/A	#N/A	#N/A	#N/A	#N/A	#N/A	#N/A	#N/A	#N/A	#N/A	#N/A	#N/A	#N/A	#N/A	#N/A	#N/A	#N/A	#N/A	1	#N/A	#N/A
2-oxoisovalerate dehydrogenase E1 component alpha and beta fusion	#N/A	#N/A	#N/A	#N/A	#N/A	#N/A	#N/A	#N/A	#N/A	#N/A	#N/A	#N/A	#N/A	#N/A	#N/A	#N/A	#N/A	#N/A	#N/A	#N/A	#N/A	#N/A	#N/A	2	#N/A	#N/A	#N/A	#N/A	#N/A	#N/A
2-oxoisovalerate dehydrogenase E1 component fused alpha and subunit betas AcoAB	#N/A	#N/A	#N/A	1	#N/A	#N/A	#N/A	#N/A	#N/A	#N/A	#N/A	#N/A	2	#N/A	2	#N/A	#N/A	#N/A	#N/A	#N/A	#N/A	2	1	#N/A	#N/A	#N/A	#N/A	#N/A	#N/A	#N/A
2-oxoisovalerate dehydrogenase E1 component subunit beta	#N/A	#N/A	#N/A	#N/A	#N/A	#N/A	#N/A	#N/A	#N/A	#N/A	#N/A	#N/A	#N/A	#N/A	#N/A	#N/A	#N/A	1	#N/A	#N/A	#N/A	#N/A	#N/A	#N/A	#N/A	#N/A	#N/A	#N/A	#N/A	#N/A
2-oxoisovalerate dehydrogenase E1 component, subunit alpha	#N/A	#N/A	#N/A	#N/A	#N/A	#N/A	#N/A	#N/A	#N/A	#N/A	#N/A	#N/A	1	#N/A	#N/A	#N/A	#N/A	#N/A	#N/A	#N/A	#N/A	#N/A	#N/A	#N/A	#N/A	#N/A	#N/A	#N/A	#N/A	#N/A
2-oxoisovalerate dehydrogenase E1 component, subunit beta	#N/A	#N/A	#N/A	#N/A	#N/A	#N/A	#N/A	2	#N/A	1	#N/A	#N/A	#N/A	#N/A	1	#N/A	#N/A	#N/A	#N/A	#N/A	#N/A	#N/A	#N/A	#N/A	#N/A	#N/A	#N/A	#N/A	#N/A	#N/A
2-oxoisovalerate dehydrogenase E1 subunit beta	#N/A	#N/A	#N/A	#N/A	1	#N/A	#N/A	#N/A	1	#N/A	#N/A	#N/A	#N/A	#N/A	#N/A	#N/A	#N/A	#N/A	#N/A	#N/A	#N/A	#N/A	#N/A	#N/A	#N/A	#N/A	#N/A	#N/A	#N/A	#N/A
2-oxoisovalerate dehydrogenase subunit alpha	#N/A	#N/A	#N/A	#N/A	#N/A	#N/A	#N/A	#N/A	#N/A	#N/A	#N/A	#N/A	1	#N/A	#N/A	#N/A	#N/A	#N/A	#N/A	#N/A	#N/A	#N/A	#N/A	1	#N/A	#N/A	#N/A	#N/A	#N/A	#N/A
2-oxoisovalerate dehydrogenase subunit beta	#N/A	#N/A	1	1	2	1	#N/A	2	2	3	2	2	6	1	2	3	1	#N/A	2	5	2	#N/A	5	2	4	3	4	1	#N/A	3
2-oxopent-4-enoate hydratase	#N/A	#N/A	#N/A	#N/A	#N/A	#N/A	#N/A	#N/A	#N/A	#N/A	#N/A	#N/A	#N/A	#N/A	#N/A	#N/A	#N/A	#N/A	#N/A	#N/A	1	#N/A	#N/A	#N/A	#N/A	#N/A	#N/A	#N/A	#N/A	#N/A
2-phospho-L-lactate guanylyltransferase	#N/A	#N/A	#N/A	#N/A	#N/A	1	2	2	#N/A	1	#N/A	#N/A	#N/A	2	#N/A	#N/A	1	#N/A	#N/A	#N/A	3	#N/A	#N/A	#N/A	#N/A	#N/A	#N/A	4	#N/A	#N/A
2-phospho-L-lactate transferase	#N/A	1	#N/A	2	1	1	#N/A	#N/A	1	5	1	1	2	#N/A	#N/A	1	#N/A	#N/A	2	1	#N/A	#N/A	#N/A	#N/A	1	#N/A	1	#N/A	#N/A	1
2-phosphosulfolactate phosphatase	9	7	4	8	10	20	9	20	27	24	2	8	21	14	8	8	8	5	17	11	17	6	21	5	10	4	13	16	4	8
2-polyprenyl-3-methyl-5-hydroxy-6-metoxy-1,4-benzoquinol methylase	#N/A	2	1	5	#N/A	#N/A	#N/A	1	2	#N/A	#N/A	1	1	1	2	#N/A	#N/A	#N/A	#N/A	#N/A	#N/A	#N/A	#N/A	1	#N/A	#N/A	#N/A	#N/A	#N/A	#N/A
2-polyprenyl-6-methoxyphenol hydroxylase	#N/A	1	#N/A	1	1	1	#N/A	2	2	#N/A	7	#N/A	1	#N/A	5	1	2	#N/A	2	2	#N/A	#N/A	3	8	3	2	2	1	3	1
2-polyprenyl-6-methoxyphenol hydroxylase-like oxidoreductase	#N/A	#N/A	#N/A	#N/A	#N/A	#N/A	1	#N/A	#N/A	#N/A	#N/A	#N/A	#N/A	#N/A	#N/A	#N/A	1	#N/A	#N/A	#N/A	#N/A	#N/A	#N/A	#N/A	#N/A	#N/A	1	#N/A	#N/A	#N/A
2-polyprenylphenol 6-hydroxylase	1	#N/A	#N/A	2	5	1	2	#N/A	4	#N/A	1	1	3	1	#N/A	1	6	4	3	2	9	1	4	#N/A	3	1	5	4	#N/A	1
2-polyprenylphenol hydroxylase	#N/A	1	#N/A	#N/A	#N/A	#N/A	#N/A	#N/A	3	#N/A	3	#N/A	#N/A	#N/A	#N/A	1	#N/A	#N/A	#N/A	#N/A	#N/A	1	#N/A	#N/A	#N/A	#N/A	#N/A	1	#N/A	1
2-pyrone-4,6-dicarboxylate hydrolase	#N/A	#N/A	#N/A	#N/A	#N/A	#N/A	1	#N/A	2	1	#N/A	#N/A	#N/A	#N/A	#N/A	#N/A	#N/A	2	1	#N/A	#N/A	1	1	1	1	#N/A	#N/A	#N/A	1	#N/A
2-succinyl-5-enolpyruvyl-6-hydroxy-3-cyclohexene-1-carboxylate synthase	#N/A	#N/A	3	4	2	6	5	11	3	5	3	#N/A	3	3	2	6	1	6	4	7	5	#N/A	5	3	1	6	4	2	1	4
2-succinyl-5-enolpyruvyl-6-hydroxy-3-cyclohexene-1-carboxylic-acid synthase	#N/A	8	6	4	2	2	3	2	6	12	6	2	6	2	3	6	2	1	4	4	15	4	7	2	5	2	6	4	3	6
2-succinyl-6-hydroxy-2,4-cyclohexadiene-1-carboxylate synthase	#N/A	#N/A	1	#N/A	2	1	1	1	1	#N/A	#N/A	2	5	#N/A	2	#N/A	1	#N/A	2	1	3	1	1	#N/A	1	1	2	#N/A	#N/A	#N/A
2-succinylbenzoate--CoA ligase	#N/A	#N/A	#N/A	#N/A	#N/A	#N/A	#N/A	#N/A	#N/A	#N/A	#N/A	#N/A	#N/A	#N/A	#N/A	#N/A	#N/A	#N/A	#N/A	#N/A	#N/A	#N/A	#N/A	#N/A	#N/A	#N/A	#N/A	2	#N/A	#N/A
2-succinylbenzoate-CoA ligase	3	#N/A	3	1	5	2	#N/A	#N/A	3	2	#N/A	1	1	#N/A	#N/A	1	3	1	#N/A	1	#N/A	#N/A	3	#N/A	1	#N/A	2	#N/A	#N/A	1
2-succinylbenzoate-CoA ligase, partial	#N/A	#N/A	#N/A	#N/A	#N/A	#N/A	#N/A	#N/A	#N/A	#N/A	#N/A	#N/A	#N/A	#N/A	#N/A	#N/A	#N/A	#N/A	#N/A	#N/A	#N/A	#N/A	#N/A	1	#N/A	#N/A	#N/A	#N/A	#N/A	#N/A
2-vinyl bacteriochlorophyllide hydratase	7	1	1	7	7	1	6	4	6	2	8	4	5	9	1	5	2	#N/A	3	8	24	9	10	3	7	1	2	2	2	3
2-vinyl bacteriochlorophyllide hydratase BchF	#N/A	#N/A	#N/A	#N/A	#N/A	1	#N/A	#N/A	#N/A	1	#N/A	#N/A	#N/A	#N/A	#N/A	#N/A	#N/A	#N/A	#N/A	#N/A	#N/A	#N/A	#N/A	#N/A	#N/A	#N/A	#N/A	#N/A	#N/A	#N/A
2,3-bisphosphoglycerate-dependent phosphoglycerate mutase	2	#N/A	#N/A	4	1	4	#N/A	10	3	5	1	3	6	1	2	1	4	3	2	5	9	#N/A	8	1	8	#N/A	4	4	3	2
2,3-bisphosphoglycerate-independent phosphoglycerate mutase	8	18	17	28	28	42	29	35	46	47	28	28	50	33	35	37	53	26	30	38	62	27	29	23	63	19	39	41	17	35
2,3-bisphosphoglycerate-independent phosphoglycerate mutase, partial	#N/A	#N/A	#N/A	#N/A	#N/A	#N/A	#N/A	#N/A	#N/A	#N/A	#N/A	#N/A	#N/A	#N/A	#N/A	#N/A	#N/A	#N/A	1	#N/A	#N/A	#N/A	#N/A	#N/A	#N/A	#N/A	#N/A	#N/A	#N/A	#N/A
2,3-diaminopropionate biosynthesis protein SbnA	#N/A	#N/A	#N/A	#N/A	#N/A	#N/A	#N/A	#N/A	#N/A	#N/A	1	#N/A	2	#N/A	#N/A	1	#N/A	4	#N/A	#N/A	#N/A	1	#N/A	#N/A	#N/A	#N/A	#N/A	1	#N/A	#N/A
2,3-diaminopropionate biosynthesis protein SbnB	#N/A	#N/A	#N/A	#N/A	#N/A	#N/A	#N/A	#N/A	#N/A	#N/A	#N/A	#N/A	1	#N/A	#N/A	#N/A	#N/A	#N/A	#N/A	#N/A	#N/A	#N/A	#N/A	#N/A	#N/A	#N/A	#N/A	#N/A	#N/A	#N/A
2,3-dihydro-2,3-dihydroxybenzoate dehydrogenase	#N/A	#N/A	#N/A	#N/A	#N/A	#N/A	#N/A	#N/A	#N/A	#N/A	#N/A	#N/A	#N/A	#N/A	#N/A	#N/A	#N/A	#N/A	#N/A	#N/A	#N/A	#N/A	#N/A	#N/A	#N/A	#N/A	#N/A	1	#N/A	#N/A
2,3-dihydro-3-hydroxyanthranilate isomerase	2	#N/A	#N/A	1	#N/A	#N/A	#N/A	2	#N/A	#N/A	#N/A	#N/A	#N/A	#N/A	#N/A	#N/A	#N/A	#N/A	#N/A	#N/A	#N/A	1	#N/A	#N/A	#N/A	#N/A	#N/A	1	#N/A	#N/A
2,3-dihydroxybenzoate-AMP ligase	#N/A	#N/A	#N/A	#N/A	#N/A	#N/A	#N/A	#N/A	1	1	#N/A	#N/A	#N/A	#N/A	#N/A	#N/A	#N/A	#N/A	#N/A	#N/A	3	#N/A	#N/A	#N/A	#N/A	#N/A	#N/A	2	#N/A	#N/A
2,3-dihydroxybenzoate-glycine-threonine trimeric ester bacillibactin synthetase	#N/A	#N/A	#N/A	#N/A	#N/A	#N/A	#N/A	#N/A	#N/A	#N/A	#N/A	#N/A	#N/A	#N/A	#N/A	#N/A	#N/A	#N/A	#N/A	#N/A	#N/A	#N/A	1	#N/A	#N/A	#N/A	#N/A	#N/A	#N/A	#N/A
2,3-diketo-5-methylthio-1-phosphopentane phosphatase	#N/A	#N/A	#N/A	#N/A	#N/A	#N/A	#N/A	#N/A	#N/A	#N/A	#N/A	#N/A	1	#N/A	#N/A	#N/A	#N/A	#N/A	#N/A	#N/A	#N/A	#N/A	#N/A	#N/A	#N/A	#N/A	#N/A	#N/A	#N/A	#N/A
2,3-diketo-5-methylthiopentyl-1-phosphate enolase	#N/A	#N/A	#N/A	#N/A	#N/A	#N/A	#N/A	1	#N/A	#N/A	#N/A	#N/A	#N/A	#N/A	#N/A	#N/A	#N/A	#N/A	#N/A	#N/A	#N/A	#N/A	#N/A	#N/A	#N/A	#N/A	#N/A	#N/A	#N/A	#N/A
2,3-epoxybenzoyl-CoA dihydrolase	#N/A	#N/A	#N/A	1	#N/A	#N/A	#N/A	3	3	1	#N/A	#N/A	#N/A	2	1	1	1	#N/A	#N/A	#N/A	#N/A	#N/A	#N/A	2	1	#N/A	#N/A	#N/A	#N/A	1
2,3-oxidosqualene cyclase	#N/A	1	1	#N/A	#N/A	#N/A	#N/A	1	1	#N/A	1	#N/A	2	1	#N/A	2	3	#N/A	4	1	#N/A	#N/A	#N/A	#N/A	4	4	#N/A	#N/A	1	1
2,3,4,5-tetrahydropyridine-2,6-carboxylate N-succinyltransferase	#N/A	#N/A	#N/A	#N/A	1	#N/A	#N/A	#N/A	#N/A	#N/A	#N/A	2	#N/A	#N/A	#N/A	#N/A	#N/A	#N/A	#N/A	1	2	#N/A	#N/A	#N/A	#N/A	#N/A	1	1	#N/A	#N/A
2,3,4,5-tetrahydropyridine-2,6-dicarboxylate N-acetyltransferase	#N/A	#N/A	#N/A	#N/A	1	#N/A	#N/A	#N/A	#N/A	1	#N/A	#N/A	#N/A	#N/A	#N/A	#N/A	#N/A	#N/A	#N/A	#N/A	#N/A	#N/A	#N/A	#N/A	#N/A	#N/A	#N/A	#N/A	#N/A	#N/A
2,3,4,5-tetrahydropyridine-2,6-dicarboxylate N-succinyltransferase	12	8	7	7	27	21	6	19	26	26	8	13	18	22	19	20	9	7	11	11	22	8	15	5	19	6	19	6	4	12
2,3,4,5-tetrahydropyridine-2,6-dicarboxylate N-succinyltransferase, partial	#N/A	#N/A	#N/A	1	#N/A	#N/A	#N/A	#N/A	#N/A	#N/A	1	#N/A	#N/A	1	#N/A	1	#N/A	#N/A	1	#N/A	#N/A	#N/A	#N/A	#N/A	2	#N/A	#N/A	#N/A	#N/A	#N/A
2,4-dichlorophenol 6-monooxygenase	#N/A	1	#N/A	#N/A	#N/A	#N/A	#N/A	#N/A	#N/A	#N/A	#N/A	#N/A	#N/A	#N/A	#N/A	#N/A	#N/A	#N/A	#N/A	#N/A	#N/A	2	#N/A	2	2	2	2	2	#N/A	#N/A
2,4-dichlorophenoxyacetate dioxygenase	#N/A	#N/A	#N/A	#N/A	#N/A	#N/A	#N/A	#N/A	#N/A	#N/A	#N/A	#N/A	#N/A	1	#N/A	3	#N/A	#N/A	#N/A	#N/A	#N/A	#N/A	#N/A	#N/A	#N/A	#N/A	#N/A	2	#N/A	#N/A
2,4-dienoyl-CoA reductase	#N/A	#N/A	2	2	11	2	3	2	3	3	#N/A	4	3	2	2	6	5	#N/A	9	#N/A	4	1	1	4	4	2	1	3	1	3
2,4-dienoyl-CoA reductase (NADPH)	#N/A	#N/A	#N/A	#N/A	#N/A	#N/A	#N/A	#N/A	#N/A	#N/A	#N/A	#N/A	#N/A	#N/A	#N/A	#N/A	#N/A	#N/A	#N/A	#N/A	#N/A	#N/A	#N/A	2	#N/A	#N/A	#N/A	#N/A	#N/A	#N/A
2,4-dihydroxyhept-2-ene-1,7-dioic acid aldolase	#N/A	#N/A	#N/A	3	8	#N/A	1	#N/A	2	3	#N/A	1	4	2	#N/A	3	3	2	3	#N/A	8	1	5	2	1	1	2	2	1	2
2,5-dichloro-2,5-cyclohexadiene-1,4-diol dehydrogenase	#N/A	#N/A	#N/A	#N/A	1	#N/A	1	3	#N/A	#N/A	#N/A	#N/A	#N/A	#N/A	#N/A	1	#N/A	#N/A	1	#N/A	#N/A	#N/A	#N/A	#N/A	#N/A	#N/A	#N/A	#N/A	#N/A	#N/A
2,5-didehydrogluconate reductase	#N/A	#N/A	#N/A	#N/A	#N/A	#N/A	#N/A	#N/A	#N/A	2	2	1	#N/A	#N/A	#N/A	#N/A	#N/A	#N/A	#N/A	1	#N/A	#N/A	#N/A	1	#N/A	#N/A	#N/A	#N/A	#N/A	#N/A
2,5-didehydrogluconate reductase A	#N/A	#N/A	#N/A	#N/A	1	#N/A	#N/A	1	#N/A	#N/A	#N/A	#N/A	#N/A	#N/A	#N/A	#N/A	#N/A	#N/A	#N/A	#N/A	#N/A	#N/A	#N/A	#N/A	#N/A	#N/A	#N/A	#N/A	#N/A	#N/A
2,5-didehydrogluconate reductase B	#N/A	#N/A	#N/A	#N/A	#N/A	#N/A	#N/A	#N/A	#N/A	2	1	#N/A	#N/A	#N/A	#N/A	#N/A	#N/A	#N/A	1	#N/A	#N/A	#N/A	2	2	#N/A	#N/A	#N/A	#N/A	#N/A	1
2,5-diketo-D-gluconic acid reductase	#N/A	#N/A	#N/A	#N/A	#N/A	#N/A	#N/A	#N/A	1	1	#N/A	#N/A	#N/A	#N/A	#N/A	1	#N/A	#N/A	#N/A	#N/A	1	#N/A	4	1	1	#N/A	#N/A	2	#N/A	#N/A
2,6-beta-D-fructofuranosidase	#N/A	#N/A	1	#N/A	#N/A	#N/A	#N/A	#N/A	#N/A	#N/A	2	1	#N/A	#N/A	#N/A	#N/A	#N/A	#N/A	#N/A	1	#N/A	#N/A	#N/A	#N/A	1	#N/A	#N/A	#N/A	#N/A	#N/A
2'-5' RNA ligase	#N/A	#N/A	#N/A	2	#N/A	4	1	1	3	#N/A	1	#N/A	2	#N/A	#N/A	3	2	1	1	3	5	3	2	#N/A	#N/A	1	2	2	#N/A	#N/A
2'-deoxycytidine 5'-triphosphate deaminase	#N/A	#N/A	#N/A	2	2	1	2	1	3	2	3	1	1	1	2	1	#N/A	#N/A	#N/A	#N/A	1	2	#N/A	#N/A	1	#N/A	3	4	2	#N/A
2',3'-cyclic-nucleotide 2'-phosphodiesterase	#N/A	#N/A	1	2	3	#N/A	2	3	1	2	1	1	6	4	1	1	2	2	1	1	3	2	1	#N/A	4	#N/A	3	#N/A	1	2
20S proteasome	#N/A	#N/A	#N/A	#N/A	#N/A	#N/A	#N/A	#N/A	#N/A	#N/A	1	#N/A	#N/A	#N/A	#N/A	#N/A	#N/A	#N/A	#N/A	#N/A	#N/A	#N/A	#N/A	#N/A	#N/A	#N/A	#N/A	#N/A	#N/A	#N/A
20S proteasome A and B subunits	#N/A	#N/A	#N/A	#N/A	#N/A	#N/A	#N/A	#N/A	1	#N/A	#N/A	#N/A	#N/A	#N/A	#N/A	#N/A	#N/A	#N/A	#N/A	#N/A	#N/A	#N/A	#N/A	#N/A	#N/A	#N/A	#N/A	#N/A	1	#N/A
20S proteasome subunit alpha	#N/A	#N/A	#N/A	#N/A	#N/A	#N/A	#N/A	#N/A	#N/A	#N/A	1	#N/A	#N/A	1	#N/A	#N/A	#N/A	#N/A	1	#N/A	#N/A	#N/A	#N/A	2	1	#N/A	#N/A	#N/A	#N/A	#N/A
20S proteasome subunits A/B	#N/A	#N/A	#N/A	#N/A	#N/A	#N/A	#N/A	#N/A	#N/A	#N/A	#N/A	#N/A	#N/A	#N/A	#N/A	#N/A	#N/A	#N/A	#N/A	#N/A	#N/A	#N/A	#N/A	#N/A	1	#N/A	#N/A	#N/A	1	#N/A
20S proteasome, alpha and beta subunits	#N/A	#N/A	#N/A	#N/A	#N/A	#N/A	#N/A	#N/A	#N/A	#N/A	#N/A	#N/A	#N/A	#N/A	2	#N/A	#N/A	#N/A	#N/A	#N/A	#N/A	#N/A	2	#N/A	#N/A	#N/A	#N/A	1	#N/A	#N/A
239AB	#N/A	#N/A	#N/A	#N/A	#N/A	#N/A	#N/A	#N/A	#N/A	#N/A	#N/A	#N/A	#N/A	#N/A	#N/A	1	#N/A	#N/A	#N/A	#N/A	#N/A	#N/A	#N/A	#N/A	#N/A	#N/A	#N/A	#N/A	#N/A	#N/A
23S rRNA (-C5)-methyltransferase	#N/A	#N/A	#N/A	#N/A	#N/A	#N/A	#N/A	#N/A	#N/A	#N/A	#N/A	#N/A	#N/A	#N/A	#N/A	1	#N/A	#N/A	#N/A	#N/A	#N/A	#N/A	#N/A	#N/A	#N/A	#N/A	#N/A	#N/A	#N/A	#N/A
23S rRNA (adenine(1618)-N(6))-methyltransferase	#N/A	4	1	#N/A	3	8	#N/A	2	7	4	1	4	8	2	2	5	4	#N/A	6	5	3	1	1	2	4	#N/A	2	10	1	4
23S rRNA (adenine(2030)-N(6))-methyltransferase RlmJ	#N/A	#N/A	#N/A	2	3	2	2	3	1	3	#N/A	3	1	2	2	1	3	3	3	2	3	2	3	#N/A	4	#N/A	3	1	#N/A	1
23S rRNA (adenine(2503)-C(2))-methyltransferase	#N/A	#N/A	#N/A	#N/A	#N/A	#N/A	#N/A	#N/A	#N/A	2	#N/A	#N/A	#N/A	#N/A	#N/A	#N/A	1	#N/A	#N/A	#N/A	#N/A	#N/A	2	#N/A	#N/A	2	1	3	#N/A	#N/A
23S rRNA (adenine(2503)-C(2))-methyltransferase RlmN	11	19	23	52	68	56	39	64	84	90	39	41	52	68	52	72	62	55	77	54	109	56	93	44	98	42	84	70	36	70
23S rRNA (adenine(2503)-C(2))-methyltransferase RlmN, partial	#N/A	#N/A	#N/A	#N/A	#N/A	#N/A	#N/A	#N/A	#N/A	#N/A	3	#N/A	1	1	#N/A	#N/A	#N/A	#N/A	1	#N/A	2	#N/A	1	3	#N/A	1	1	#N/A	1	1
23S rRNA (adenine(2503)-C(8))-methyltransferase Cfr	#N/A	#N/A	#N/A	#N/A	#N/A	#N/A	#N/A	#N/A	#N/A	#N/A	1	#N/A	#N/A	#N/A	2	#N/A	#N/A	#N/A	#N/A	#N/A	#N/A	#N/A	#N/A	#N/A	#N/A	#N/A	#N/A	#N/A	#N/A	#N/A
23S rRNA (adenine(2503)-C2)-methyltransferase	#N/A	#N/A	#N/A	#N/A	#N/A	#N/A	#N/A	#N/A	#N/A	#N/A	#N/A	#N/A	#N/A	#N/A	#N/A	#N/A	#N/A	#N/A	#N/A	#N/A	1	#N/A	#N/A	#N/A	#N/A	#N/A	#N/A	#N/A	#N/A	#N/A
23S rRNA (cytidine(2498)-2'-O)-methyltransferase RlmM	#N/A	#N/A	1	#N/A	#N/A	#N/A	#N/A	#N/A	#N/A	#N/A	#N/A	#N/A	#N/A	#N/A	#N/A	#N/A	#N/A	#N/A	2	#N/A	#N/A	1	#N/A	#N/A	#N/A	#N/A	#N/A	#N/A	#N/A	#N/A
23S rRNA (cytosine(1962)-C(5))-methyltransferase RlmI	#N/A	#N/A	#N/A	#N/A	#N/A	#N/A	#N/A	#N/A	#N/A	#N/A	#N/A	#N/A	#N/A	#N/A	#N/A	#N/A	#N/A	#N/A	#N/A	#N/A	#N/A	#N/A	#N/A	#N/A	1	#N/A	1	#N/A	#N/A	#N/A
23S rRNA (guanine(2445)-N(2))/(guanine(2069)-N(7))-methyltransferase	2	#N/A	#N/A	2	#N/A	2	4	2	2	1	5	1	7	1	1	#N/A	#N/A	7	5	3	5	#N/A	4	3	1	#N/A	#N/A	1	#N/A	4
23S rRNA (guanine(2445)-N(2))/(guanine(2069)-N(7))-methyltransferase, partial	#N/A	#N/A	#N/A	#N/A	#N/A	#N/A	#N/A	#N/A	#N/A	#N/A	#N/A	#N/A	#N/A	#N/A	#N/A	1	#N/A	#N/A	#N/A	#N/A	3	#N/A	#N/A	#N/A	#N/A	#N/A	#N/A	#N/A	#N/A	#N/A
23S rRNA (guanine(745)-N(1))-methyltransferase	#N/A	#N/A	#N/A	#N/A	#N/A	#N/A	#N/A	#N/A	#N/A	#N/A	#N/A	#N/A	#N/A	#N/A	#N/A	#N/A	#N/A	#N/A	#N/A	#N/A	#N/A	#N/A	4	#N/A	#N/A	#N/A	#N/A	#N/A	#N/A	#N/A
23S rRNA (guanosine(2251)-2'-O)-methyltransferase	#N/A	#N/A	#N/A	#N/A	#N/A	#N/A	#N/A	#N/A	#N/A	#N/A	#N/A	#N/A	#N/A	#N/A	#N/A	#N/A	#N/A	#N/A	#N/A	#N/A	#N/A	#N/A	1	1	#N/A	#N/A	#N/A	2	#N/A	#N/A
23S rRNA (guanosine(2251)-2'-O)-methyltransferase RlmB	6	14	17	19	37	19	24	31	47	59	11	24	34	28	19	32	29	31	33	24	53	23	42	22	21	11	31	23	10	17
23S rRNA (pseudouridine(1915)-N(3))-methyltransferase RlmH	10	5	1	2	6	4	3	7	5	6	10	1	6	8	5	4	5	2	6	3	8	1	11	2	5	4	6	5	5	4
23S rRNA (uracil(1939)-C(5))-methyltransferase	#N/A	3	1	1	4	3	2	3	6	4	3	3	4	2	#N/A	1	4	1	#N/A	1	10	3	11	3	4	5	7	1	#N/A	3
23S rRNA (uracil(1939)-C(5))-methyltransferase RlmD	3	6	13	7	19	33	17	31	44	55	19	11	20	8	13	33	21	17	19	21	40	13	32	26	31	14	31	37	8	15
23S rRNA (uracil(747)-C(5))-methyltransferase	#N/A	#N/A	#N/A	#N/A	#N/A	#N/A	#N/A	#N/A	#N/A	#N/A	#N/A	#N/A	#N/A	#N/A	#N/A	#N/A	#N/A	#N/A	#N/A	#N/A	#N/A	#N/A	#N/A	#N/A	#N/A	1	#N/A	#N/A	#N/A	#N/A
23S rRNA (uridine(2552)-2'-O)-methyltransferase	#N/A	1	#N/A	2	1	#N/A	1	2	#N/A	3	#N/A	2	1	2	2	#N/A	#N/A	#N/A	1	2	3	#N/A	1	#N/A	#N/A	3	2	3	2	2
23S rRNA m(2)A-2503 methyltransferase	#N/A	#N/A	#N/A	#N/A	#N/A	#N/A	#N/A	2	#N/A	1	3	#N/A	#N/A	#N/A	#N/A	#N/A	#N/A	#N/A	1	#N/A	#N/A	2	#N/A	#N/A	#N/A	#N/A	#N/A	#N/A	1	#N/A
23S rRNA methyltransferase	#N/A	#N/A	#N/A	#N/A	3	1	#N/A	6	#N/A	1	#N/A	#N/A	1	1	#N/A	3	1	1	#N/A	2	#N/A	1	2	1	2	2	2	1	#N/A	3
23S rRNA methyltransferase, partial	#N/A	#N/A	#N/A	2	#N/A	#N/A	#N/A	#N/A	#N/A	#N/A	#N/A	#N/A	#N/A	#N/A	#N/A	#N/A	#N/A	#N/A	#N/A	#N/A	#N/A	#N/A	#N/A	#N/A	#N/A	#N/A	#N/A	#N/A	#N/A	#N/A
23S rRNA pseudouridine synthase F	#N/A	2	#N/A	#N/A	5	11	4	6	9	6	3	4	3	8	1	3	5	5	4	2	4	#N/A	8	6	4	3	4	2	2	1
23S rRNA pseudouridine(1911/1915/1917) synthase	#N/A	2	1	1	1	3	1	4	4	3	2	1	5	1	2	7	3	2	2	2	2	1	2	1	3	5	1	6	1	1
23S rRNA pseudouridine(2457) synthase	#N/A	#N/A	#N/A	#N/A	#N/A	#N/A	#N/A	#N/A	#N/A	#N/A	#N/A	#N/A	#N/A	#N/A	#N/A	#N/A	#N/A	#N/A	#N/A	#N/A	#N/A	#N/A	#N/A	#N/A	#N/A	#N/A	1	#N/A	#N/A	#N/A
23S rRNA pseudouridine(955/2504/2580) synthase	3	#N/A	#N/A	#N/A	1	#N/A	#N/A	#N/A	#N/A	2	#N/A	2	2	1	1	#N/A	#N/A	#N/A	4	#N/A	1	#N/A	3	6	#N/A	#N/A	1	#N/A	#N/A	1
23S rRNA pseudouridylate synthase	#N/A	1	#N/A	#N/A	#N/A	#N/A	#N/A	#N/A	#N/A	#N/A	#N/A	#N/A	#N/A	#N/A	#N/A	#N/A	#N/A	#N/A	#N/A	#N/A	#N/A	#N/A	#N/A	#N/A	#N/A	#N/A	#N/A	#N/A	#N/A	#N/A
23S rRNA pseudouridylate synthase B	#N/A	2	#N/A	1	1	6	3	3	2	1	2	1	#N/A	1	4	1	2	5	1	2	2	2	1	2	5	#N/A	#N/A	3	#N/A	#N/A
23S rRNA pseudouridylate synthase B, partial	#N/A	#N/A	#N/A	#N/A	#N/A	#N/A	#N/A	#N/A	#N/A	#N/A	#N/A	#N/A	#N/A	#N/A	#N/A	#N/A	#N/A	#N/A	#N/A	1	#N/A	#N/A	#N/A	#N/A	#N/A	#N/A	#N/A	#N/A	#N/A	#N/A
23S rRNA-intervening sequence protein	#N/A	#N/A	#N/A	#N/A	#N/A	#N/A	#N/A	#N/A	#N/A	#N/A	#N/A	#N/A	#N/A	#N/A	#N/A	#N/A	#N/A	#N/A	#N/A	#N/A	#N/A	#N/A	2	#N/A	#N/A	#N/A	#N/A	4	#N/A	#N/A
2Fe-2S ferredoxin	#N/A	1	#N/A	3	1	1	6	6	2	5	2	2	#N/A	3	6	3	1	#N/A	1	2	4	#N/A	5	1	3	1	3	3	1	1
2Fe-2S iron-sulfur cluster-binding domain protein	#N/A	#N/A	#N/A	#N/A	#N/A	#N/A	#N/A	#N/A	1	#N/A	#N/A	#N/A	#N/A	#N/A	#N/A	#N/A	#N/A	#N/A	#N/A	#N/A	#N/A	#N/A	#N/A	#N/A	#N/A	#N/A	#N/A	#N/A	#N/A	#N/A
2OG-Fe(II) oxygenase	#N/A	2	5	4	5	4	8	9	8	8	9	6	12	17	3	3	9	2	9	4	9	2	8	4	5	2	5	13	#N/A	1
2OG-Fe(II) oxygenase superfamily protein	#N/A	#N/A	#N/A	#N/A	#N/A	#N/A	#N/A	#N/A	#N/A	#N/A	#N/A	#N/A	#N/A	#N/A	#N/A	#N/A	#N/A	#N/A	1	#N/A	#N/A	#N/A	#N/A	#N/A	#N/A	#N/A	#N/A	2	#N/A	#N/A
3-(3-hydroxy-phenyl)propionate/3-hydroxycinnamic acid hydroxylase	#N/A	#N/A	#N/A	#N/A	#N/A	#N/A	#N/A	#N/A	#N/A	#N/A	#N/A	#N/A	#N/A	#N/A	#N/A	#N/A	#N/A	#N/A	#N/A	#N/A	#N/A	#N/A	#N/A	#N/A	1	#N/A	#N/A	#N/A	#N/A	#N/A
3-(3-hydroxyphenyl)propionate hydroxylase	#N/A	#N/A	#N/A	#N/A	2	#N/A	#N/A	#N/A	1	1	#N/A	#N/A	#N/A	#N/A	#N/A	#N/A	#N/A	2	1	#N/A	#N/A	#N/A	7	#N/A	#N/A	#N/A	#N/A	#N/A	#N/A	#N/A
3-alpha-hydroxysteroid dehydrogenase	2	#N/A	#N/A	#N/A	#N/A	1	#N/A	1	#N/A	#N/A	#N/A	#N/A	#N/A	1	1	#N/A	#N/A	1	#N/A	#N/A	#N/A	#N/A	2	1	#N/A	1	#N/A	#N/A	#N/A	1
3-alpha,7-alpha,12-alpha-trihydroxy-5-beta-cholest-24-enoyl-CoA hydratase	#N/A	#N/A	#N/A	2	2	1	2	2	#N/A	#N/A	1	#N/A	#N/A	3	1	#N/A	#N/A	3	1	#N/A	4	2	5	1	1	1	3	1	#N/A	1
3-amino-5-hydroxybenzoic acid synthase	#N/A	#N/A	#N/A	#N/A	#N/A	#N/A	#N/A	#N/A	#N/A	1	#N/A	#N/A	#N/A	#N/A	#N/A	#N/A	#N/A	#N/A	#N/A	#N/A	3	#N/A	#N/A	#N/A	#N/A	#N/A	#N/A	#N/A	#N/A	3
3-amino-5-hydroxybenzoic acid synthase family protein	#N/A	#N/A	#N/A	#N/A	#N/A	#N/A	#N/A	#N/A	#N/A	1	#N/A	#N/A	#N/A	#N/A	#N/A	#N/A	#N/A	#N/A	#N/A	#N/A	#N/A	#N/A	#N/A	#N/A	#N/A	#N/A	#N/A	#N/A	#N/A	#N/A
3-beta hydroxysteroid dehydrogenase	19	9	11	18	38	19	18	39	28	46	19	26	17	22	12	27	39	23	30	24	55	24	43	20	38	20	19	22	7	23
3-beta hydroxysteroid dehydrogenase, partial	#N/A	#N/A	#N/A	#N/A	#N/A	#N/A	#N/A	#N/A	#N/A	#N/A	#N/A	#N/A	1	#N/A	#N/A	#N/A	#N/A	#N/A	#N/A	#N/A	#N/A	#N/A	#N/A	#N/A	#N/A	#N/A	#N/A	#N/A	#N/A	#N/A
3-beta hydroxysteroid dehydrogenase/isomerase	#N/A	#N/A	#N/A	2	3	2	#N/A	1	3	2	#N/A	1	#N/A	#N/A	4	4	1	3	2	3	5	#N/A	4	#N/A	1	2	3	3	#N/A	3
3-carboxy-cis,cis-muconate cycloisomerase	#N/A	1	#N/A	#N/A	#N/A	#N/A	2	#N/A	#N/A	#N/A	#N/A	1	3	1	#N/A	#N/A	1	1	1	#N/A	3	#N/A	#N/A	#N/A	#N/A	1	#N/A	#N/A	#N/A	#N/A
3-carboxy-cis,cis-muconate lactonizing enzyme	#N/A	#N/A	#N/A	#N/A	1	#N/A	#N/A	#N/A	#N/A	1	#N/A	3	#N/A	1	#N/A	#N/A	#N/A	#N/A	#N/A	#N/A	#N/A	1	1	#N/A	1	#N/A	1	#N/A	#N/A	1
3-carboxymuconate cyclase	#N/A	1	#N/A	2	1	1	3	2	#N/A	#N/A	#N/A	3	2	#N/A	1	2	2	#N/A	1	1	2	#N/A	4	#N/A	3	1	2	3	1	#N/A
3-chlorobenzoate-3,4-dioxygenase	#N/A	#N/A	#N/A	#N/A	#N/A	1	#N/A	#N/A	#N/A	#N/A	#N/A	#N/A	2	#N/A	#N/A	#N/A	#N/A	#N/A	#N/A	#N/A	#N/A	#N/A	#N/A	#N/A	#N/A	#N/A	#N/A	2	#N/A	#N/A
3-dehydro-L-gulonate 2-dehydrogenase	#N/A	#N/A	#N/A	#N/A	#N/A	1	2	#N/A	1	#N/A	#N/A	#N/A	#N/A	#N/A	#N/A	#N/A	#N/A	#N/A	#N/A	#N/A	#N/A	#N/A	#N/A	#N/A	#N/A	#N/A	#N/A	2	#N/A	#N/A
3-dehydroquinate dehydratase	6	11	8	23	19	11	17	20	22	21	16	16	18	14	14	16	35	12	31	18	55	21	20	10	37	11	21	18	8	26
3-dehydroquinate synthase	14	6	7	15	26	44	21	31	34	55	23	18	21	30	25	41	18	11	33	23	34	31	52	19	37	13	22	45	6	27
3-dehydroquinate synthase, partial	#N/A	#N/A	#N/A	#N/A	1	#N/A	#N/A	#N/A	#N/A	#N/A	#N/A	1	#N/A	#N/A	#N/A	#N/A	#N/A	#N/A	#N/A	#N/A	#N/A	#N/A	#N/A	#N/A	2	#N/A	#N/A	#N/A	#N/A	#N/A
3-demethylubiquinone-9 3-O-methyltransferase	#N/A	#N/A	#N/A	#N/A	1	#N/A	#N/A	3	#N/A	#N/A	#N/A	#N/A	#N/A	#N/A	#N/A	1	#N/A	#N/A	#N/A	#N/A	3	#N/A	#N/A	#N/A	#N/A	1	#N/A	#N/A	#N/A	#N/A
3-deoxy-7-phosphoheptulonate synthase	25	28	23	39	48	86	36	65	66	57	44	41	50	68	48	82	60	28	66	43	82	40	63	52	70	34	51	56	21	49
3-deoxy-7-phosphoheptulonate synthase AroF	#N/A	#N/A	#N/A	#N/A	#N/A	#N/A	#N/A	#N/A	#N/A	#N/A	#N/A	#N/A	1	#N/A	#N/A	#N/A	#N/A	#N/A	#N/A	#N/A	#N/A	#N/A	#N/A	#N/A	1	#N/A	#N/A	#N/A	#N/A	#N/A
3-deoxy-7-phosphoheptulonate synthase class II	10	9	10	28	36	31	30	30	35	53	44	20	46	42	30	32	53	39	42	30	35	26	42	15	70	28	28	37	15	34
3-deoxy-7-phosphoheptulonate synthase, partial	#N/A	#N/A	#N/A	#N/A	#N/A	#N/A	#N/A	#N/A	#N/A	#N/A	#N/A	#N/A	#N/A	1	#N/A	#N/A	#N/A	#N/A	#N/A	#N/A	#N/A	#N/A	#N/A	#N/A	#N/A	#N/A	#N/A	#N/A	#N/A	#N/A
3-deoxy-8-phosphooctulonate synthase	7	45	16	34	39	46	45	65	77	92	32	41	45	40	36	54	39	20	53	24	77	33	44	36	55	16	54	48	11	37
3-deoxy-D-arabino-heptulosonate 7-phosphate synthase	7	1	3	1	8	19	13	6	7	12	5	10	16	8	12	14	4	3	6	4	23	7	21	8	5	5	4	3	3	8
3-deoxy-D-arabinoheptulosonate-7-phosphate synthase	#N/A	1	#N/A	6	5	2	#N/A	4	5	8	9	4	9	3	4	9	6	1	1	4	5	6	4	#N/A	7	1	4	1	#N/A	4
3-deoxy-D-manno-oct-2-ulosonic acid (Kdo) hydroxylase	#N/A	1	#N/A	#N/A	#N/A	#N/A	#N/A	#N/A	#N/A	#N/A	#N/A	#N/A	1	#N/A	#N/A	#N/A	#N/A	#N/A	#N/A	#N/A	#N/A	#N/A	#N/A	#N/A	#N/A	#N/A	#N/A	#N/A	#N/A	#N/A
3-deoxy-D-manno-octulosonate 8-phosphate phosphatase	22	5	5	3	7	9	2	5	9	10	4	1	10	4	4	6	8	8	3	4	12	2	9	3	5	2	5	4	1	3
3-deoxy-D-manno-octulosonate 8-phosphate phosphatase (KDO 8-P phosphatase)	#N/A	#N/A	#N/A	#N/A	#N/A	#N/A	#N/A	#N/A	#N/A	1	#N/A	#N/A	#N/A	#N/A	#N/A	#N/A	#N/A	#N/A	#N/A	#N/A	#N/A	#N/A	#N/A	#N/A	#N/A	#N/A	#N/A	#N/A	#N/A	#N/A
3-deoxy-D-manno-octulosonate 8-phosphate phosphatase KdsC	#N/A	#N/A	2	#N/A	#N/A	#N/A	#N/A	#N/A	#N/A	#N/A	#N/A	#N/A	#N/A	#N/A	#N/A	#N/A	#N/A	#N/A	#N/A	#N/A	#N/A	#N/A	#N/A	#N/A	#N/A	#N/A	#N/A	#N/A	#N/A	#N/A
3-deoxy-D-manno-octulosonate 8-phosphate phosphatase YrbI family	#N/A	#N/A	#N/A	#N/A	#N/A	#N/A	#N/A	#N/A	#N/A	#N/A	#N/A	#N/A	3	#N/A	#N/A	#N/A	#N/A	#N/A	#N/A	#N/A	#N/A	#N/A	#N/A	#N/A	#N/A	#N/A	#N/A	#N/A	#N/A	#N/A
3-deoxy-D-manno-octulosonate 8-phosphate phosphatase, YrbI family	#N/A	#N/A	#N/A	#N/A	#N/A	#N/A	#N/A	#N/A	#N/A	#N/A	#N/A	#N/A	#N/A	#N/A	#N/A	#N/A	#N/A	4	#N/A	#N/A	#N/A	#N/A	#N/A	#N/A	#N/A	#N/A	#N/A	#N/A	#N/A	#N/A
3-deoxy-D-manno-octulosonate 8-phosphate synthase	#N/A	#N/A	#N/A	#N/A	#N/A	#N/A	#N/A	#N/A	#N/A	#N/A	#N/A	#N/A	#N/A	#N/A	#N/A	#N/A	#N/A	#N/A	#N/A	#N/A	#N/A	#N/A	#N/A	#N/A	#N/A	#N/A	#N/A	1	#N/A	#N/A
3-deoxy-D-manno-octulosonate cytidylyltransferase	#N/A	#N/A	1	#N/A	#N/A	#N/A	#N/A	#N/A	3	1	#N/A	#N/A	1	#N/A	#N/A	#N/A	1	#N/A	1	4	2	#N/A	1	#N/A	#N/A	#N/A	1	#N/A	#N/A	1
3-deoxy-D-manno-octulosonic acid kinase	#N/A	#N/A	#N/A	#N/A	#N/A	#N/A	#N/A	#N/A	#N/A	#N/A	#N/A	1	#N/A	#N/A	#N/A	#N/A	#N/A	#N/A	#N/A	#N/A	#N/A	#N/A	#N/A	#N/A	#N/A	#N/A	#N/A	#N/A	#N/A	#N/A
3-deoxy-D-manno-octulosonic acid transferase	#N/A	4	2	9	13	4	3	5	8	5	3	4	4	#N/A	2	2	2	2	4	2	12	6	5	3	7	5	11	3	1	7
3-deoxy-manno-octulosonate cytidylyltransferase	9	4	2	12	11	15	6	10	23	16	13	11	17	16	5	12	8	10	20	11	20	10	18	3	23	5	16	15	9	8
3-deoxy-manno-octulosonate-8-phosphatase	#N/A	#N/A	#N/A	#N/A	#N/A	#N/A	#N/A	#N/A	#N/A	#N/A	#N/A	#N/A	#N/A	#N/A	3	#N/A	#N/A	#N/A	#N/A	#N/A	3	#N/A	#N/A	#N/A	#N/A	#N/A	#N/A	#N/A	#N/A	#N/A
3-hexulose-6-phosphate synthase	9	2	4	10	11	16	10	9	9	6	8	4	9	8	9	5	7	3	13	2	12	1	8	6	9	3	6	7	5	7
3-hexulose-6-phosphate synthase related enzyme	#N/A	#N/A	#N/A	#N/A	#N/A	#N/A	#N/A	#N/A	#N/A	#N/A	#N/A	#N/A	#N/A	#N/A	#N/A	#N/A	#N/A	#N/A	#N/A	#N/A	#N/A	1	#N/A	#N/A	#N/A	#N/A	#N/A	#N/A	#N/A	#N/A
3-hexulose-6-phosphate synthase, partial	#N/A	#N/A	#N/A	#N/A	1	#N/A	#N/A	#N/A	#N/A	1	2	#N/A	1	#N/A	#N/A	#N/A	#N/A	#N/A	#N/A	#N/A	1	#N/A	3	#N/A	#N/A	1	#N/A	#N/A	1	#N/A
3-hydroxy-2-methylbutyryl-CoA dehydrogenase	1	1	7	4	9	9	2	3	6	7	8	2	4	1	5	3	1	2	2	3	10	3	13	4	5	2	9	9	2	4
3-hydroxy-3-methylglutaryl CoA synthase	#N/A	#N/A	#N/A	#N/A	1	1	1	#N/A	1	3	#N/A	#N/A	2	2	#N/A	#N/A	#N/A	3	2	1	3	2	#N/A	3	#N/A	#N/A	#N/A	#N/A	#N/A	2
3-hydroxy-3-methylglutaryl-ACP synthase	#N/A	#N/A	#N/A	#N/A	#N/A	#N/A	#N/A	#N/A	1	#N/A	#N/A	#N/A	#N/A	#N/A	#N/A	1	1	#N/A	#N/A	#N/A	#N/A	#N/A	#N/A	#N/A	2	#N/A	#N/A	#N/A	#N/A	#N/A
3-hydroxy-3-methylglutaryl-CoA reductase	#N/A	#N/A	#N/A	#N/A	1	4	#N/A	#N/A	#N/A	#N/A	#N/A	#N/A	#N/A	#N/A	#N/A	#N/A	#N/A	#N/A	1	#N/A	#N/A	#N/A	1	#N/A	1	#N/A	1	#N/A	#N/A	#N/A
3-hydroxy-5-phosphonooxypentane-2,4-dione thiolase LsrF	4	#N/A	2	3	#N/A	#N/A	#N/A	#N/A	1	#N/A	#N/A	1	2	#N/A	2	1	1	#N/A	#N/A	#N/A	#N/A	#N/A	#N/A	#N/A	1	#N/A	#N/A	1	1	1
3-hydroxy-5-phosphonooxypentane-2,4-dione thiolase LsrF, partial	#N/A	#N/A	#N/A	#N/A	#N/A	1	1	#N/A	2	6	#N/A	1	1	4	1	1	#N/A	1	1	#N/A	1	#N/A	2	#N/A	3	1	3	#N/A	3	2
3-hydroxyacyl	4	3	4	10	5	4	5	5	6	16	3	4	3	4	4	6	9	1	5	4	12	7	14	7	7	5	7	5	#N/A	4
3-hydroxyacyl-ACP dehydratase	#N/A	#N/A	#N/A	#N/A	1	#N/A	#N/A	#N/A	1	#N/A	1	#N/A	#N/A	#N/A	1	1	#N/A	#N/A	#N/A	#N/A	#N/A	#N/A	#N/A	#N/A	#N/A	#N/A	1	#N/A	#N/A	#N/A
3-hydroxyacyl-CoA dehydrogenase	166	104	130	170	284	268	169	296	296	338	186	179	250	252	168	283	173	146	263	200	487	247	314	184	342	120	275	235	111	228
3-hydroxyacyl-CoA dehydrogenase NAD-binding	#N/A	#N/A	#N/A	#N/A	#N/A	#N/A	#N/A	1	#N/A	#N/A	#N/A	#N/A	#N/A	1	#N/A	#N/A	#N/A	#N/A	#N/A	#N/A	#N/A	1	#N/A	#N/A	#N/A	#N/A	#N/A	#N/A	#N/A	#N/A
3-hydroxyacyl-CoA dehydrogenase NAD-binding domain protein	#N/A	#N/A	2	1	7	14	3	2	3	2	#N/A	1	#N/A	2	1	6	#N/A	#N/A	#N/A	3	#N/A	#N/A	1	3	5	#N/A	1	5	#N/A	8
3-hydroxyacyl-CoA dehydrogenase NAD-binding protein	#N/A	#N/A	#N/A	#N/A	#N/A	#N/A	#N/A	#N/A	#N/A	#N/A	#N/A	#N/A	#N/A	#N/A	#N/A	1	#N/A	#N/A	#N/A	#N/A	#N/A	#N/A	#N/A	#N/A	#N/A	#N/A	#N/A	#N/A	#N/A	#N/A
3-hydroxyacyl-CoA dehydrogenase NAD-binding protein, partial	#N/A	#N/A	1	#N/A	#N/A	#N/A	#N/A	#N/A	#N/A	#N/A	#N/A	#N/A	#N/A	#N/A	#N/A	#N/A	#N/A	#N/A	#N/A	#N/A	#N/A	#N/A	#N/A	#N/A	#N/A	#N/A	#N/A	#N/A	#N/A	#N/A
3-hydroxyacyl-CoA dehydrogenase PaaC	#N/A	#N/A	#N/A	#N/A	1	#N/A	#N/A	#N/A	#N/A	#N/A	1	#N/A	#N/A	#N/A	#N/A	#N/A	#N/A	#N/A	2	#N/A	#N/A	#N/A	#N/A	#N/A	#N/A	#N/A	#N/A	#N/A	1	1
3-hydroxyacyl-CoA dehydrogenase, partial	#N/A	#N/A	#N/A	#N/A	2	#N/A	1	#N/A	#N/A	#N/A	#N/A	#N/A	2	1	2	#N/A	#N/A	#N/A	#N/A	#N/A	#N/A	#N/A	2	3	1	#N/A	2	2	#N/A	1
3-hydroxyanthranilate 3,4-dioxygenase	1	3	1	2	15	7	9	9	8	7	7	7	10	6	10	3	4	4	7	3	12	3	3	#N/A	8	2	3	5	2	5
3-hydroxybenzoate 6-hydroxylase	#N/A	#N/A	#N/A	#N/A	#N/A	#N/A	#N/A	#N/A	1	#N/A	#N/A	#N/A	#N/A	#N/A	#N/A	#N/A	#N/A	#N/A	#N/A	2	#N/A	#N/A	#N/A	#N/A	#N/A	#N/A	#N/A	#N/A	#N/A	#N/A
3-hydroxybutyrate dehydrogenase	1	12	#N/A	6	17	14	6	11	14	7	6	3	6	14	8	12	7	8	16	5	16	22	8	3	15	10	13	12	3	11
3-hydroxybutyryl-CoA dehydratase	#N/A	#N/A	#N/A	#N/A	3	#N/A	2	1	2	#N/A	#N/A	#N/A	4	#N/A	2	2	#N/A	3	1	1	1	1	1	#N/A	#N/A	1	1	1	#N/A	#N/A
3-hydroxybutyryl-CoA dehydrogenase	8	24	25	39	49	55	38	60	60	60	25	25	50	33	22	51	54	32	58	32	80	27	32	29	38	22	45	40	13	25
3-hydroxybutyryl-CoA dehydrogenase, partial	#N/A	#N/A	#N/A	#N/A	#N/A	#N/A	#N/A	#N/A	#N/A	#N/A	#N/A	1	#N/A	#N/A	#N/A	#N/A	#N/A	#N/A	#N/A	#N/A	#N/A	#N/A	#N/A	#N/A	#N/A	#N/A	#N/A	#N/A	#N/A	#N/A
3-hydroxybutyryl-CoA epimerase	#N/A	#N/A	#N/A	#N/A	#N/A	#N/A	#N/A	#N/A	#N/A	#N/A	#N/A	1	#N/A	#N/A	#N/A	#N/A	#N/A	#N/A	1	#N/A	#N/A	#N/A	#N/A	#N/A	#N/A	#N/A	1	#N/A	#N/A	#N/A
3-hydroxyisobutyrate dehydrogenase	8	1	2	2	7	4	#N/A	5	2	2	10	2	5	5	3	6	7	3	4	5	11	3	1	4	5	2	7	2	#N/A	1
3-hydroxyisobutyryl-CoA hydrolase	#N/A	#N/A	#N/A	1	#N/A	#N/A	1	#N/A	#N/A	#N/A	1	#N/A	#N/A	#N/A	#N/A	#N/A	#N/A	1	2	2	1	3	#N/A	#N/A	#N/A	#N/A	1	1	1	#N/A
3-hydroxypropionyl-CoA dehydratase	#N/A	#N/A	#N/A	#N/A	#N/A	#N/A	#N/A	#N/A	#N/A	#N/A	#N/A	1	#N/A	#N/A	#N/A	#N/A	#N/A	#N/A	#N/A	#N/A	#N/A	#N/A	#N/A	#N/A	#N/A	#N/A	#N/A	#N/A	#N/A	#N/A
3-isopropylmalate dehydratase	4	4	6	1	7	3	4	8	10	18	5	11	9	2	4	8	5	11	11	4	13	3	6	3	5	7	3	3	1	10
3-isopropylmalate dehydratase large subunit	51	60	48	72	110	137	79	94	109	174	75	85	138	128	104	128	111	90	124	94	182	50	132	88	157	71	111	110	38	94
3-isopropylmalate dehydratase large subunit, partial	#N/A	#N/A	1	#N/A	#N/A	#N/A	#N/A	#N/A	#N/A	#N/A	#N/A	#N/A	1	1	#N/A	#N/A	#N/A	#N/A	#N/A	#N/A	#N/A	#N/A	#N/A	#N/A	#N/A	#N/A	1	#N/A	#N/A	#N/A
3-isopropylmalate dehydratase small subunit	22	11	26	38	35	66	34	49	52	62	46	21	42	45	38	48	36	27	48	23	67	29	44	27	49	26	43	29	12	30
3-isopropylmalate dehydratase small subunit, partial	#N/A	1	#N/A	#N/A	#N/A	#N/A	#N/A	#N/A	#N/A	#N/A	#N/A	#N/A	#N/A	#N/A	#N/A	#N/A	#N/A	#N/A	#N/A	#N/A	#N/A	#N/A	#N/A	#N/A	#N/A	#N/A	#N/A	#N/A	#N/A	#N/A
3-isopropylmalate dehydratase, partial	#N/A	#N/A	#N/A	#N/A	#N/A	#N/A	#N/A	#N/A	#N/A	#N/A	1	#N/A	#N/A	#N/A	#N/A	#N/A	#N/A	#N/A	#N/A	#N/A	#N/A	#N/A	#N/A	#N/A	#N/A	#N/A	#N/A	#N/A	#N/A	#N/A
3-isopropylmalate dehydrogenase	28	32	36	44	54	66	35	74	93	86	63	53	66	66	44	81	63	49	57	40	116	43	62	35	58	34	64	37	22	59
3-isopropylmalate dehydrogenase, partial	#N/A	#N/A	#N/A	#N/A	#N/A	#N/A	#N/A	#N/A	#N/A	#N/A	#N/A	#N/A	#N/A	#N/A	1	#N/A	#N/A	#N/A	#N/A	#N/A	#N/A	1	#N/A	#N/A	#N/A	#N/A	#N/A	#N/A	#N/A	#N/A
3-keto-5-aminohexanoate cleavage enzyme	#N/A	#N/A	#N/A	#N/A	#N/A	#N/A	#N/A	#N/A	#N/A	1	#N/A	#N/A	#N/A	#N/A	#N/A	#N/A	#N/A	#N/A	#N/A	1	#N/A	#N/A	1	#N/A	3	#N/A	1	#N/A	#N/A	#N/A
3-keto-5-aminohexanoate cleavage protein	#N/A	1	2	4	3	5	4	6	6	7	10	7	5	6	3	5	5	2	6	6	11	9	2	3	9	4	7	11	2	5
3-keto-5-aminohexanoate cleavage protein, partial	#N/A	#N/A	#N/A	#N/A	#N/A	#N/A	#N/A	#N/A	#N/A	#N/A	#N/A	#N/A	#N/A	#N/A	#N/A	#N/A	#N/A	#N/A	#N/A	#N/A	#N/A	#N/A	#N/A	#N/A	#N/A	#N/A	#N/A	1	#N/A	#N/A
3-ketoacyl-ACP reductase	#N/A	11	7	1	16	12	8	13	23	13	5	8	20	9	19	9	8	9	10	13	25	13	21	9	22	17	19	13	6	22
3-ketoacyl-CoA thiolase	3	1	3	1	#N/A	#N/A	1	2	3	1	#N/A	3	1	3	1	1	1	#N/A	1	1	8	4	3	1	2	1	4	2	2	1
3-ketoacyl-CoA thiolase, partial	#N/A	#N/A	#N/A	#N/A	2	#N/A	#N/A	#N/A	1	#N/A	#N/A	#N/A	#N/A	#N/A	#N/A	#N/A	#N/A	#N/A	#N/A	#N/A	#N/A	#N/A	#N/A	#N/A	#N/A	#N/A	#N/A	#N/A	#N/A	#N/A
3-ketodihydrosphingosine reductase	#N/A	1	#N/A	#N/A	1	#N/A	#N/A	#N/A	#N/A	#N/A	#N/A	#N/A	#N/A	#N/A	#N/A	#N/A	#N/A	#N/A	#N/A	#N/A	#N/A	#N/A	#N/A	#N/A	#N/A	#N/A	#N/A	#N/A	#N/A	#N/A
3-ketosteroid-9-alpha-hydroxylase	#N/A	#N/A	#N/A	#N/A	#N/A	#N/A	#N/A	3	#N/A	#N/A	#N/A	1	#N/A	1	#N/A	#N/A	#N/A	#N/A	#N/A	#N/A	#N/A	#N/A	#N/A	#N/A	#N/A	#N/A	#N/A	#N/A	#N/A	#N/A
3-ketosteroid-9-alpha-hydroxylase reductase subunit	#N/A	#N/A	#N/A	#N/A	#N/A	#N/A	#N/A	#N/A	#N/A	#N/A	#N/A	#N/A	#N/A	#N/A	#N/A	#N/A	#N/A	#N/A	#N/A	#N/A	#N/A	#N/A	#N/A	#N/A	#N/A	1	#N/A	#N/A	#N/A	#N/A
3-mercaptopyruvate sulfurtransferase	4	1	1	1	5	3	#N/A	2	3	8	5	#N/A	4	2	3	#N/A	2	2	#N/A	3	9	1	5	#N/A	1	#N/A	3	2	#N/A	2
3-methyl-2-oxobutanoate dehydrogenase	1	4	3	8	8	2	6	12	6	7	7	10	13	9	8	6	12	11	15	9	15	8	19	4	23	7	19	20	2	4
3-methyl-2-oxobutanoate dehydrogenase (2-methylpropanoyl-transferring) subunit alpha	#N/A	1	#N/A	1	2	1	1	1	1	1	2	#N/A	2	1	3	#N/A	#N/A	#N/A	#N/A	#N/A	4	1	4	4	3	#N/A	2	1	#N/A	3
3-methyl-2-oxobutanoate dehydrogenase (lipoamide)	#N/A	#N/A	#N/A	#N/A	#N/A	#N/A	#N/A	#N/A	#N/A	#N/A	#N/A	#N/A	1	#N/A	#N/A	#N/A	#N/A	#N/A	#N/A	#N/A	#N/A	#N/A	#N/A	#N/A	#N/A	#N/A	1	#N/A	#N/A	#N/A
3-methyl-2-oxobutanoate dehydrogenase subunit alpha	#N/A	#N/A	1	#N/A	#N/A	1	#N/A	#N/A	1	1	#N/A	#N/A	#N/A	#N/A	#N/A	#N/A	#N/A	#N/A	#N/A	#N/A	2	#N/A	#N/A	#N/A	#N/A	#N/A	#N/A	#N/A	#N/A	#N/A
3-methyl-2-oxobutanoate dehydrogenase subunit VorB	#N/A	#N/A	#N/A	#N/A	#N/A	#N/A	#N/A	#N/A	#N/A	#N/A	#N/A	#N/A	#N/A	1	#N/A	#N/A	#N/A	#N/A	#N/A	2	#N/A	#N/A	#N/A	1	#N/A	#N/A	#N/A	2	#N/A	#N/A
3-methyl-2-oxobutanoate hydroxymethyltransferase	4	11	8	10	22	30	11	24	24	41	15	23	30	24	24	27	29	19	25	25	42	11	21	16	25	12	31	26	13	18
3-methyladenine DNA glycosylase	5	#N/A	3	2	2	1	#N/A	3	2	2	3	1	2	1	#N/A	1	#N/A	1	#N/A	5	5	#N/A	5	#N/A	3	#N/A	3	#N/A	#N/A	2
3-methyladenine DNA glycosylase 2	#N/A	#N/A	#N/A	#N/A	#N/A	2	#N/A	#N/A	#N/A	#N/A	#N/A	#N/A	#N/A	#N/A	#N/A	#N/A	#N/A	#N/A	#N/A	#N/A	#N/A	#N/A	1	#N/A	#N/A	#N/A	#N/A	#N/A	#N/A	#N/A
3-methyladenine DNA glycosylase/8-oxoguanine DNA glycosylase	#N/A	#N/A	#N/A	#N/A	#N/A	#N/A	#N/A	2	#N/A	#N/A	#N/A	#N/A	#N/A	#N/A	#N/A	#N/A	#N/A	#N/A	#N/A	#N/A	#N/A	#N/A	#N/A	#N/A	#N/A	#N/A	#N/A	#N/A	#N/A	#N/A
3-methylcrotonoyl-CoA carboxylase subunit alpha	#N/A	#N/A	#N/A	#N/A	#N/A	#N/A	#N/A	#N/A	#N/A	#N/A	#N/A	#N/A	#N/A	#N/A	#N/A	#N/A	#N/A	#N/A	#N/A	#N/A	#N/A	#N/A	#N/A	#N/A	#N/A	#N/A	#N/A	1	#N/A	#N/A
3-methylcrotonoyl-CoA carboxylase subunit beta	#N/A	#N/A	#N/A	#N/A	#N/A	#N/A	#N/A	#N/A	#N/A	#N/A	#N/A	#N/A	#N/A	#N/A	#N/A	#N/A	#N/A	#N/A	1	#N/A	#N/A	#N/A	#N/A	#N/A	#N/A	#N/A	#N/A	#N/A	#N/A	#N/A
3-methylcrotonyl-CoA carboxylase	6	6	1	8	15	12	6	13	14	5	8	7	11	3	4	6	6	12	9	7	18	9	19	7	8	9	7	6	7	17
3-methylcrotonyl-CoA carboxylase biotin-containig subunit	#N/A	#N/A	#N/A	#N/A	#N/A	1	#N/A	#N/A	#N/A	#N/A	#N/A	#N/A	#N/A	#N/A	#N/A	#N/A	#N/A	#N/A	#N/A	#N/A	#N/A	#N/A	#N/A	#N/A	#N/A	#N/A	#N/A	#N/A	#N/A	#N/A
3-methylcrotonyl-CoA carboxylase subunit alpha	#N/A	#N/A	#N/A	#N/A	1	2	#N/A	3	2	1	5	1	5	2	2	1	3	#N/A	3	3	7	#N/A	2	2	1	#N/A	#N/A	4	#N/A	#N/A
3-methylcrotonyl-CoA carboxylase, partial	#N/A	#N/A	#N/A	#N/A	#N/A	#N/A	#N/A	#N/A	#N/A	#N/A	1	#N/A	#N/A	1	#N/A	#N/A	#N/A	#N/A	#N/A	#N/A	1	#N/A	#N/A	#N/A	#N/A	#N/A	#N/A	#N/A	#N/A	#N/A
3-methylitaconate isomerase	#N/A	#N/A	#N/A	#N/A	#N/A	#N/A	#N/A	#N/A	#N/A	#N/A	#N/A	#N/A	#N/A	#N/A	2	#N/A	#N/A	#N/A	#N/A	#N/A	#N/A	#N/A	#N/A	#N/A	#N/A	#N/A	#N/A	#N/A	#N/A	#N/A
3-octaprenyl-4-hydroxybenzoate carboxy-lyase	6	4	9	18	15	18	19	18	27	26	10	12	15	11	10	19	13	5	17	21	29	14	19	8	22	8	12	16	2	13
3-octaprenyl-4-hydroxybenzoate carboxy-lyase UbiD family	#N/A	#N/A	#N/A	#N/A	#N/A	#N/A	#N/A	#N/A	#N/A	#N/A	#N/A	#N/A	#N/A	#N/A	#N/A	#N/A	1	#N/A	#N/A	#N/A	#N/A	#N/A	#N/A	#N/A	#N/A	#N/A	#N/A	#N/A	#N/A	#N/A
3-octaprenyl-4-hydroxybenzoate decarboxylase	#N/A	#N/A	#N/A	#N/A	1	2	#N/A	3	2	3	#N/A	#N/A	2	1	#N/A	1	#N/A	#N/A	1	2	3	#N/A	#N/A	#N/A	1	1	3	#N/A	#N/A	#N/A
3-oxo-5-alpha-steroid 4-dehydrogenase	#N/A	#N/A	#N/A	#N/A	#N/A	#N/A	1	1	#N/A	1	#N/A	#N/A	#N/A	#N/A	#N/A	2	#N/A	#N/A	#N/A	#N/A	1	#N/A	#N/A	1	#N/A	#N/A	3	#N/A	1	#N/A
3-oxoacid CoA-transferase	#N/A	2	#N/A	2	11	4	2	2	7	6	1	6	1	7	1	3	4	4	2	11	4	4	4	3	6	1	1	2	2	1
3-oxoacid CoA-transferase, partial	#N/A	#N/A	#N/A	#N/A	#N/A	#N/A	#N/A	#N/A	#N/A	#N/A	#N/A	#N/A	#N/A	#N/A	#N/A	#N/A	#N/A	#N/A	#N/A	#N/A	#N/A	#N/A	#N/A	#N/A	#N/A	1	#N/A	#N/A	#N/A	#N/A
3-oxoacyl	23	7	2	7	26	20	10	10	15	15	11	6	15	17	14	16	7	4	16	12	12	1	11	1	16	10	19	16	1	9
3-oxoacyl-(acyl carrier protein) synthase	#N/A	#N/A	#N/A	#N/A	#N/A	#N/A	#N/A	#N/A	#N/A	#N/A	#N/A	#N/A	#N/A	#N/A	#N/A	#N/A	#N/A	#N/A	#N/A	#N/A	#N/A	#N/A	#N/A	#N/A	#N/A	#N/A	#N/A	2	#N/A	#N/A
3-oxoacyl-(acyl-carrier-protein) synthase	#N/A	#N/A	#N/A	#N/A	#N/A	#N/A	#N/A	#N/A	#N/A	#N/A	#N/A	#N/A	#N/A	#N/A	#N/A	#N/A	#N/A	#N/A	#N/A	#N/A	#N/A	1	#N/A	#N/A	#N/A	#N/A	#N/A	#N/A	#N/A	#N/A
3-oxoacyl-ACP reductase	6	5	11	35	29	23	16	23	20	24	19	20	26	19	13	37	37	22	19	23	58	19	37	17	32	18	23	36	6	21
3-oxoacyl-ACP reductase FabG	3	#N/A	#N/A	3	3	1	#N/A	4	1	#N/A	2	2	#N/A	#N/A	1	2	1	2	4	1	2	4	4	1	2	1	2	2	2	2
3-oxoacyl-ACP reductase, partial	#N/A	#N/A	1	#N/A	#N/A	#N/A	#N/A	#N/A	#N/A	#N/A	#N/A	#N/A	#N/A	#N/A	#N/A	#N/A	#N/A	#N/A	#N/A	#N/A	#N/A	#N/A	#N/A	#N/A	1	#N/A	#N/A	#N/A	#N/A	#N/A
3-oxoacyl-ACP synthase	44	26	25	29	35	57	40	43	81	78	25	28	53	45	36	57	52	26	65	47	81	38	65	31	48	25	55	66	14	47
3-oxoacyl-ACP synthase I	#N/A	#N/A	#N/A	#N/A	#N/A	#N/A	#N/A	#N/A	#N/A	#N/A	#N/A	#N/A	2	#N/A	#N/A	#N/A	#N/A	#N/A	#N/A	#N/A	#N/A	#N/A	#N/A	#N/A	#N/A	#N/A	#N/A	#N/A	1	#N/A
3-oxoacyl-ACP synthase II	#N/A	#N/A	#N/A	#N/A	#N/A	#N/A	1	3	3	3	#N/A	1	3	#N/A	1	#N/A	1	#N/A	#N/A	#N/A	#N/A	1	1	#N/A	4	1	1	1	#N/A	#N/A
3-oxoacyl-ACP synthase III	5	2	2	#N/A	9	7	2	7	7	5	4	8	1	7	2	1	3	3	5	5	15	2	12	5	5	6	5	5	1	3
3-oxoacyl-ACP synthase, partial	#N/A	1	#N/A	#N/A	#N/A	#N/A	#N/A	#N/A	1	1	4	#N/A	#N/A	2	#N/A	#N/A	1	#N/A	#N/A	#N/A	1	4	2	#N/A	#N/A	#N/A	#N/A	#N/A	#N/A	#N/A
3-oxoadipate CoA-transferase	#N/A	#N/A	#N/A	1	3	#N/A	#N/A	1	#N/A	#N/A	#N/A	1	#N/A	#N/A	2	#N/A	1	1	1	1	6	2	2	#N/A	3	#N/A	#N/A	3	1	1
3-oxoadipate CoA-transferase subunit A	#N/A	#N/A	#N/A	#N/A	#N/A	#N/A	#N/A	#N/A	3	#N/A	#N/A	#N/A	2	#N/A	#N/A	#N/A	#N/A	#N/A	#N/A	1	2	#N/A	1	#N/A	1	2	1	1	#N/A	#N/A
3-oxoadipate enol-lactonase	#N/A	#N/A	#N/A	1	#N/A	1	2	#N/A	1	#N/A	3	#N/A	#N/A	#N/A	2	#N/A	#N/A	#N/A	#N/A	#N/A	#N/A	2	2	#N/A	1	#N/A	3	1	#N/A	#N/A
3-oxoadipate--succinyl-CoA transferase	#N/A	#N/A	#N/A	#N/A	#N/A	#N/A	#N/A	#N/A	#N/A	#N/A	#N/A	#N/A	#N/A	#N/A	#N/A	#N/A	2	#N/A	1	#N/A	#N/A	#N/A	#N/A	1	1	#N/A	1	#N/A	#N/A	2
3-oxoadipate--succinyl-CoA transferase subunit B	#N/A	#N/A	#N/A	#N/A	#N/A	#N/A	#N/A	1	#N/A	#N/A	#N/A	#N/A	#N/A	#N/A	#N/A	#N/A	#N/A	#N/A	#N/A	#N/A	#N/A	#N/A	#N/A	#N/A	#N/A	#N/A	#N/A	#N/A	#N/A	#N/A
3-oxoadipyl-CoA thiolase	2	2	#N/A	6	#N/A	6	2	3	7	5	1	1	2	9	1	6	11	4	2	6	5	3	5	3	8	1	7	7	4	6
3-oxoadipyl-CoA thiolase, partial	#N/A	#N/A	#N/A	#N/A	#N/A	#N/A	#N/A	#N/A	#N/A	1	#N/A	#N/A	#N/A	#N/A	#N/A	#N/A	#N/A	#N/A	#N/A	#N/A	#N/A	#N/A	#N/A	#N/A	#N/A	#N/A	#N/A	#N/A	#N/A	#N/A
3-phenylpropionate MFS transporter	#N/A	#N/A	2	#N/A	#N/A	#N/A	#N/A	#N/A	#N/A	#N/A	#N/A	#N/A	#N/A	#N/A	#N/A	#N/A	#N/A	#N/A	#N/A	#N/A	#N/A	#N/A	#N/A	#N/A	#N/A	#N/A	#N/A	#N/A	#N/A	#N/A
3-phenylpropionate MFS transporter, partial	#N/A	#N/A	#N/A	#N/A	#N/A	#N/A	#N/A	#N/A	#N/A	#N/A	#N/A	#N/A	#N/A	#N/A	#N/A	#N/A	#N/A	#N/A	1	#N/A	#N/A	#N/A	#N/A	#N/A	#N/A	#N/A	#N/A	#N/A	#N/A	#N/A
3-phosphoglycerate dehydrogenase	24	32	32	30	59	112	28	55	66	88	42	39	42	46	27	59	45	42	57	24	106	38	65	29	56	15	45	46	16	44
3-phosphoserine/phosphohydroxythreonine aminotransferase	3	4	7	8	8	4	5	10	11	4	9	6	10	9	6	6	7	2	6	3	14	8	11	4	10	7	4	10	6	7
3-phosphoshikimate 1-carboxyvinyltransferase	7	6	11	13	14	34	17	33	33	23	18	29	22	24	19	25	20	23	28	31	56	11	29	25	38	15	43	27	8	26
3-phosphoshikimate 1-carboxyvinyltransferase, partial	#N/A	1	#N/A	#N/A	#N/A	#N/A	#N/A	#N/A	#N/A	#N/A	#N/A	#N/A	#N/A	2	#N/A	#N/A	1	#N/A	#N/A	#N/A	#N/A	#N/A	#N/A	#N/A	#N/A	#N/A	1	#N/A	#N/A	2
3-phytase	9	6	#N/A	7	7	9	12	11	13	22	9	8	10	19	6	14	6	6	10	3	22	5	12	9	16	9	11	5	2	9
3-phytase (myo-inositol-hexaphosphate 3-phosphohydrolase)	#N/A	1	#N/A	6	#N/A	6	3	4	3	3	1	#N/A	4	#N/A	3	2	2	#N/A	9	2	5	1	4	5	10	2	4	#N/A	1	4
3-phytase Alkaline phosphatase	#N/A	#N/A	#N/A	#N/A	1	#N/A	#N/A	#N/A	#N/A	1	#N/A	2	#N/A	1	1	#N/A	#N/A	#N/A	#N/A	#N/A	5	#N/A	#N/A	#N/A	#N/A	#N/A	1	#N/A	#N/A	1
3-phytase, partial	#N/A	#N/A	#N/A	#N/A	1	#N/A	#N/A	#N/A	#N/A	#N/A	#N/A	#N/A	#N/A	#N/A	#N/A	#N/A	#N/A	#N/A	#N/A	#N/A	#N/A	#N/A	3	#N/A	#N/A	#N/A	#N/A	#N/A	#N/A	#N/A
3-polyprenyl-4-hydroxybenzoate carboxy-lyase	#N/A	#N/A	#N/A	#N/A	#N/A	#N/A	#N/A	#N/A	#N/A	#N/A	#N/A	#N/A	#N/A	#N/A	#N/A	#N/A	#N/A	#N/A	#N/A	#N/A	#N/A	#N/A	#N/A	#N/A	#N/A	1	#N/A	#N/A	#N/A	#N/A
3-polyprenyl-4-hydroxybenzoate carboxy-lyase UbiX	#N/A	#N/A	#N/A	#N/A	#N/A	#N/A	#N/A	#N/A	#N/A	#N/A	#N/A	#N/A	2	#N/A	#N/A	#N/A	#N/A	1	#N/A	#N/A	#N/A	#N/A	#N/A	4	#N/A	#N/A	1	#N/A	#N/A	#N/A
3-polyprenyl-4-hydroxybenzoate decarboxylase	#N/A	2	#N/A	#N/A	1	#N/A	#N/A	2	#N/A	#N/A	#N/A	#N/A	#N/A	1	#N/A	1	#N/A	#N/A	2	#N/A	#N/A	1	1	1	1	#N/A	#N/A	#N/A	1	1
3,4-dihydroxy-2-butanone 4-phosphate synthase	1	#N/A	#N/A	1	2	#N/A	#N/A	#N/A	2	3	#N/A	#N/A	2	2	#N/A	1	#N/A	#N/A	#N/A	2	3	1	#N/A	3	1	1	1	#N/A	#N/A	#N/A
3,4-dihydroxy-2-butanone kinase	#N/A	#N/A	#N/A	#N/A	#N/A	#N/A	#N/A	#N/A	#N/A	#N/A	#N/A	#N/A	#N/A	#N/A	#N/A	#N/A	#N/A	#N/A	#N/A	#N/A	#N/A	#N/A	1	#N/A	#N/A	#N/A	#N/A	#N/A	#N/A	1
3,4-dihydroxy-2-butanone-4-phosphate synthase	3	7	4	5	17	21	10	20	14	16	13	8	9	11	16	12	18	4	12	9	31	9	16	5	22	10	15	20	3	16
3,4-dihydroxy-2-butanone-4-phosphate synthase, partial	#N/A	#N/A	#N/A	#N/A	#N/A	1	#N/A	#N/A	#N/A	2	#N/A	#N/A	#N/A	#N/A	#N/A	1	#N/A	#N/A	1	1	#N/A	#N/A	1	#N/A	#N/A	#N/A	#N/A	#N/A	#N/A	#N/A
3,4-dihydroxyphenylacetate 2,3-dioxygenase	#N/A	#N/A	#N/A	2	1	#N/A	#N/A	#N/A	#N/A	#N/A	#N/A	#N/A	1	1	#N/A	#N/A	1	#N/A	1	#N/A	#N/A	#N/A	1	1	#N/A	#N/A	3	#N/A	1	#N/A
3,5/4-trihydroxycyclohexa-1,2-dione hydrolase	#N/A	#N/A	#N/A	#N/A	#N/A	#N/A	#N/A	#N/A	#N/A	#N/A	#N/A	#N/A	#N/A	#N/A	#N/A	#N/A	#N/A	#N/A	#N/A	#N/A	#N/A	#N/A	#N/A	#N/A	2	#N/A	#N/A	#N/A	#N/A	1
3' terminal RNA ribose 2'-O-methyltransferase Hen1	#N/A	1	#N/A	1	1	#N/A	#N/A	5	1	2	1	1	2	2	1	#N/A	4	3	1	1	3	1	3	3	#N/A	1	#N/A	1	3	1
3'-5' exonuclease	9	5	6	8	31	28	17	15	19	10	11	7	9	7	8	18	11	7	25	8	25	12	21	8	14	9	12	13	1	9
3'-5' exonuclease domain-containing protein 2	#N/A	#N/A	#N/A	1	1	2	#N/A	2	2	1	#N/A	#N/A	#N/A	#N/A	#N/A	4	#N/A	#N/A	#N/A	#N/A	#N/A	#N/A	#N/A	#N/A	2	#N/A	#N/A	#N/A	1	#N/A
3'-nucleotidase	#N/A	#N/A	#N/A	#N/A	#N/A	#N/A	1	#N/A	1	1	#N/A	#N/A	#N/A	#N/A	#N/A	#N/A	#N/A	#N/A	#N/A	1	3	#N/A	#N/A	#N/A	#N/A	#N/A	#N/A	#N/A	#N/A	#N/A
3'-phosphoadenosine 5'-phosphosulfate (PAPS) 3'-phosphatase	#N/A	#N/A	1	3	1	#N/A	#N/A	1	#N/A	#N/A	1	#N/A	2	#N/A	1	2	#N/A	#N/A	#N/A	#N/A	1	#N/A	1	#N/A	#N/A	#N/A	#N/A	#N/A	#N/A	#N/A
3'-phosphoadenosine 5'-phosphosulfate 3'-phosphatase	1	#N/A	#N/A	#N/A	#N/A	#N/A	#N/A	#N/A	#N/A	#N/A	#N/A	#N/A	#N/A	#N/A	#N/A	#N/A	#N/A	#N/A	#N/A	#N/A	#N/A	#N/A	#N/A	#N/A	#N/A	#N/A	#N/A	#N/A	#N/A	#N/A
3'-phosphoadenosine 5'-phosphosulfate sulfurtransferase DndC	#N/A	#N/A	#N/A	#N/A	#N/A	#N/A	#N/A	1	#N/A	#N/A	#N/A	#N/A	#N/A	#N/A	#N/A	#N/A	#N/A	#N/A	#N/A	#N/A	#N/A	#N/A	#N/A	#N/A	#N/A	#N/A	#N/A	#N/A	#N/A	#N/A
3',5'-cyclic-AMP phosphodiesterase	5	#N/A	#N/A	2	3	1	#N/A	3	6	2	#N/A	#N/A	1	1	1	3	2	2	1	1	4	2	4	#N/A	1	#N/A	3	2	#N/A	1
3',5'-cyclic-nucleotide phosphodiesterase	#N/A	1	#N/A	3	3	#N/A	2	5	6	3	6	3	4	3	1	11	1	#N/A	4	2	6	2	3	4	3	1	6	3	3	1
3'(2'),5'-bisphosphate nucleotidase	#N/A	2	9	3	6	10	1	6	7	11	#N/A	9	10	15	3	11	5	4	7	8	18	6	11	11	11	1	10	9	2	3
3'(2'),5'-bisphosphate nucleotidase CysQ	6	5	8	12	13	12	9	16	21	26	12	5	8	8	17	19	10	8	15	8	29	18	19	13	21	7	11	31	5	12
30S ribosomal protein PSRP-3	#N/A	#N/A	#N/A	#N/A	#N/A	#N/A	#N/A	1	#N/A	#N/A	#N/A	#N/A	#N/A	#N/A	#N/A	#N/A	#N/A	#N/A	#N/A	#N/A	#N/A	#N/A	#N/A	#N/A	#N/A	#N/A	#N/A	#N/A	#N/A	#N/A
30S ribosomal protein S1	652	730	859	1183	1804	1901	1217	1599	2402	2857	1305	1114	1873	1634	1226	2176	1906	1244	2216	1377	2804	1260	2383	1332	1871	940	1768	1410	672	1387
30S ribosomal protein S1 A	1	2	5	#N/A	5	#N/A	4	3	1	5	1	4	2	3	2	2	2	2	7	1	8	5	6	2	#N/A	2	3	7	1	3
30S ribosomal protein S1 B	#N/A	#N/A	#N/A	#N/A	#N/A	#N/A	#N/A	#N/A	#N/A	1	#N/A	#N/A	#N/A	#N/A	#N/A	#N/A	#N/A	#N/A	#N/A	#N/A	#N/A	#N/A	#N/A	#N/A	#N/A	#N/A	#N/A	#N/A	1	#N/A
30S ribosomal protein S1, partial	20	11	4	19	19	1	7	21	11	10	13	13	25	16	12	12	15	5	15	15	23	12	12	10	17	11	10	16	5	9
30S ribosomal protein S10	218	195	226	349	610	287	315	486	641	678	443	416	603	530	437	561	554	378	651	402	907	391	711	380	554	300	505	402	167	320
30S ribosomal protein S10, partial	13	32	28	50	61	56	35	46	58	75	40	54	43	40	42	45	67	29	57	28	93	39	84	38	82	34	69	59	11	60
30S ribosomal protein S11	208	280	325	474	693	559	460	615	714	1063	463	541	783	623	507	794	575	431	665	474	1012	394	832	504	639	345	624	482	165	383
30S ribosomal protein S11, partial	4	10	9	18	31	23	13	15	12	20	14	10	29	11	13	24	17	6	11	14	31	17	20	15	17	16	20	26	7	11
30S ribosomal protein S12	290	269	312	614	826	557	544	703	824	1061	578	602	818	766	678	896	802	529	846	555	1173	457	1066	530	842	376	879	749	265	580
30S ribosomal protein S12 methylthiotransferase	#N/A	#N/A	#N/A	#N/A	#N/A	#N/A	#N/A	#N/A	#N/A	#N/A	#N/A	#N/A	#N/A	#N/A	#N/A	#N/A	2	#N/A	#N/A	#N/A	#N/A	#N/A	#N/A	#N/A	#N/A	#N/A	#N/A	#N/A	#N/A	#N/A
30S ribosomal protein S12 methylthiotransferase accessory protein YcaO	#N/A	#N/A	#N/A	#N/A	#N/A	#N/A	#N/A	#N/A	#N/A	1	1	#N/A	#N/A	#N/A	#N/A	#N/A	#N/A	#N/A	#N/A	#N/A	1	#N/A	#N/A	#N/A	#N/A	3	#N/A	#N/A	#N/A	#N/A
30S ribosomal protein S12 methylthiotransferase RimO	26	55	51	67	115	87	58	109	135	154	87	86	105	102	70	136	114	77	131	103	179	74	165	87	143	79	139	104	41	107
30S ribosomal protein S12 methylthiotransferase RimO, partial	#N/A	#N/A	#N/A	#N/A	#N/A	#N/A	#N/A	#N/A	#N/A	#N/A	#N/A	#N/A	1	#N/A	#N/A	#N/A	#N/A	#N/A	#N/A	#N/A	#N/A	#N/A	#N/A	#N/A	#N/A	#N/A	#N/A	#N/A	#N/A	#N/A
30S ribosomal protein S12, partial	17	28	15	16	29	19	16	26	17	60	24	24	19	25	34	18	28	16	22	15	47	16	26	8	37	28	31	38	8	13
30S ribosomal protein S13	325	378	438	726	1056	1079	863	958	1258	1628	752	798	1246	1045	821	1241	1006	730	1051	846	1618	551	1258	791	865	545	935	728	261	574
30S ribosomal protein S13, partial	69	46	26	64	128	69	82	92	86	164	56	60	97	81	69	55	127	66	112	71	148	41	105	57	118	51	103	119	41	70
30S ribosomal protein S14	101	119	135	231	558	161	199	321	392	388	257	233	389	346	263	433	287	140	294	195	471	234	387	299	326	218	325	214	92	174
30S ribosomal protein S14 type Z	#N/A	2	1	#N/A	1	#N/A	#N/A	3	3	2	1	2	#N/A	#N/A	#N/A	#N/A	2	#N/A	3	1	1	#N/A	2	#N/A	#N/A	#N/A	#N/A	4	#N/A	1
30S ribosomal protein S14, partial	#N/A	2	1	#N/A	13	#N/A	3	#N/A	2	1	2	3	3	4	4	1	#N/A	3	3	#N/A	5	1	#N/A	2	1	2	1	1	1	#N/A
30S ribosomal protein S15	141	126	133	224	446	245	225	327	380	381	251	252	331	240	227	263	309	220	366	226	491	238	364	226	308	148	322	293	76	217
30S ribosomal protein S15, partial	11	9	7	12	31	15	13	17	25	20	13	19	9	8	4	11	11	5	20	9	36	13	22	6	16	7	27	16	7	12
30S ribosomal protein S16	126	115	129	296	429	460	282	427	631	537	250	254	388	263	257	372	471	291	510	278	603	233	480	258	385	157	369	315	91	240
30S ribosomal protein S16, partial	#N/A	1	#N/A	1	1	#N/A	#N/A	2	1	1	#N/A	#N/A	1	#N/A	#N/A	#N/A	1	5	#N/A	1	1	1	#N/A	#N/A	1	#N/A	#N/A	#N/A	#N/A	#N/A
30S ribosomal protein S17	194	218	228	377	560	359	377	578	671	828	484	449	667	629	510	664	578	374	569	490	853	351	705	422	532	292	499	381	158	299
30S ribosomal protein S17, partial	2	15	18	39	83	43	43	69	45	71	37	41	61	41	31	45	47	42	53	25	92	19	66	43	45	30	60	53	7	32
30S ribosomal protein S17e, partial	7	7	7	8	27	29	26	14	9	11	12	21	16	2	9	17	3	7	6	4	17	1	26	10	12	11	14	25	6	8
30S ribosomal protein S18	111	118	126	205	371	317	215	310	403	470	251	219	338	247	241	320	335	192	415	223	554	180	364	186	206	171	310	251	99	224
30S ribosomal protein S18, partial	#N/A	#N/A	#N/A	#N/A	#N/A	#N/A	1	#N/A	1	1	#N/A	#N/A	#N/A	#N/A	#N/A	#N/A	1	#N/A	#N/A	#N/A	#N/A	#N/A	#N/A	#N/A	#N/A	#N/A	#N/A	#N/A	#N/A	#N/A
30S ribosomal protein S19	194	237	259	458	664	423	440	519	735	957	449	528	873	741	578	774	671	407	683	527	910	368	783	536	752	380	721	524	199	365
30S ribosomal protein S19, partial	#N/A	4	#N/A	3	18	4	5	4	5	2	3	10	5	#N/A	#N/A	5	5	#N/A	5	2	3	1	4	1	4	2	3	1	3	3
30S ribosomal protein S2	378	427	404	753	1263	1254	890	1043	1481	1654	797	751	1178	970	865	1111	1164	700	1273	763	1986	846	1295	790	1041	543	1036	784	373	756
30S ribosomal protein S2, partial	2	2	4	6	7	4	3	2	8	5	8	3	6	4	3	3	1	5	4	1	7	2	3	4	4	1	3	#N/A	#N/A	2
30S ribosomal protein S20	97	76	76	131	232	92	137	211	255	159	138	143	189	156	160	208	167	109	183	75	250	75	207	124	112	91	170	165	44	96
30S ribosomal protein S20, partial	#N/A	#N/A	1	#N/A	#N/A	#N/A	#N/A	2	#N/A	1	#N/A	1	#N/A	5	2	4	#N/A	3	2	#N/A	2	#N/A	1	1	1	1	1	#N/A	#N/A	#N/A
30S ribosomal protein S21	39	39	46	62	101	19	42	88	116	148	69	62	111	95	86	78	96	42	92	62	132	55	96	48	121	38	92	64	21	57
30S ribosomal protein S21, partial	#N/A	#N/A	#N/A	#N/A	#N/A	#N/A	#N/A	#N/A	#N/A	#N/A	#N/A	#N/A	#N/A	#N/A	#N/A	#N/A	#N/A	#N/A	1	#N/A	#N/A	#N/A	#N/A	#N/A	#N/A	#N/A	#N/A	#N/A	#N/A	#N/A
30S ribosomal protein S23	#N/A	#N/A	#N/A	#N/A	#N/A	1	#N/A	#N/A	#N/A	#N/A	#N/A	#N/A	#N/A	#N/A	#N/A	#N/A	#N/A	#N/A	#N/A	#N/A	#N/A	#N/A	#N/A	#N/A	#N/A	#N/A	#N/A	#N/A	#N/A	#N/A
30S ribosomal protein S3	355	489	625	853	1140	852	732	1017	1322	2102	936	1152	1543	1577	1121	1540	1216	889	1107	1025	1727	841	1438	1019	1436	684	1324	967	442	723
30S ribosomal protein S3, partial	32	19	15	16	47	25	21	33	31	53	20	35	37	33	33	32	29	34	20	25	53	10	34	17	44	29	33	38	13	18
30S ribosomal protein S30	6	1	1	4	1	4	12	1	2	1	#N/A	1	2	1	1	4	1	#N/A	5	1	7	1	#N/A	1	1	1	2	12	1	3
30S ribosomal protein S4	330	338	396	715	1148	874	636	933	1320	1479	805	719	1109	918	800	1089	1035	636	1350	741	1725	722	1196	704	917	486	909	722	248	497
30S ribosomal protein S4, partial	13	16	11	18	34	25	28	31	23	22	14	39	27	24	19	18	32	14	24	9	56	20	40	20	34	24	37	25	2	25
30S ribosomal protein S5	199	253	351	458	564	475	422	487	634	1075	452	669	809	819	682	817	613	456	531	582	1006	434	764	512	747	315	670	463	183	339
30S ribosomal protein S5 alanine N-acetyltransferase	#N/A	#N/A	#N/A	#N/A	#N/A	#N/A	#N/A	#N/A	#N/A	#N/A	#N/A	#N/A	#N/A	1	#N/A	#N/A	#N/A	#N/A	#N/A	#N/A	#N/A	#N/A	#N/A	#N/A	#N/A	#N/A	#N/A	#N/A	#N/A	#N/A
30S ribosomal protein S5, partial	4	12	2	13	16	9	3	12	7	10	13	13	15	14	12	15	14	10	11	10	21	12	13	6	23	12	29	13	7	18
30S ribosomal protein S6	146	187	195	316	578	577	395	463	777	687	336	336	495	345	339	468	549	323	762	352	815	328	678	328	422	219	473	369	136	300
30S ribosomal protein S6 modification protein RimK	#N/A	#N/A	#N/A	#N/A	#N/A	#N/A	#N/A	#N/A	#N/A	1	#N/A	#N/A	#N/A	#N/A	#N/A	#N/A	#N/A	#N/A	#N/A	#N/A	1	1	#N/A	#N/A	#N/A	#N/A	#N/A	#N/A	#N/A	#N/A
30S ribosomal protein S6--L-glutamate ligase	13	2	4	5	18	16	5	3	13	10	12	7	7	9	4	19	5	3	10	9	13	11	12	9	9	3	12	8	#N/A	11
30S ribosomal protein S6, partial	#N/A	#N/A	#N/A	#N/A	#N/A	#N/A	#N/A	#N/A	#N/A	#N/A	#N/A	#N/A	#N/A	#N/A	#N/A	#N/A	1	#N/A	#N/A	#N/A	#N/A	#N/A	#N/A	#N/A	#N/A	#N/A	#N/A	#N/A	#N/A	#N/A
30S ribosomal protein S7	317	455	484	724	1012	993	750	930	1224	1554	804	811	1165	1046	858	1161	1041	781	1027	825	1686	661	1313	777	1128	590	1104	778	364	781
30S ribosomal protein S7, partial	#N/A	#N/A	#N/A	#N/A	2	#N/A	#N/A	#N/A	1	1	#N/A	2	1	1	#N/A	#N/A	#N/A	#N/A	#N/A	1	3	#N/A	#N/A	#N/A	#N/A	#N/A	#N/A	#N/A	#N/A	#N/A
30S ribosomal protein S8	287	292	321	506	744	584	550	723	1035	1256	573	644	863	820	629	932	848	531	849	600	1165	425	922	589	674	363	696	506	221	439
30S ribosomal protein S8, partial	23	34	16	42	87	74	44	67	49	81	33	38	51	30	46	40	58	42	84	36	84	30	106	40	74	39	75	76	21	48
30S ribosomal protein S9	198	227	262	364	652	660	507	551	744	807	414	368	627	514	410	671	624	382	667	413	967	368	736	436	524	322	604	474	193	383
30S ribosomal protein S9, partial	6	12	4	8	24	8	6	21	17	18	15	13	25	8	18	6	22	14	22	11	37	6	18	9	25	13	28	16	7	18
30S ribosomal protein THX	#N/A	#N/A	#N/A	#N/A	#N/A	#N/A	#N/A	2	#N/A	#N/A	#N/A	#N/A	#N/A	#N/A	#N/A	#N/A	#N/A	#N/A	#N/A	#N/A	#N/A	#N/A	#N/A	#N/A	#N/A	#N/A	#N/A	#N/A	#N/A	#N/A
30S ribosomal protein Ycf65	26	8	15	19	32	8	14	29	41	37	18	21	8	16	17	27	16	15	13	20	21	19	44	24	36	7	28	33	7	17
38-divinyl(proto)chlorophyll(ide) CvrA	#N/A	#N/A	#N/A	#N/A	1	#N/A	#N/A	#N/A	#N/A	#N/A	#N/A	#N/A	#N/A	#N/A	#N/A	#N/A	#N/A	#N/A	#N/A	#N/A	#N/A	#N/A	#N/A	#N/A	#N/A	1	#N/A	#N/A	#N/A	#N/A
3D domain protein	#N/A	#N/A	#N/A	#N/A	#N/A	#N/A	#N/A	#N/A	#N/A	#N/A	#N/A	#N/A	#N/A	1	1	#N/A	#N/A	#N/A	#N/A	#N/A	#N/A	#N/A	#N/A	#N/A	1	#N/A	#N/A	#N/A	#N/A	#N/A
3D-(3,5/4)-trihydroxycyclohexane-1,2-dione acylhydrolase (decyclizing)	#N/A	1	#N/A	1	#N/A	1	#N/A	1	2	3	1	2	2	3	#N/A	2	#N/A	1	2	2	1	1	4	#N/A	1	1	#N/A	3	2	#N/A
4-(cytidine 5'-diphospho)-2-C-methyl-D-erythritol kinase	18	9	15	12	17	24	7	22	29	17	18	19	18	14	20	19	25	20	19	16	36	26	43	19	39	10	27	29	5	13
4-(cytidine 5'-diphospho)-2-C-methyl-D-erythritol kinase, partial	#N/A	#N/A	#N/A	#N/A	#N/A	#N/A	#N/A	#N/A	#N/A	1	#N/A	#N/A	#N/A	#N/A	1	#N/A	#N/A	#N/A	#N/A	#N/A	#N/A	#N/A	#N/A	#N/A	#N/A	#N/A	#N/A	#N/A	#N/A	#N/A
4-alpha-glucanotransferase	9	14	8	15	16	36	15	32	32	33	26	16	24	18	19	29	33	40	33	14	63	27	20	9	36	17	25	28	8	21
4-alpha-L-fucosyltransferase	#N/A	#N/A	#N/A	1	#N/A	#N/A	#N/A	#N/A	#N/A	#N/A	#N/A	#N/A	#N/A	#N/A	#N/A	#N/A	#N/A	#N/A	#N/A	#N/A	#N/A	#N/A	#N/A	#N/A	#N/A	#N/A	#N/A	#N/A	#N/A	#N/A
4-amino-4-deoxy-L-arabinose lipid A transferase	#N/A	#N/A	#N/A	#N/A	#N/A	#N/A	1	#N/A	#N/A	#N/A	#N/A	#N/A	#N/A	#N/A	#N/A	#N/A	#N/A	#N/A	#N/A	#N/A	#N/A	#N/A	#N/A	#N/A	#N/A	#N/A	#N/A	#N/A	#N/A	#N/A
4-amino-4-deoxy-L-arabinose transferase	#N/A	1	#N/A	1	#N/A	1	2	1	1	1	1	#N/A	#N/A	2	1	2	1	1	1	3	3	1	2	1	1	#N/A	#N/A	1	2	1
4-amino-4-deoxy-L-arabinose transferase and related glycosyltransferase of PMT family	#N/A	#N/A	#N/A	#N/A	#N/A	#N/A	#N/A	#N/A	#N/A	#N/A	#N/A	#N/A	#N/A	#N/A	#N/A	#N/A	#N/A	#N/A	#N/A	#N/A	#N/A	#N/A	#N/A	#N/A	#N/A	#N/A	#N/A	#N/A	1	#N/A
4-amino-4-deoxy-L-arabinose transferase-like protein	#N/A	#N/A	#N/A	#N/A	#N/A	#N/A	2	#N/A	#N/A	#N/A	#N/A	#N/A	#N/A	#N/A	#N/A	1	#N/A	#N/A	#N/A	#N/A	#N/A	#N/A	#N/A	#N/A	#N/A	#N/A	1	#N/A	#N/A	#N/A
4-amino-4-deoxy-L-arabinose transferase-related glycosyltransferase of PMT family	#N/A	#N/A	#N/A	#N/A	#N/A	#N/A	#N/A	#N/A	#N/A	#N/A	#N/A	#N/A	#N/A	#N/A	#N/A	#N/A	#N/A	#N/A	#N/A	#N/A	#N/A	#N/A	#N/A	#N/A	1	#N/A	#N/A	#N/A	#N/A	#N/A
4-amino-4-deoxychorismate lyase	#N/A	#N/A	2	1	#N/A	3	#N/A	2	#N/A	1	1	1	1	1	2	#N/A	2	#N/A	2	1	#N/A	#N/A	3	#N/A	1	#N/A	#N/A	3	#N/A	1
4-aminobutyrate aminotransferase	4	1	3	6	#N/A	1	3	10	4	4	2	6	8	1	4	5	4	4	6	1	6	3	10	2	3	6	6	4	#N/A	1
4-aminobutyrate transaminase	#N/A	#N/A	#N/A	#N/A	1	#N/A	#N/A	1	1	#N/A	#N/A	#N/A	#N/A	#N/A	#N/A	1	#N/A	#N/A	#N/A	#N/A	#N/A	#N/A	#N/A	1	#N/A	#N/A	#N/A	#N/A	#N/A	#N/A
4-aminobutyrate--2-oxoglutarate transaminase	5	1	3	9	8	7	2	6	7	7	5	2	2	3	2	4	#N/A	5	4	3	7	5	4	4	4	3	12	1	2	11
4-carboxy muconolactone decarboxylase	#N/A	#N/A	#N/A	#N/A	#N/A	#N/A	2	#N/A	#N/A	#N/A	#N/A	#N/A	#N/A	#N/A	#N/A	#N/A	#N/A	#N/A	#N/A	#N/A	#N/A	#N/A	#N/A	#N/A	#N/A	#N/A	#N/A	2	#N/A	#N/A
4-carboxy-4-hydroxy-2-oxoadipate aldolase/oxaloacetate decarboxylase	#N/A	#N/A	#N/A	#N/A	#N/A	#N/A	#N/A	#N/A	#N/A	#N/A	#N/A	#N/A	1	#N/A	#N/A	#N/A	#N/A	#N/A	#N/A	#N/A	#N/A	#N/A	#N/A	#N/A	#N/A	#N/A	#N/A	#N/A	#N/A	#N/A
4-carboxymuconolactone decarboxylase	1	2	#N/A	3	2	8	3	7	6	3	4	3	2	8	6	1	5	3	3	1	8	#N/A	8	5	5	4	6	5	#N/A	4
4-chlorobenzoate--CoA ligase	#N/A	#N/A	#N/A	#N/A	#N/A	#N/A	1	#N/A	1	#N/A	#N/A	#N/A	#N/A	#N/A	#N/A	#N/A	#N/A	#N/A	#N/A	#N/A	#N/A	#N/A	#N/A	#N/A	#N/A	#N/A	#N/A	1	#N/A	#N/A
4-coumarate--CoA ligase	#N/A	1	#N/A	#N/A	#N/A	2	#N/A	#N/A	#N/A	#N/A	1	#N/A	1	3	1	1	1	#N/A	#N/A	1	#N/A	3	#N/A	#N/A	1	#N/A	2	3	#N/A	1
4-coumarate--CoA ligase family protein	8	2	#N/A	2	7	#N/A	1	2	4	8	1	10	4	10	3	5	2	4	4	3	10	1	4	8	4	6	6	4	1	4
4-deoxy-4-formamido-L-arabinose-phosphoundecaprenol deformylase	#N/A	#N/A	3	#N/A	#N/A	1	#N/A	#N/A	#N/A	#N/A	#N/A	#N/A	1	#N/A	#N/A	#N/A	#N/A	#N/A	#N/A	1	#N/A	#N/A	#N/A	1	#N/A	1	1	1	#N/A	#N/A
4-dihydromethyl-trisporate dehydrogenase	#N/A	#N/A	#N/A	#N/A	4	1	#N/A	#N/A	#N/A	3	#N/A	#N/A	4	1	#N/A	#N/A	#N/A	2	1	3	2	2	8	1	3	2	#N/A	3	1	1
4-diphosphocytidyl-2C-methyl-D-erythritol kinase	#N/A	#N/A	#N/A	1	1	2	#N/A	3	#N/A	2	#N/A	1	1	#N/A	#N/A	2	#N/A	1	2	1	5	2	1	1	#N/A	1	1	2	#N/A	#N/A
4-diphosphocytidyl-2C-methyl-D-erythritol synthase	#N/A	#N/A	#N/A	#N/A	#N/A	#N/A	#N/A	1	#N/A	#N/A	#N/A	#N/A	#N/A	#N/A	#N/A	#N/A	#N/A	#N/A	#N/A	#N/A	#N/A	#N/A	#N/A	#N/A	#N/A	#N/A	#N/A	#N/A	#N/A	#N/A
4-hydroxy-2-ketovalerate aldolase	#N/A	#N/A	#N/A	#N/A	#N/A	#N/A	#N/A	1	#N/A	#N/A	#N/A	#N/A	#N/A	#N/A	#N/A	#N/A	#N/A	#N/A	#N/A	#N/A	#N/A	#N/A	#N/A	#N/A	#N/A	#N/A	#N/A	#N/A	#N/A	#N/A
4-hydroxy-2-oxo-heptane-1,7-dioate aldolase	#N/A	#N/A	1	#N/A	2	#N/A	#N/A	2	#N/A	1	#N/A	1	#N/A	#N/A	#N/A	#N/A	1	#N/A	#N/A	2	#N/A	#N/A	#N/A	#N/A	#N/A	#N/A	#N/A	#N/A	#N/A	1
4-hydroxy-2-oxovalerate aldolase	#N/A	3	#N/A	2	2	1	1	5	#N/A	8	2	5	2	4	3	4	2	2	3	7	7	1	2	2	5	1	3	1	1	7
4-hydroxy-3-methylbut-2-en-1-yl diphosphate synthase	24	27	15	53	62	61	31	66	67	78	35	34	54	61	35	51	55	45	67	45	99	45	63	43	69	36	65	44	23	40
4-hydroxy-3-methylbut-2-en-1-yl diphosphate synthase (ferredoxin)	#N/A	#N/A	#N/A	#N/A	2	#N/A	#N/A	1	1	1	#N/A	#N/A	#N/A	#N/A	1	1	#N/A	#N/A	#N/A	#N/A	#N/A	#N/A	#N/A	1	1	#N/A	#N/A	1	#N/A	1
4-hydroxy-3-methylbut-2-en-1-yl diphosphate synthase (flavodoxin)	#N/A	#N/A	#N/A	#N/A	#N/A	#N/A	#N/A	2	1	#N/A	2	#N/A	1	#N/A	2	#N/A	#N/A	#N/A	1	2	#N/A	1	2	#N/A	1	#N/A	#N/A	#N/A	#N/A	#N/A
4-hydroxy-3-methylbut-2-en-1-yl diphosphate synthase, partial	#N/A	#N/A	#N/A	#N/A	#N/A	#N/A	#N/A	#N/A	#N/A	#N/A	#N/A	#N/A	#N/A	2	#N/A	#N/A	#N/A	#N/A	#N/A	#N/A	#N/A	#N/A	#N/A	#N/A	#N/A	#N/A	#N/A	#N/A	#N/A	#N/A
4-hydroxy-3-methylbut-2-enyl diphosphate reductase	63	16	26	53	61	99	50	88	80	106	40	50	67	67	53	75	68	22	85	58	132	60	119	69	84	41	93	64	37	61
4-hydroxy-3-methylbut-2-enyl diphosphate reductase IspH	#N/A	#N/A	#N/A	#N/A	#N/A	#N/A	#N/A	#N/A	#N/A	#N/A	#N/A	#N/A	#N/A	#N/A	#N/A	#N/A	#N/A	#N/A	#N/A	#N/A	#N/A	1	#N/A	#N/A	#N/A	#N/A	#N/A	#N/A	#N/A	#N/A
4-hydroxy-3-methylbut-2-enyl diphosphate reductase, partial	#N/A	#N/A	#N/A	#N/A	#N/A	#N/A	#N/A	#N/A	#N/A	#N/A	#N/A	1	#N/A	#N/A	#N/A	#N/A	#N/A	#N/A	#N/A	#N/A	#N/A	2	1	#N/A	#N/A	#N/A	#N/A	#N/A	#N/A	#N/A
4-hydroxy-4-methyl-2-oxoglutarate aldolase	#N/A	#N/A	#N/A	#N/A	#N/A	#N/A	#N/A	#N/A	#N/A	2	#N/A	#N/A	#N/A	#N/A	#N/A	#N/A	#N/A	#N/A	#N/A	2	5	#N/A	#N/A	#N/A	1	#N/A	1	#N/A	#N/A	#N/A
4-hydroxy-tetrahydrodipicolinate reductase	6	14	13	24	36	37	14	28	21	38	19	17	33	28	21	21	23	9	34	12	40	20	30	16	20	9	24	19	14	21
4-hydroxy-tetrahydrodipicolinate synthase	40	18	28	31	66	49	36	56	84	80	50	32	69	53	44	54	50	33	69	51	88	51	82	35	84	21	55	55	18	46
4-hydroxy-tetrahydrodipicolinate synthase, partial	#N/A	#N/A	#N/A	#N/A	#N/A	#N/A	#N/A	#N/A	#N/A	#N/A	#N/A	#N/A	#N/A	#N/A	#N/A	#N/A	#N/A	#N/A	#N/A	#N/A	#N/A	#N/A	#N/A	#N/A	#N/A	#N/A	1	#N/A	#N/A	#N/A
4-hydroxyacetophenone monooxygenase	#N/A	1	#N/A	#N/A	#N/A	#N/A	#N/A	#N/A	#N/A	#N/A	1	#N/A	#N/A	#N/A	1	1	#N/A	#N/A	#N/A	#N/A	3	#N/A	#N/A	#N/A	#N/A	#N/A	2	1	#N/A	#N/A
4-hydroxybenzoate 3-monooxygenase	#N/A	3	3	1	#N/A	1	1	2	3	2	#N/A	#N/A	#N/A	#N/A	1	#N/A	1	3	1	#N/A	2	#N/A	2	2	#N/A	#N/A	#N/A	1	1	2
4-hydroxybenzoate decarboxylase	#N/A	#N/A	#N/A	#N/A	#N/A	1	#N/A	2	3	#N/A	1	#N/A	#N/A	#N/A	2	1	1	#N/A	#N/A	#N/A	#N/A	#N/A	1	#N/A	2	2	#N/A	1	#N/A	1
4-hydroxybenzoate decarboxylase subunit C	#N/A	#N/A	#N/A	#N/A	1	#N/A	#N/A	#N/A	#N/A	#N/A	#N/A	#N/A	#N/A	#N/A	#N/A	#N/A	#N/A	#N/A	#N/A	#N/A	#N/A	#N/A	#N/A	#N/A	#N/A	#N/A	#N/A	#N/A	#N/A	#N/A
4-hydroxybenzoate octaprenyltransferase	7	7	1	#N/A	14	13	5	6	13	10	8	6	8	6	2	7	10	4	6	10	17	6	7	2	13	6	9	5	2	7
4-hydroxybenzoate polyprenyltransferase	#N/A	1	2	1	2	#N/A	3	#N/A	3	2	1	#N/A	#N/A	4	#N/A	#N/A	2	2	1	1	6	3	3	1	#N/A	1	3	2	#N/A	1
4-hydroxybenzoate polyprenyltransferase-like prenyltransferase	#N/A	#N/A	#N/A	#N/A	#N/A	#N/A	#N/A	#N/A	#N/A	#N/A	#N/A	#N/A	#N/A	#N/A	#N/A	#N/A	#N/A	#N/A	#N/A	#N/A	2	#N/A	#N/A	#N/A	#N/A	#N/A	#N/A	#N/A	#N/A	#N/A
4-hydroxybenzoyl-CoA reductase	#N/A	#N/A	#N/A	#N/A	#N/A	#N/A	#N/A	2	#N/A	#N/A	#N/A	#N/A	#N/A	#N/A	#N/A	#N/A	#N/A	2	#N/A	#N/A	1	#N/A	#N/A	#N/A	#N/A	#N/A	#N/A	#N/A	#N/A	#N/A
4-hydroxybenzoyl-CoA reductase subunit alpha	#N/A	1	2	3	#N/A	#N/A	#N/A	3	#N/A	3	2	#N/A	8	1	#N/A	2	#N/A	3	#N/A	#N/A	3	#N/A	3	1	#N/A	#N/A	#N/A	#N/A	#N/A	#N/A
4-hydroxybenzoyl-CoA reductase subunit gamma	#N/A	#N/A	2	#N/A	#N/A	#N/A	#N/A	#N/A	#N/A	#N/A	2	#N/A	#N/A	#N/A	#N/A	#N/A	#N/A	#N/A	#N/A	#N/A	#N/A	#N/A	#N/A	#N/A	#N/A	#N/A	#N/A	#N/A	#N/A	#N/A
4-hydroxybenzoyl-CoA thioesterase	2	#N/A	6	3	6	2	#N/A	2	7	2	4	1	3	2	1	5	3	4	3	3	7	1	4	2	4	3	3	5	#N/A	#N/A
4-hydroxybutyrate CoA transferase	#N/A	#N/A	#N/A	#N/A	#N/A	#N/A	#N/A	#N/A	#N/A	#N/A	#N/A	#N/A	#N/A	#N/A	#N/A	#N/A	#N/A	#N/A	#N/A	#N/A	#N/A	#N/A	2	#N/A	#N/A	#N/A	#N/A	#N/A	#N/A	#N/A
4-hydroxybutyrate CoA-transferase	7	9	15	2	56	21	23	15	123	20	10	35	52	67	25	64	35	8	23	22	21	5	22	17	16	16	12	16	4	6
4-hydroxybutyrate CoA-transferase, partial	#N/A	#N/A	#N/A	#N/A	#N/A	#N/A	#N/A	#N/A	1	#N/A	#N/A	#N/A	#N/A	#N/A	#N/A	#N/A	#N/A	#N/A	#N/A	#N/A	#N/A	#N/A	#N/A	#N/A	#N/A	#N/A	#N/A	#N/A	#N/A	#N/A
4-hydroxybutyrate dehydrogenase	#N/A	#N/A	#N/A	#N/A	1	5	#N/A	1	3	3	#N/A	#N/A	1	1	2	#N/A	2	2	3	1	2	2	2	#N/A	1	#N/A	1	7	#N/A	#N/A
4-hydroxybutyrate--acetyl-CoA CoA transferase	#N/A	#N/A	#N/A	#N/A	#N/A	#N/A	#N/A	#N/A	#N/A	#N/A	#N/A	#N/A	#N/A	1	#N/A	#N/A	#N/A	#N/A	#N/A	#N/A	#N/A	#N/A	#N/A	#N/A	#N/A	#N/A	#N/A	#N/A	#N/A	#N/A
4-hydroxybutyryl-CoA dehydratase	#N/A	#N/A	#N/A	#N/A	1	1	4	2	#N/A	#N/A	1	#N/A	1	2	#N/A	2	#N/A	#N/A	2	#N/A	#N/A	#N/A	1	#N/A	1	1	#N/A	1	#N/A	1
4-hydroxyphenyl-beta-ketoacyl-CoA hydrolase	#N/A	#N/A	#N/A	#N/A	2	#N/A	#N/A	#N/A	#N/A	2	#N/A	#N/A	1	#N/A	#N/A	#N/A	#N/A	#N/A	#N/A	#N/A	2	#N/A	#N/A	#N/A	1	#N/A	1	#N/A	#N/A	#N/A
4-hydroxyphenylacetate 3-hydroxylase	#N/A	#N/A	#N/A	2	#N/A	#N/A	1	1	#N/A	#N/A	1	#N/A	1	3	#N/A	#N/A	2	#N/A	2	#N/A	1	1	#N/A	2	2	#N/A	1	#N/A	1	#N/A
4-hydroxyphenylacetate 3-monooxygenase	#N/A	#N/A	#N/A	1	#N/A	#N/A	#N/A	2	1	#N/A	#N/A	#N/A	#N/A	#N/A	#N/A	#N/A	#N/A	#N/A	1	1	#N/A	#N/A	#N/A	#N/A	1	#N/A	#N/A	#N/A	#N/A	#N/A
4-hydroxyphenylacetate 3-monooxygenase, oxygenase component	#N/A	#N/A	#N/A	#N/A	#N/A	#N/A	#N/A	#N/A	#N/A	#N/A	#N/A	#N/A	#N/A	#N/A	#N/A	#N/A	#N/A	#N/A	#N/A	#N/A	#N/A	1	#N/A	#N/A	#N/A	#N/A	#N/A	1	#N/A	#N/A
4-hydroxyphenylpyruvate dioxygenase	20	20	35	39	77	54	46	68	94	85	35	46	88	73	61	87	60	38	63	45	85	59	74	53	95	41	89	77	27	70
4-hydroxyphenylpyruvate dioxygenase, partial	#N/A	#N/A	#N/A	#N/A	1	1	#N/A	2	#N/A	#N/A	#N/A	#N/A	#N/A	1	1	1	#N/A	#N/A	#N/A	#N/A	#N/A	#N/A	#N/A	#N/A	#N/A	#N/A	1	#N/A	#N/A	#N/A
4-hydroxytetrahydrobiopterin dehydratase	1	#N/A	#N/A	#N/A	#N/A	#N/A	#N/A	#N/A	3	1	#N/A	#N/A	#N/A	#N/A	1	#N/A	#N/A	#N/A	#N/A	#N/A	#N/A	#N/A	#N/A	1	#N/A	#N/A	1	#N/A	#N/A	#N/A
4-hydroxythreonine-4-phosphate dehydrogenase	2	1	#N/A	2	6	2	3	2	2	5	#N/A	5	3	#N/A	1	1	1	#N/A	#N/A	2	2	6	2	1	4	3	3	1	#N/A	1
4-hydroxythreonine-4-phosphate dehydrogenase PdxA	9	4	13	14	19	32	20	19	17	27	18	11	20	14	12	31	18	13	21	14	40	9	43	11	30	6	19	21	10	23
4-hydroxythreonine-4-phosphate dehydrogenase PdxA, partial	#N/A	#N/A	#N/A	#N/A	#N/A	#N/A	#N/A	#N/A	#N/A	#N/A	#N/A	#N/A	#N/A	#N/A	#N/A	#N/A	#N/A	#N/A	#N/A	#N/A	#N/A	#N/A	#N/A	#N/A	2	#N/A	#N/A	#N/A	#N/A	#N/A
4-keto-6-deoxy-N-acetyl-D-hexosaminyl-(lipid carrier) aminotransferase	#N/A	#N/A	#N/A	#N/A	#N/A	#N/A	#N/A	#N/A	#N/A	#N/A	#N/A	#N/A	#N/A	2	#N/A	#N/A	#N/A	#N/A	1	#N/A	#N/A	2	#N/A	#N/A	1	#N/A	#N/A	#N/A	#N/A	#N/A
4-methyl-5(B-hydroxyethyl)-thiazole monophosphate biosynthesis protein	#N/A	#N/A	#N/A	#N/A	#N/A	#N/A	#N/A	#N/A	#N/A	#N/A	1	#N/A	#N/A	#N/A	#N/A	#N/A	#N/A	#N/A	#N/A	#N/A	#N/A	#N/A	#N/A	#N/A	#N/A	#N/A	#N/A	#N/A	#N/A	#N/A
4-oxalocrotonate decarboxylase	#N/A	#N/A	#N/A	#N/A	#N/A	#N/A	#N/A	#N/A	#N/A	#N/A	#N/A	#N/A	#N/A	#N/A	#N/A	#N/A	#N/A	#N/A	#N/A	1	2	#N/A	#N/A	#N/A	#N/A	1	#N/A	#N/A	#N/A	#N/A
4-oxalocrotonate tautomerase	#N/A	#N/A	#N/A	#N/A	#N/A	1	#N/A	1	#N/A	2	2	#N/A	#N/A	#N/A	#N/A	#N/A	3	#N/A	1	#N/A	4	#N/A	#N/A	1	#N/A	#N/A	1	#N/A	#N/A	#N/A
4-oxalocrotonate tautomerase family enzyme	#N/A	#N/A	#N/A	#N/A	#N/A	#N/A	#N/A	#N/A	#N/A	#N/A	#N/A	#N/A	#N/A	#N/A	#N/A	#N/A	#N/A	#N/A	#N/A	#N/A	#N/A	#N/A	#N/A	1	#N/A	#N/A	#N/A	#N/A	#N/A	#N/A
4-oxalomesaconate hydratase	#N/A	#N/A	#N/A	#N/A	#N/A	#N/A	#N/A	#N/A	#N/A	#N/A	#N/A	#N/A	#N/A	#N/A	#N/A	#N/A	#N/A	#N/A	#N/A	1	1	#N/A	#N/A	#N/A	#N/A	#N/A	#N/A	#N/A	1	#N/A
4-oxalomesaconate tautomerase	#N/A	#N/A	#N/A	#N/A	#N/A	#N/A	#N/A	#N/A	1	1	1	1	1	#N/A	1	1	#N/A	#N/A	#N/A	1	1	1	1	#N/A	1	1	#N/A	2	#N/A	#N/A
4-phosphoerythronate dehydrogenase	#N/A	#N/A	#N/A	#N/A	#N/A	1	#N/A	#N/A	2	2	#N/A	#N/A	1	#N/A	#N/A	#N/A	#N/A	5	#N/A	#N/A	#N/A	1	#N/A	#N/A	#N/A	#N/A	#N/A	#N/A	#N/A	#N/A
4-phosphopantetheinyl transferase	#N/A	#N/A	#N/A	#N/A	#N/A	2	#N/A	#N/A	#N/A	#N/A	#N/A	#N/A	#N/A	#N/A	#N/A	#N/A	#N/A	#N/A	1	#N/A	#N/A	#N/A	#N/A	#N/A	#N/A	#N/A	#N/A	#N/A	#N/A	#N/A
4-phytase	#N/A	#N/A	3	#N/A	2	2	#N/A	#N/A	3	2	#N/A	#N/A	2	#N/A	#N/A	3	2	#N/A	1	1	1	2	4	#N/A	6	#N/A	1	1	#N/A	8
4-vinyl reductase	#N/A	11	5	16	9	8	9	10	6	23	13	12	15	18	8	23	11	9	9	23	20	14	13	8	28	8	11	20	2	11
4-vinyl reductase 4VR	#N/A	7	11	3	3	5	#N/A	11	6	9	5	10	3	13	2	4	14	7	8	7	13	11	8	11	13	4	9	9	2	4
4,5-dihydroxyphthalate decarboxylase	1	#N/A	#N/A	4	#N/A	#N/A	3	#N/A	#N/A	#N/A	#N/A	#N/A	#N/A	#N/A	#N/A	#N/A	1	#N/A	2	#N/A	#N/A	#N/A	1	2	1	#N/A	#N/A	#N/A	#N/A	#N/A
4,5-dihydroxyphthalate dehydrogenase	#N/A	#N/A	2	#N/A	#N/A	#N/A	#N/A	#N/A	2	1	1	#N/A	5	1	#N/A	3	#N/A	#N/A	#N/A	2	#N/A	#N/A	1	#N/A	#N/A	#N/A	#N/A	1	#N/A	2
4,5-dioxygenase	#N/A	1	#N/A	2	#N/A	1	3	#N/A	2	1	#N/A	#N/A	2	#N/A	#N/A	#N/A	1	#N/A	#N/A	#N/A	1	#N/A	#N/A	2	#N/A	#N/A	#N/A	#N/A	#N/A	1
4,5-DOPA dioxygenase extradiol	7	#N/A	#N/A	5	7	19	5	1	14	6	5	3	9	3	8	8	7	5	8	3	4	2	9	14	24	11	14	26	1	9
4'-phosphopantetheinyl transferase	#N/A	1	1	#N/A	1	#N/A	#N/A	#N/A	1	#N/A	#N/A	#N/A	1	1	#N/A	#N/A	1	#N/A	1	#N/A	1	#N/A	2	1	#N/A	#N/A	#N/A	#N/A	#N/A	#N/A
40-residue YVTN family beta-propeller repeat protein	#N/A	1	#N/A	#N/A	#N/A	#N/A	1	1	2	#N/A	#N/A	#N/A	1	1	1	#N/A	#N/A	1	#N/A	#N/A	3	#N/A	1	1	1	#N/A	#N/A	#N/A	#N/A	#N/A
40-residue YVTN family beta-propeller repeat-containing protein	#N/A	#N/A	#N/A	#N/A	#N/A	#N/A	#N/A	#N/A	#N/A	#N/A	#N/A	#N/A	#N/A	1	1	#N/A	#N/A	#N/A	#N/A	1	#N/A	#N/A	#N/A	#N/A	#N/A	#N/A	#N/A	#N/A	#N/A	#N/A
4a-hydroxytetrahydrobiopterin dehydratase	2	6	2	11	22	12	8	9	13	17	10	9	14	5	3	14	10	2	12	9	8	6	17	8	11	6	9	11	3	4
4Fe-4S binding domain-containing protein	#N/A	#N/A	#N/A	#N/A	2	#N/A	#N/A	1	#N/A	#N/A	#N/A	#N/A	1	1	#N/A	#N/A	#N/A	#N/A	#N/A	#N/A	#N/A	#N/A	#N/A	#N/A	1	1	#N/A	#N/A	#N/A	#N/A
4Fe-4S binding protein	#N/A	#N/A	#N/A	#N/A	#N/A	2	#N/A	#N/A	#N/A	2	#N/A	#N/A	#N/A	#N/A	#N/A	#N/A	#N/A	#N/A	#N/A	#N/A	#N/A	1	1	#N/A	1	#N/A	#N/A	#N/A	#N/A	#N/A
4Fe-4S dicluster domain protein	7	8	1	5	16	52	5	9	13	13	5	2	9	8	6	31	10	4	17	8	22	7	3	14	43	7	13	3	6	14
4Fe-4S ferredoxin	35	21	22	35	50	38	19	63	49	44	31	20	35	33	11	53	32	32	38	31	67	34	46	24	33	20	34	34	17	29
4Fe-4S ferredoxin iron-sulfur-binding domain protein	#N/A	#N/A	1	#N/A	#N/A	1	1	#N/A	2	1	#N/A	#N/A	1	#N/A	2	1	#N/A	1	1	#N/A	7	3	1	#N/A	2	1	3	1	1	3
4Fe-4S ferredoxin iron-sulfur-binding domain-containing protein	#N/A	#N/A	2	2	1	#N/A	1	4	1	2	#N/A	1	1	#N/A	#N/A	1	#N/A	#N/A	#N/A	3	2	#N/A	1	#N/A	#N/A	#N/A	#N/A	#N/A	#N/A	#N/A
4Fe-4S ferredoxin, iron-sulfur-binding protein	#N/A	#N/A	#N/A	#N/A	#N/A	#N/A	#N/A	#N/A	#N/A	#N/A	#N/A	#N/A	#N/A	#N/A	#N/A	1	#N/A	#N/A	#N/A	#N/A	#N/A	#N/A	#N/A	#N/A	#N/A	#N/A	#N/A	#N/A	#N/A	#N/A
4Fe-4S single cluster domain protein	#N/A	#N/A	#N/A	#N/A	#N/A	#N/A	#N/A	#N/A	#N/A	#N/A	#N/A	#N/A	#N/A	#N/A	#N/A	2	#N/A	#N/A	#N/A	#N/A	#N/A	#N/A	#N/A	#N/A	#N/A	#N/A	#N/A	#N/A	#N/A	#N/A
4Fe-4S type iron-sulfur protein	#N/A	#N/A	#N/A	#N/A	#N/A	#N/A	#N/A	#N/A	#N/A	#N/A	#N/A	#N/A	#N/A	#N/A	#N/A	#N/A	#N/A	#N/A	#N/A	#N/A	#N/A	#N/A	#N/A	#N/A	1	#N/A	#N/A	#N/A	#N/A	#N/A
4Fe-4S-binding domain protein	#N/A	#N/A	2	#N/A	1	#N/A	#N/A	#N/A	#N/A	#N/A	1	#N/A	#N/A	1	1	#N/A	#N/A	#N/A	#N/A	#N/A	2	#N/A	#N/A	2	2	#N/A	1	1	#N/A	1
5-(carboxyamino)imidazole ribonucleotide mutase	6	3	5	6	6	14	6	14	9	18	7	9	9	15	12	7	12	2	3	9	20	6	14	3	21	6	7	8	6	14
5-(carboxyamino)imidazole ribonucleotide synthase	7	7	14	5	28	42	22	27	33	30	24	16	40	23	13	26	27	12	20	17	37	17	34	9	23	10	36	26	7	26
5-(carboxyamino)imidazole ribonucleotide synthase, partial	#N/A	#N/A	#N/A	#N/A	1	#N/A	#N/A	#N/A	#N/A	#N/A	#N/A	#N/A	#N/A	#N/A	#N/A	#N/A	#N/A	#N/A	#N/A	#N/A	#N/A	#N/A	#N/A	#N/A	#N/A	#N/A	#N/A	#N/A	#N/A	#N/A
5-aminoimidazole-4-carboxamide ribonucleotide formyltransferase	#N/A	#N/A	#N/A	#N/A	#N/A	#N/A	#N/A	#N/A	#N/A	#N/A	#N/A	#N/A	#N/A	#N/A	#N/A	#N/A	#N/A	#N/A	#N/A	#N/A	#N/A	#N/A	#N/A	#N/A	#N/A	1	#N/A	#N/A	#N/A	#N/A
5-aminoimidazole-4-carboxamide ribonucleotide transformylase	2	5	3	4	10	4	3	10	8	14	5	12	30	9	13	6	2	1	10	8	8	9	17	8	9	8	4	8	2	9
5-aminolevulinate synthase	7	9	8	4	22	14	14	10	25	24	15	21	10	35	9	28	19	20	12	17	19	18	22	14	28	14	13	4	13	13
5-aminolevulinate synthase HemA	#N/A	#N/A	#N/A	#N/A	#N/A	#N/A	#N/A	#N/A	1	#N/A	#N/A	#N/A	#N/A	#N/A	#N/A	#N/A	#N/A	#N/A	#N/A	#N/A	#N/A	#N/A	#N/A	#N/A	#N/A	#N/A	#N/A	#N/A	#N/A	#N/A
5-aminolevulinate synthase, partial	#N/A	#N/A	#N/A	#N/A	#N/A	#N/A	#N/A	#N/A	#N/A	#N/A	#N/A	1	#N/A	#N/A	#N/A	#N/A	#N/A	#N/A	#N/A	#N/A	#N/A	#N/A	#N/A	#N/A	#N/A	#N/A	1	#N/A	#N/A	#N/A
5-aminolevulinic acid synthase	1	#N/A	#N/A	4	4	3	5	5	5	9	4	4	5	15	2	5	7	5	7	9	8	6	3	5	8	4	2	5	2	11
5-aminolevulinic acid synthase, partial	#N/A	#N/A	#N/A	#N/A	#N/A	#N/A	#N/A	#N/A	#N/A	#N/A	#N/A	#N/A	#N/A	1	1	#N/A	#N/A	#N/A	#N/A	#N/A	#N/A	#N/A	#N/A	#N/A	#N/A	#N/A	#N/A	#N/A	#N/A	#N/A
5-carboxymethyl-2-hydroxymuconate Delta-isomerase	#N/A	#N/A	#N/A	1	#N/A	#N/A	#N/A	#N/A	#N/A	#N/A	#N/A	#N/A	#N/A	#N/A	#N/A	#N/A	#N/A	#N/A	#N/A	#N/A	1	#N/A	#N/A	#N/A	1	#N/A	#N/A	2	#N/A	#N/A
5-carboxymethyl-2-hydroxymuconate isomerase	4	2	4	4	6	6	6	4	10	12	11	4	14	6	6	10	6	12	3	12	12	2	24	9	14	12	10	12	#N/A	14
5-carboxymethyl-2-hydroxymuconate semialdehyde dehydrogenase	6	1	1	#N/A	4	2	#N/A	1	2	4	2	1	#N/A	1	2	1	2	#N/A	#N/A	#N/A	3	2	3	1	4	1	2	1	#N/A	3
5-dehydro-2-deoxygluconokinase	13	#N/A	3	#N/A	#N/A	#N/A	2	3	1	#N/A	3	1	2	1	#N/A	#N/A	4	#N/A	4	1	2	2	1	2	5	2	2	1	1	1
5-dehydro-4-deoxy-D-glucuronate isomerase	#N/A	#N/A	1	1	3	#N/A	#N/A	1	1	#N/A	1	3	2	#N/A	3	1	1	1	1	1	1	#N/A	#N/A	#N/A	1	#N/A	4	#N/A	#N/A	#N/A
5-dehydro-4-deoxyglucarate dehydratase	#N/A	#N/A	#N/A	#N/A	#N/A	#N/A	#N/A	2	#N/A	#N/A	#N/A	#N/A	#N/A	#N/A	#N/A	#N/A	#N/A	#N/A	#N/A	#N/A	#N/A	#N/A	1	#N/A	#N/A	#N/A	1	#N/A	#N/A	#N/A
5-deoxy-glucuronate isomerase	#N/A	#N/A	#N/A	#N/A	#N/A	1	#N/A	#N/A	#N/A	1	1	#N/A	#N/A	1	#N/A	#N/A	#N/A	#N/A	2	1	1	#N/A	3	#N/A	#N/A	#N/A	3	#N/A	#N/A	3
5-deoxyglucuronate isomerase	#N/A	#N/A	#N/A	#N/A	#N/A	#N/A	#N/A	#N/A	#N/A	#N/A	#N/A	1	#N/A	#N/A	#N/A	#N/A	#N/A	#N/A	#N/A	#N/A	1	#N/A	1	1	#N/A	#N/A	#N/A	#N/A	#N/A	#N/A
5-enolpyruvylshikimate-3-phosphate synthase	#N/A	#N/A	#N/A	#N/A	#N/A	#N/A	#N/A	#N/A	#N/A	#N/A	#N/A	#N/A	#N/A	#N/A	#N/A	#N/A	#N/A	1	#N/A	#N/A	#N/A	1	#N/A	#N/A	#N/A	#N/A	#N/A	#N/A	#N/A	#N/A
5-formyltetrahydrofolate cyclo-ligase	7	1	5	14	10	2	4	9	20	9	5	8	6	7	10	13	13	4	19	9	13	17	10	7	12	6	5	13	1	11
5-histidylcysteine sulfoxide synthase	5	#N/A	3	1	3	#N/A	#N/A	4	4	3	1	1	6	#N/A	2	3	3	1	4	3	3	2	6	3	5	3	3	10	3	1
5-hydroxyisourate hydrolase	#N/A	2	1	3	#N/A	#N/A	#N/A	#N/A	#N/A	1	2	2	1	#N/A	3	2	2	#N/A	#N/A	3	1	#N/A	#N/A	#N/A	3	1	2	1	#N/A	1
5-hydroxyisourate hydrolase, partial	#N/A	#N/A	#N/A	#N/A	#N/A	#N/A	#N/A	#N/A	#N/A	#N/A	#N/A	#N/A	#N/A	#N/A	#N/A	#N/A	#N/A	#N/A	#N/A	#N/A	#N/A	1	#N/A	#N/A	#N/A	#N/A	#N/A	#N/A	#N/A	#N/A
5-keto-4-deoxyuronate isomerase	#N/A	#N/A	#N/A	#N/A	#N/A	#N/A	#N/A	#N/A	#N/A	#N/A	#N/A	#N/A	#N/A	#N/A	#N/A	#N/A	#N/A	#N/A	1	#N/A	#N/A	#N/A	#N/A	#N/A	#N/A	#N/A	#N/A	#N/A	#N/A	#N/A
5-methylaminomethyl-2-thiouridine methyltransferase	#N/A	#N/A	#N/A	#N/A	#N/A	#N/A	#N/A	#N/A	#N/A	#N/A	#N/A	#N/A	#N/A	#N/A	#N/A	#N/A	#N/A	#N/A	2	#N/A	#N/A	#N/A	#N/A	#N/A	#N/A	#N/A	#N/A	#N/A	#N/A	#N/A
5-methylcytosine-specific restriction endonuclease system specificity protein McrC	#N/A	#N/A	#N/A	#N/A	2	1	#N/A	#N/A	#N/A	#N/A	#N/A	1	#N/A	#N/A	#N/A	#N/A	#N/A	#N/A	#N/A	#N/A	1	#N/A	#N/A	#N/A	1	1	#N/A	#N/A	#N/A	#N/A
5-methylcytosine-specific restriction enzyme B	#N/A	#N/A	#N/A	#N/A	#N/A	2	#N/A	#N/A	#N/A	#N/A	#N/A	#N/A	#N/A	#N/A	#N/A	#N/A	#N/A	#N/A	#N/A	#N/A	#N/A	#N/A	#N/A	#N/A	#N/A	#N/A	#N/A	#N/A	#N/A	#N/A
5-methylcytosine-specific restriction protein C	#N/A	1	#N/A	#N/A	#N/A	#N/A	#N/A	#N/A	#N/A	#N/A	#N/A	#N/A	#N/A	#N/A	#N/A	#N/A	#N/A	#N/A	#N/A	#N/A	#N/A	#N/A	#N/A	#N/A	#N/A	#N/A	#N/A	#N/A	#N/A	#N/A
5-methyltetrahydrofolate--homocysteine methyltransferase	19	14	14	20	34	43	19	30	32	45	32	30	33	41	31	25	37	50	37	25	57	19	57	28	61	23	40	33	11	19
5-methyltetrahydropteroyltriglutamate--homocysteine methyltransferase	1	#N/A	1	5	3	6	2	3	4	1	3	5	#N/A	#N/A	#N/A	1	2	1	1	1	4	1	4	3	#N/A	4	3	6	1	5
5-methyltetrahydropteroyltriglutamate--homocysteine S-methyltransferase	1	3	5	2	5	4	2	19	15	13	3	13	10	8	5	13	10	8	16	10	21	7	17	3	12	4	9	7	2	7
5-methyltetrahydropteroyltriglutamate--homocysteine S-methyltransferase, partial	#N/A	#N/A	#N/A	#N/A	#N/A	#N/A	#N/A	1	#N/A	#N/A	#N/A	#N/A	#N/A	#N/A	#N/A	#N/A	#N/A	#N/A	#N/A	#N/A	#N/A	#N/A	#N/A	#N/A	#N/A	#N/A	#N/A	#N/A	#N/A	#N/A
5-oxo-1,2,5-tricarboxylic-3-penten acid decarboxylase	#N/A	1	#N/A	1	#N/A	#N/A	#N/A	3	#N/A	11	1	1	4	#N/A	1	2	6	1	3	2	3	5	#N/A	#N/A	5	6	2	7	1	3
5-oxopent-3-ene-1,2,5-tricarboxylate decarboxylase	#N/A	#N/A	#N/A	1	6	2	2	4	2	3	1	1	3	1	4	1	3	#N/A	2	4	8	3	8	5	4	#N/A	#N/A	13	2	5
5-oxoprolinase	19	14	6	17	29	32	22	21	27	26	20	25	17	33	22	19	29	11	26	16	51	16	16	17	51	16	23	31	8	26
5-oxoprolinase and methylhydantoinase A, B - like protein	#N/A	#N/A	#N/A	#N/A	#N/A	#N/A	#N/A	#N/A	#N/A	#N/A	#N/A	#N/A	#N/A	#N/A	#N/A	#N/A	#N/A	#N/A	#N/A	#N/A	#N/A	#N/A	#N/A	#N/A	#N/A	1	#N/A	#N/A	#N/A	#N/A
5-oxoprolinase, partial	#N/A	#N/A	#N/A	#N/A	1	#N/A	#N/A	#N/A	#N/A	#N/A	1	#N/A	#N/A	#N/A	#N/A	1	#N/A	#N/A	#N/A	1	#N/A	#N/A	#N/A	#N/A	1	#N/A	#N/A	#N/A	#N/A	#N/A
5,10-methylene tetrahydromethanopterin reductase	#N/A	#N/A	#N/A	#N/A	#N/A	1	#N/A	#N/A	#N/A	#N/A	#N/A	#N/A	#N/A	#N/A	#N/A	#N/A	#N/A	#N/A	#N/A	#N/A	#N/A	#N/A	#N/A	#N/A	#N/A	#N/A	1	#N/A	#N/A	#N/A
5,10-methylene-tetrahydrofolate dehydrogenase	#N/A	#N/A	#N/A	#N/A	#N/A	1	1	#N/A	#N/A	#N/A	#N/A	#N/A	#N/A	#N/A	2	#N/A	#N/A	#N/A	#N/A	#N/A	#N/A	#N/A	#N/A	1	#N/A	#N/A	#N/A	#N/A	#N/A	#N/A
5,10-methylene-tetrahydrofolate dehydrogenase, partial	#N/A	#N/A	#N/A	#N/A	#N/A	#N/A	#N/A	#N/A	#N/A	#N/A	#N/A	#N/A	#N/A	#N/A	#N/A	#N/A	#N/A	#N/A	#N/A	#N/A	#N/A	#N/A	#N/A	#N/A	#N/A	#N/A	#N/A	#N/A	#N/A	1
5,10-methylenetetrahydrofolate reductase	#N/A	2	3	11	16	6	8	14	6	16	9	7	8	7	5	9	15	6	11	6	15	4	10	10	8	9	7	9	4	10
5,6-dimethylbenzimidazole synthase	#N/A	#N/A	#N/A	#N/A	#N/A	#N/A	#N/A	#N/A	#N/A	3	#N/A	#N/A	#N/A	#N/A	#N/A	#N/A	#N/A	#N/A	#N/A	#N/A	#N/A	#N/A	#N/A	1	#N/A	#N/A	#N/A	#N/A	#N/A	#N/A
5' DNA nuclease	#N/A	#N/A	#N/A	#N/A	#N/A	#N/A	#N/A	#N/A	#N/A	#N/A	#N/A	#N/A	#N/A	#N/A	#N/A	#N/A	#N/A	#N/A	#N/A	#N/A	#N/A	#N/A	#N/A	#N/A	1	#N/A	#N/A	#N/A	#N/A	#N/A
5'-3' DNA helicase	#N/A	#N/A	#N/A	#N/A	#N/A	#N/A	#N/A	#N/A	#N/A	#N/A	#N/A	#N/A	#N/A	#N/A	#N/A	#N/A	#N/A	#N/A	#N/A	#N/A	#N/A	#N/A	1	#N/A	#N/A	#N/A	#N/A	#N/A	#N/A	#N/A
5'-3' exonuclease	#N/A	#N/A	1	#N/A	1	#N/A	1	2	#N/A	#N/A	1	#N/A	#N/A	1	#N/A	3	#N/A	#N/A	2	#N/A	4	#N/A	#N/A	#N/A	2	#N/A	1	1	#N/A	3
5'-3' exonuclease resolvase-like domain-containing protein	#N/A	#N/A	#N/A	#N/A	#N/A	#N/A	#N/A	1	#N/A	#N/A	#N/A	#N/A	#N/A	#N/A	#N/A	#N/A	#N/A	#N/A	#N/A	#N/A	#N/A	#N/A	#N/A	#N/A	#N/A	#N/A	#N/A	#N/A	#N/A	#N/A
5'-3'-deoxyribonucleotidase	#N/A	#N/A	#N/A	#N/A	#N/A	2	#N/A	1	#N/A	#N/A	#N/A	#N/A	2	1	#N/A	#N/A	#N/A	#N/A	2	#N/A	#N/A	#N/A	#N/A	#N/A	3	#N/A	#N/A	#N/A	#N/A	2
5'-deoxynucleotidase	#N/A	#N/A	#N/A	#N/A	#N/A	#N/A	#N/A	#N/A	#N/A	#N/A	#N/A	#N/A	#N/A	#N/A	#N/A	#N/A	#N/A	#N/A	2	#N/A	#N/A	#N/A	#N/A	#N/A	#N/A	#N/A	#N/A	#N/A	#N/A	1
5'-methylthioadenosine nucleosidase	#N/A	#N/A	#N/A	#N/A	#N/A	1	#N/A	#N/A	#N/A	1	#N/A	#N/A	#N/A	#N/A	#N/A	#N/A	#N/A	#N/A	#N/A	#N/A	#N/A	#N/A	#N/A	#N/A	#N/A	#N/A	#N/A	#N/A	#N/A	#N/A
5'-methylthioadenosine phosphorylase	#N/A	#N/A	1	3	#N/A	1	#N/A	1	1	1	1	1	2	#N/A	#N/A	1	4	#N/A	#N/A	#N/A	2	2	#N/A	1	2	2	2	2	#N/A	#N/A
5'-methylthioadenosine/S-adenosylhomocysteine nucleosidase	#N/A	#N/A	#N/A	#N/A	2	#N/A	#N/A	#N/A	#N/A	#N/A	#N/A	#N/A	#N/A	1	#N/A	#N/A	1	#N/A	#N/A	#N/A	4	#N/A	#N/A	#N/A	#N/A	#N/A	#N/A	1	1	#N/A
5'-nucleosidase	#N/A	#N/A	#N/A	#N/A	#N/A	#N/A	#N/A	#N/A	#N/A	#N/A	#N/A	#N/A	#N/A	#N/A	#N/A	#N/A	#N/A	#N/A	#N/A	#N/A	#N/A	#N/A	#N/A	#N/A	#N/A	#N/A	#N/A	#N/A	#N/A	1
5'-nucleotidase	28	5	12	16	16	14	8	22	13	15	19	4	2	9	6	13	9	10	11	11	26	7	25	10	17	9	16	16	12	25
5'-nucleotidase domain-containing protein	#N/A	#N/A	#N/A	#N/A	#N/A	2	#N/A	#N/A	1	#N/A	1	#N/A	#N/A	1	#N/A	2	#N/A	#N/A	#N/A	#N/A	2	#N/A	#N/A	#N/A	#N/A	#N/A	#N/A	#N/A	#N/A	#N/A
5'-nucleotidase SurE	#N/A	2	#N/A	1	1	#N/A	#N/A	#N/A	#N/A	#N/A	#N/A	1	1	2	1	2	#N/A	#N/A	#N/A	#N/A	1	1	1	#N/A	1	#N/A	2	2	#N/A	1
5'-nucleotidase, C-terminal domain protein	#N/A	#N/A	#N/A	#N/A	#N/A	#N/A	#N/A	#N/A	#N/A	#N/A	#N/A	#N/A	#N/A	#N/A	#N/A	#N/A	#N/A	#N/A	#N/A	#N/A	1	#N/A	#N/A	#N/A	#N/A	#N/A	#N/A	#N/A	#N/A	#N/A
5'-nucleotidase, lipoprotein e(P4) family	#N/A	#N/A	3	#N/A	#N/A	#N/A	#N/A	#N/A	1	#N/A	#N/A	#N/A	#N/A	1	#N/A	#N/A	#N/A	#N/A	#N/A	2	#N/A	#N/A	1	#N/A	1	#N/A	#N/A	1	#N/A	#N/A
5'-nucleotidase, partial	#N/A	#N/A	#N/A	#N/A	#N/A	#N/A	#N/A	#N/A	#N/A	#N/A	#N/A	#N/A	#N/A	#N/A	#N/A	#N/A	#N/A	#N/A	#N/A	#N/A	#N/A	#N/A	#N/A	#N/A	#N/A	1	#N/A	#N/A	#N/A	#N/A
5'-nucleotidase/2',3'-cyclic phosphodiesterase	#N/A	#N/A	#N/A	#N/A	#N/A	#N/A	#N/A	#N/A	#N/A	#N/A	#N/A	#N/A	#N/A	#N/A	#N/A	#N/A	1	#N/A	#N/A	#N/A	#N/A	#N/A	#N/A	#N/A	#N/A	#N/A	#N/A	#N/A	#N/A	#N/A
5'-nucleotidase/2',3'-cyclic phosphodiesterase-like hydrolase	#N/A	#N/A	#N/A	#N/A	#N/A	#N/A	#N/A	#N/A	#N/A	#N/A	#N/A	#N/A	#N/A	#N/A	#N/A	#N/A	#N/A	#N/A	#N/A	#N/A	#N/A	#N/A	#N/A	#N/A	#N/A	1	#N/A	#N/A	#N/A	#N/A
5'/3'-nucleotidase SurE	5	8	5	21	15	30	26	26	24	33	28	20	23	24	15	26	30	15	33	35	31	19	31	17	40	19	45	33	7	26
5'/3'-nucleotidase SurE, partial	#N/A	#N/A	#N/A	#N/A	#N/A	#N/A	#N/A	#N/A	#N/A	#N/A	#N/A	#N/A	#N/A	#N/A	#N/A	#N/A	#N/A	3	#N/A	#N/A	#N/A	#N/A	#N/A	#N/A	#N/A	#N/A	#N/A	#N/A	#N/A	#N/A
50S ribosomal protein L1	384	491	578	872	1375	1227	920	1286	1720	2117	1091	1080	1511	1363	1167	1879	1536	876	1527	1116	2339	1050	1897	1182	1425	749	1288	1049	436	863
50S ribosomal protein L1, partial	#N/A	1	#N/A	#N/A	1	8	#N/A	3	6	7	#N/A	#N/A	4	2	2	5	3	#N/A	2	2	7	1	4	2	5	1	2	1	#N/A	2
50S ribosomal protein L10	295	387	402	602	1059	827	610	866	1255	1380	809	652	957	934	772	1071	1073	628	969	703	1518	841	1295	833	986	395	854	762	277	512
50S ribosomal protein L10, partial	7	15	8	14	72	20	18	34	21	30	15	24	27	18	14	37	24	21	13	15	49	10	27	30	25	8	34	20	10	17
50S ribosomal protein L11	348	394	412	780	1261	1189	678	930	1238	1321	887	806	1188	1069	812	1207	1199	779	1271	826	1873	835	1520	817	1067	491	981	865	320	644
50S ribosomal protein L11 methyltransferase	7	9	12	15	19	22	12	19	35	31	17	20	21	26	19	33	23	15	24	22	46	24	31	19	43	14	25	22	11	24
50S ribosomal protein L11 methyltransferase, partial	#N/A	#N/A	#N/A	#N/A	#N/A	#N/A	#N/A	#N/A	#N/A	#N/A	#N/A	#N/A	1	#N/A	#N/A	#N/A	#N/A	#N/A	#N/A	#N/A	#N/A	#N/A	#N/A	#N/A	#N/A	#N/A	#N/A	#N/A	#N/A	#N/A
50S ribosomal protein L11, partial	#N/A	1	#N/A	3	10	10	11	8	23	20	2	1	3	5	3	13	9	5	20	3	6	3	14	8	19	#N/A	6	8	4	5
50S ribosomal protein L13	260	310	346	669	842	635	543	793	997	1010	593	588	826	621	656	789	875	526	929	548	1300	488	937	516	734	398	782	594	185	496
50S ribosomal protein L13, partial	28	18	5	32	117	106	51	49	56	72	27	50	61	17	47	46	41	29	76	25	73	21	77	55	54	36	42	72	27	70
50S ribosomal protein L14	279	280	379	535	835	551	559	710	958	1138	558	648	878	875	711	863	762	471	827	634	1232	533	950	628	833	408	790	578	258	456
50S ribosomal protein L14, partial	#N/A	4	#N/A	1	1	#N/A	1	1	#N/A	3	2	1	#N/A	5	3	1	3	1	4	1	3	9	6	#N/A	3	#N/A	#N/A	1	#N/A	#N/A
50S ribosomal protein L15	186	206	247	353	497	461	325	439	647	867	371	407	635	608	502	763	599	365	559	434	745	329	726	426	549	269	502	323	175	303
50S ribosomal protein L15, partial	#N/A	#N/A	#N/A	#N/A	#N/A	#N/A	1	3	2	1	#N/A	1	#N/A	1	#N/A	#N/A	#N/A	#N/A	1	2	2	#N/A	#N/A	#N/A	1	#N/A	#N/A	#N/A	#N/A	#N/A
50S ribosomal protein L16	217	226	228	406	596	355	346	461	644	887	451	520	710	720	536	780	539	386	573	486	961	368	762	507	687	333	648	433	171	383
50S ribosomal protein L16 arginine hydroxylase	#N/A	#N/A	#N/A	#N/A	#N/A	#N/A	#N/A	#N/A	#N/A	#N/A	#N/A	#N/A	#N/A	#N/A	#N/A	#N/A	#N/A	#N/A	#N/A	#N/A	#N/A	#N/A	#N/A	#N/A	#N/A	#N/A	#N/A	1	#N/A	#N/A
50S ribosomal protein L16, partial	21	27	30	48	93	109	64	68	58	75	55	65	95	64	89	56	72	55	63	62	113	40	114	55	124	51	80	129	26	61
50S ribosomal protein L17	210	227	304	453	752	610	489	657	860	948	514	489	777	547	517	771	698	424	864	437	942	354	793	472	523	231	512	450	175	281
50S ribosomal protein L17, partial	#N/A	#N/A	#N/A	#N/A	#N/A	#N/A	#N/A	#N/A	#N/A	#N/A	#N/A	#N/A	#N/A	#N/A	#N/A	#N/A	1	#N/A	#N/A	#N/A	1	#N/A	#N/A	#N/A	3	#N/A	1	#N/A	1	#N/A
50S ribosomal protein L18	171	232	327	470	590	478	439	531	745	974	513	585	785	888	556	865	578	468	607	529	888	329	799	482	608	275	574	372	187	330
50S ribosomal protein L18, partial	#N/A	#N/A	#N/A	6	2	#N/A	2	2	3	3	#N/A	1	1	#N/A	#N/A	1	2	#N/A	1	4	#N/A	2	1	2	5	2	5	2	4	#N/A
50S ribosomal protein L19	239	182	192	363	695	486	370	492	657	536	403	368	519	298	352	552	513	291	612	260	682	240	612	344	373	172	441	366	122	284
50S ribosomal protein L19, partial	#N/A	#N/A	#N/A	#N/A	#N/A	#N/A	#N/A	1	1	1	#N/A	#N/A	#N/A	#N/A	1	#N/A	#N/A	#N/A	1	#N/A	#N/A	#N/A	#N/A	#N/A	#N/A	#N/A	#N/A	#N/A	#N/A	#N/A
50S ribosomal protein L19e, partial	4	7	13	12	10	8	13	6	8	19	6	10	19	14	10	5	6	15	4	6	4	7	8	3	20	4	16	17	5	12
50S ribosomal protein L2	591	568	667	1075	1449	1256	1014	1238	1788	2603	1146	1373	2044	1803	1444	1977	1648	1141	1627	1492	2416	1212	2129	1231	1989	845	1750	1304	580	1108
50S ribosomal protein L2, partial	2	4	#N/A	9	7	7	1	7	5	7	5	8	10	8	3	3	5	2	5	4	11	6	6	7	5	2	10	9	#N/A	11
50S ribosomal protein L20	239	184	195	355	685	436	351	550	781	660	383	337	451	444	367	545	489	293	723	287	844	341	687	357	434	220	491	389	144	317
50S ribosomal protein L20, partial	#N/A	#N/A	#N/A	1	5	2	2	4	6	2	2	#N/A	2	2	2	2	3	1	6	1	5	#N/A	5	#N/A	#N/A	3	5	3	1	1
50S ribosomal protein L21	277	197	224	402	784	514	415	538	735	692	533	457	620	436	480	766	696	496	776	323	828	343	770	568	590	310	624	506	171	364
50S ribosomal protein L21, partial	1	#N/A	5	3	1	1	2	3	#N/A	8	2	1	2	5	3	3	1	#N/A	4	#N/A	1	3	4	6	8	#N/A	3	#N/A	1	3
50S ribosomal protein L21e	#N/A	#N/A	#N/A	#N/A	#N/A	#N/A	1	#N/A	1	1	#N/A	#N/A	2	#N/A	#N/A	2	#N/A	3	#N/A	#N/A	#N/A	#N/A	#N/A	#N/A	1	#N/A	#N/A	#N/A	#N/A	1
50S ribosomal protein L22	253	234	279	402	607	451	364	573	658	1000	502	534	676	682	592	740	650	419	712	514	990	421	828	492	714	359	719	494	213	413
50S ribosomal protein L22, partial	4	5	3	3	9	2	4	7	2	8	7	5	7	4	6	9	10	3	4	3	8	8	7	9	9	1	12	11	1	5
50S ribosomal protein L23	163	199	214	322	524	345	339	438	622	806	390	380	569	534	417	592	533	358	608	376	894	368	645	463	492	331	552	423	196	413
50S ribosomal protein L23, partial	5	22	23	38	43	76	66	58	38	71	56	45	49	38	46	53	71	34	60	35	80	25	93	35	65	30	81	74	12	46
50S ribosomal protein L24	189	229	283	408	671	610	447	644	874	1131	485	538	797	692	588	817	697	446	765	577	1184	521	951	539	702	354	750	494	207	420
50S ribosomal protein L24, partial	6	28	18	41	64	39	54	65	55	74	49	58	53	41	40	52	58	30	85	29	95	14	79	40	66	43	75	64	31	45
50S ribosomal protein L25	85	106	116	196	330	302	211	285	407	365	199	218	253	270	225	332	331	199	340	215	498	202	365	204	304	143	253	205	96	231
50S ribosomal protein L25 RplY	#N/A	#N/A	#N/A	3	#N/A	#N/A	#N/A	#N/A	#N/A	#N/A	#N/A	#N/A	1	#N/A	#N/A	#N/A	#N/A	#N/A	#N/A	#N/A	#N/A	#N/A	#N/A	#N/A	#N/A	#N/A	#N/A	#N/A	#N/A	#N/A
50S ribosomal protein L25, partial	#N/A	1	#N/A	#N/A	1	#N/A	#N/A	#N/A	#N/A	1	#N/A	#N/A	1	#N/A	2	1	2	3	#N/A	#N/A	7	#N/A	3	#N/A	#N/A	#N/A	1	#N/A	#N/A	#N/A
50S ribosomal protein L25/general stress protein Ctc	6	2	#N/A	2	1	1	2	2	7	2	3	1	1	1	2	3	3	#N/A	5	3	4	6	1	3	6	2	3	2	1	3
50S ribosomal protein L27	98	99	96	168	270	196	175	215	227	241	184	184	233	189	181	277	244	130	273	166	326	166	310	209	208	124	260	193	63	155
50S ribosomal protein L27, partial	#N/A	#N/A	#N/A	1	#N/A	#N/A	#N/A	#N/A	#N/A	#N/A	#N/A	#N/A	1	#N/A	#N/A	#N/A	#N/A	#N/A	#N/A	#N/A	1	#N/A	#N/A	#N/A	#N/A	#N/A	#N/A	#N/A	#N/A	#N/A
50S ribosomal protein L28	63	83	95	130	249	140	115	207	263	156	136	121	205	119	131	185	189	104	173	80	183	115	252	131	120	80	187	145	34	94
50S ribosomal protein L29	45	75	66	93	135	137	120	164	200	294	137	169	260	249	174	233	194	149	219	146	309	145	219	148	248	84	152	163	61	114
50S ribosomal protein L29, partial	#N/A	1	3	2	7	1	#N/A	2	1	7	4	5	5	#N/A	6	5	4	4	4	2	7	#N/A	1	#N/A	6	3	6	2	4	1
50S ribosomal protein L3	383	452	524	791	1154	857	757	1071	1587	1727	1003	895	1183	1193	1024	1395	1270	877	1344	1062	2114	1052	1736	918	1429	623	1312	965	364	838
50S ribosomal protein L3 N(5)-glutamine methyltransferase	8	3	2	1	1	3	4	2	7	6	4	2	7	3	6	3	1	1	7	2	6	1	2	5	6	2	3	5	#N/A	5
50S ribosomal protein L3, partial	40	99	60	124	193	182	126	202	144	227	97	144	198	122	115	130	164	124	196	141	366	100	193	98	224	100	208	182	52	168
50S ribosomal protein L30	33	60	71	105	141	137	126	116	168	245	117	136	172	171	130	226	135	105	136	143	246	85	182	132	159	64	146	111	40	95
50S ribosomal protein L30e	13	11	16	9	36	11	30	28	24	43	22	19	24	19	18	23	25	6	38	12	55	14	31	24	29	16	35	27	8	19
50S ribosomal protein L30e, partial	3	#N/A	#N/A	#N/A	5	#N/A	2	3	2	1	1	4	#N/A	6	4	1	4	4	3	#N/A	3	#N/A	2	2	1	1	#N/A	#N/A	1	1
50S ribosomal protein L31	106	86	84	170	294	153	165	237	308	259	163	148	198	176	171	277	226	139	240	99	258	119	246	141	167	112	199	195	55	116
50S ribosomal protein L31 type B	#N/A	#N/A	#N/A	3	#N/A	1	1	1	2	#N/A	#N/A	#N/A	2	#N/A	#N/A	1	#N/A	#N/A	1	#N/A	3	#N/A	1	#N/A	1	#N/A	2	1	1	#N/A
50S ribosomal protein L31, partial	#N/A	#N/A	#N/A	#N/A	#N/A	#N/A	#N/A	#N/A	#N/A	#N/A	#N/A	#N/A	#N/A	#N/A	#N/A	#N/A	#N/A	#N/A	5	#N/A	#N/A	#N/A	#N/A	#N/A	#N/A	#N/A	#N/A	#N/A	#N/A	#N/A
50S ribosomal protein L32	13	18	16	31	49	30	27	53	85	73	44	50	40	28	38	41	51	58	48	28	80	34	59	29	36	25	44	52	20	46
50S ribosomal protein L33	117	78	89	162	239	151	153	214	234	242	138	220	222	170	153	212	187	174	234	122	318	116	290	167	145	127	200	209	71	148
50S ribosomal protein L34	1	3	4	7	10	3	3	7	3	10	3	6	9	7	2	5	6	1	3	2	11	6	8	5	7	2	9	4	2	7
50S ribosomal protein L35	75	74	59	131	219	183	105	150	227	192	152	123	190	157	165	105	210	118	254	85	227	119	184	118	122	81	151	141	63	152
50S ribosomal protein L36	46	47	58	108	160	110	105	147	149	205	129	112	160	138	85	163	173	116	184	123	274	82	170	75	125	40	100	89	32	77
50S ribosomal protein L37ae	#N/A	1	#N/A	#N/A	4	6	1	8	2	#N/A	#N/A	#N/A	5	3	#N/A	3	1	#N/A	7	2	3	2	1	3	2	#N/A	3	1	#N/A	2
50S ribosomal protein L39e	#N/A	#N/A	#N/A	#N/A	#N/A	#N/A	#N/A	#N/A	#N/A	1	#N/A	#N/A	#N/A	#N/A	#N/A	#N/A	#N/A	#N/A	#N/A	#N/A	#N/A	#N/A	#N/A	#N/A	#N/A	#N/A	#N/A	#N/A	#N/A	#N/A
50S ribosomal protein L4	280	347	338	642	947	657	560	785	1059	1346	723	703	1079	980	826	1179	1029	650	949	823	1653	808	1282	729	1094	549	991	735	317	618
50S ribosomal protein L4, partial	#N/A	3	#N/A	6	5	9	5	1	6	6	3	4	7	3	7	1	5	8	6	4	9	6	13	2	3	3	#N/A	8	2	4
50S ribosomal protein L5	486	511	602	998	1353	1225	942	1251	1797	2196	1033	1138	1576	1414	1214	1713	1508	1207	1601	1162	2507	1116	1838	1102	1363	683	1441	1104	418	807
50S ribosomal protein L5, partial	7	12	8	18	17	22	20	27	13	17	6	10	19	17	14	18	12	5	17	8	26	6	28	18	23	8	21	25	6	12
50S ribosomal protein L6	392	426	501	793	1020	850	860	970	1328	1858	870	889	1311	1234	967	1329	1123	777	1182	894	1824	743	1367	836	1178	498	1119	808	323	607
50S ribosomal protein L6, partial	26	19	16	37	62	42	25	32	46	49	30	39	70	29	23	34	32	15	40	20	70	31	44	26	61	31	55	37	10	47
50S ribosomal protein L7	#N/A	1	#N/A	#N/A	#N/A	#N/A	#N/A	#N/A	1	#N/A	1	#N/A	2	1	#N/A	#N/A	#N/A	#N/A	#N/A	#N/A	1	#N/A	#N/A	1	#N/A	2	#N/A	#N/A	#N/A	#N/A
50S ribosomal protein L7/L12	539	638	665	1180	2020	1141	1251	1512	2203	2021	1342	1228	1827	1581	1336	2165	1622	992	1945	983	2272	775	1922	1232	1347	834	1367	1156	408	863
50S ribosomal protein L7/L12, partial	6	6	5	2	8	3	11	6	11	8	6	7	13	6	15	11	4	2	10	6	17	11	14	7	8	5	14	4	7	4
50S ribosomal protein L7ae, partial	3	5	4	6	15	14	7	5	3	12	8	9	17	4	10	11	13	7	16	3	12	#N/A	14	3	14	4	19	12	2	9
50S ribosomal protein L9	161	208	207	334	606	484	326	522	795	664	386	321	510	419	367	579	591	327	657	279	928	334	657	379	376	237	491	464	169	361
50S ribosomal protein L9, partial	4	#N/A	#N/A	1	6	#N/A	1	2	4	2	1	1	1	4	1	#N/A	1	#N/A	#N/A	2	2	#N/A	1	#N/A	2	#N/A	2	3	2	2
50S rRNA methyltransferase	#N/A	#N/A	3	1	2	2	#N/A	1	6	3	3	1	#N/A	2	1	4	1	1	3	1	3	#N/A	2	1	#N/A	1	#N/A	4	#N/A	1
50S rRNA methyltransferase, partial	#N/A	#N/A	#N/A	#N/A	1	#N/A	#N/A	1	#N/A	#N/A	#N/A	#N/A	#N/A	#N/A	#N/A	#N/A	#N/A	#N/A	#N/A	#N/A	#N/A	#N/A	#N/A	#N/A	#N/A	#N/A	1	#N/A	#N/A	#N/A
6-aminohexanoate hydrolase	#N/A	1	2	2	1	1	1	1	2	1	1	#N/A	#N/A	#N/A	4	#N/A	2	#N/A	4	1	3	3	2	#N/A	2	1	1	#N/A	#N/A	1
6-aminohexanoate-cyclic-dimer hydrolase	#N/A	#N/A	#N/A	#N/A	#N/A	#N/A	#N/A	#N/A	#N/A	#N/A	2	#N/A	#N/A	#N/A	#N/A	#N/A	#N/A	#N/A	#N/A	#N/A	#N/A	#N/A	#N/A	#N/A	#N/A	#N/A	#N/A	#N/A	#N/A	#N/A
6-aminohexanoate-dimer hydrolase	#N/A	#N/A	#N/A	#N/A	#N/A	#N/A	#N/A	1	#N/A	#N/A	#N/A	#N/A	#N/A	#N/A	1	#N/A	#N/A	#N/A	2	#N/A	#N/A	#N/A	#N/A	#N/A	#N/A	#N/A	#N/A	1	#N/A	#N/A
6-bladed beta-propeller	#N/A	2	#N/A	1	#N/A	2	#N/A	#N/A	1	2	#N/A	4	3	#N/A	3	6	2	1	2	3	#N/A	1	5	1	5	#N/A	2	5	2	5
6-carboxy-5,6,7,8-tetrahydropterin synthase	#N/A	#N/A	1	#N/A	1	#N/A	1	2	#N/A	#N/A	#N/A	#N/A	#N/A	1	2	#N/A	1	#N/A	#N/A	#N/A	1	#N/A	#N/A	#N/A	#N/A	1	#N/A	#N/A	1	1
6-carboxyhexanoate--CoA ligase	#N/A	#N/A	#N/A	#N/A	#N/A	#N/A	#N/A	#N/A	#N/A	#N/A	#N/A	#N/A	1	#N/A	#N/A	#N/A	#N/A	#N/A	#N/A	#N/A	#N/A	1	#N/A	#N/A	#N/A	#N/A	#N/A	#N/A	#N/A	#N/A
6-carboxytetrahydropterin synthase	4	4	10	11	19	19	14	17	28	32	9	11	12	7	12	23	23	12	25	12	25	11	28	7	26	13	26	20	8	12
6-carboxytetrahydropterin synthase QueD	#N/A	4	1	1	4	2	3	5	2	3	3	#N/A	2	4	#N/A	2	6	5	4	#N/A	11	2	5	#N/A	#N/A	4	#N/A	3	#N/A	#N/A
6-chlorohydroxyquinol-1,2-dioxygenase	#N/A	#N/A	#N/A	#N/A	1	#N/A	#N/A	#N/A	2	#N/A	#N/A	#N/A	#N/A	#N/A	#N/A	#N/A	#N/A	#N/A	#N/A	#N/A	#N/A	1	1	#N/A	#N/A	1	1	#N/A	#N/A	2
6-deoxyerythronolide-B synthase	2	#N/A	#N/A	7	#N/A	#N/A	1	1	3	4	1	#N/A	2	2	1	#N/A	2	1	3	#N/A	4	5	1	#N/A	4	3	6	#N/A	1	2
6-hydroxy-D-nicotine oxidase	#N/A	#N/A	#N/A	#N/A	#N/A	#N/A	#N/A	#N/A	#N/A	#N/A	#N/A	#N/A	#N/A	#N/A	#N/A	#N/A	#N/A	#N/A	#N/A	#N/A	#N/A	#N/A	#N/A	1	#N/A	#N/A	#N/A	#N/A	#N/A	#N/A
6-hydroxynicotinate 3-monooxygenase	#N/A	#N/A	#N/A	#N/A	#N/A	#N/A	#N/A	#N/A	#N/A	#N/A	#N/A	#N/A	#N/A	#N/A	#N/A	#N/A	#N/A	#N/A	#N/A	#N/A	#N/A	#N/A	#N/A	#N/A	#N/A	2	#N/A	#N/A	#N/A	#N/A
6-hydroxynicotinate reductase	#N/A	#N/A	#N/A	1	#N/A	#N/A	#N/A	1	#N/A	#N/A	1	#N/A	#N/A	#N/A	1	#N/A	#N/A	2	1	#N/A	1	#N/A	2	1	#N/A	#N/A	#N/A	1	#N/A	#N/A
6-methylsalicylic acid synthase	#N/A	#N/A	#N/A	#N/A	#N/A	#N/A	#N/A	#N/A	#N/A	#N/A	#N/A	#N/A	#N/A	#N/A	#N/A	#N/A	#N/A	#N/A	#N/A	#N/A	#N/A	#N/A	#N/A	1	#N/A	#N/A	#N/A	#N/A	#N/A	#N/A
6-O-methylguanine DNA methyltransferase	#N/A	1	#N/A	#N/A	1	#N/A	#N/A	#N/A	1	#N/A	#N/A	#N/A	#N/A	#N/A	1	1	1	1	1	2	2	1	2	#N/A	#N/A	1	3	#N/A	#N/A	#N/A
6-phosphate 1-phosphotransferase	#N/A	#N/A	#N/A	#N/A	#N/A	#N/A	#N/A	#N/A	#N/A	#N/A	#N/A	#N/A	1	#N/A	#N/A	#N/A	#N/A	#N/A	#N/A	#N/A	#N/A	#N/A	#N/A	#N/A	#N/A	#N/A	#N/A	#N/A	#N/A	#N/A
6-phospho-3-hexuloisomerase	#N/A	#N/A	#N/A	1	#N/A	#N/A	#N/A	#N/A	#N/A	#N/A	#N/A	1	1	#N/A	2	#N/A	1	2	#N/A	#N/A	4	#N/A	2	#N/A	#N/A	#N/A	#N/A	#N/A	#N/A	#N/A
6-phospho-beta-galactosidase	#N/A	#N/A	1	#N/A	#N/A	#N/A	#N/A	#N/A	#N/A	#N/A	#N/A	#N/A	#N/A	#N/A	#N/A	#N/A	#N/A	#N/A	#N/A	#N/A	#N/A	#N/A	#N/A	#N/A	#N/A	#N/A	1	#N/A	#N/A	#N/A
6-phospho-beta-glucosidase	#N/A	#N/A	#N/A	#N/A	#N/A	#N/A	#N/A	#N/A	#N/A	#N/A	#N/A	1	#N/A	#N/A	#N/A	#N/A	#N/A	#N/A	#N/A	#N/A	1	1	1	#N/A	1	#N/A	#N/A	1	#N/A	#N/A
6-phosphofructokinase	25	36	24	59	71	71	39	50	62	106	36	55	72	82	51	73	44	27	60	55	98	42	88	36	78	34	76	62	32	70
6-phosphofructokinase, partial	#N/A	#N/A	#N/A	2	#N/A	#N/A	#N/A	#N/A	#N/A	#N/A	#N/A	#N/A	#N/A	#N/A	#N/A	#N/A	#N/A	#N/A	#N/A	#N/A	#N/A	#N/A	#N/A	#N/A	#N/A	#N/A	#N/A	#N/A	#N/A	#N/A
6-phosphogluconate dehydrogenase	8	3	2	2	3	5	1	6	9	11	5	5	5	4	3	6	6	7	1	10	9	1	9	3	8	6	12	7	1	14
6-phosphogluconate dehydrogenase (decarboxylating)	#N/A	#N/A	3	#N/A	#N/A	#N/A	#N/A	#N/A	2	1	#N/A	1	1	#N/A	2	2	1	#N/A	#N/A	1	2	#N/A	2	1	1	1	3	1	#N/A	2
6-phosphogluconate dehydrogenase NAD-binding	#N/A	#N/A	#N/A	#N/A	#N/A	#N/A	#N/A	#N/A	#N/A	#N/A	#N/A	1	#N/A	#N/A	#N/A	#N/A	#N/A	#N/A	#N/A	#N/A	#N/A	#N/A	#N/A	#N/A	#N/A	#N/A	#N/A	#N/A	#N/A	#N/A
6-phosphogluconolactonase	6	3	16	13	16	11	7	14	19	22	10	11	16	12	8	14	11	10	10	11	24	10	20	4	18	11	14	11	6	6
6-phosphogluconolactonase, partial	#N/A	#N/A	#N/A	3	#N/A	1	#N/A	#N/A	#N/A	#N/A	#N/A	#N/A	#N/A	#N/A	#N/A	#N/A	1	#N/A	#N/A	#N/A	#N/A	#N/A	1	#N/A	#N/A	#N/A	#N/A	#N/A	#N/A	1
6-pyruvoyl tetrahydrobiopterin synthase	1	3	5	10	8	32	6	9	24	10	7	6	8	9	13	5	10	9	17	5	20	7	18	18	19	13	27	18	7	11
6-pyruvoyl tetrahydropterin synthase	#N/A	#N/A	#N/A	2	3	2	1	#N/A	#N/A	3	2	1	2	1	1	1	2	3	#N/A	2	1	1	3	#N/A	1	4	1	3	#N/A	4
6-pyruvoyl tetrahydropterin synthase and hypothetical protein	#N/A	#N/A	#N/A	1	1	#N/A	#N/A	1	5	1	#N/A	#N/A	1	#N/A	2	#N/A	1	4	2	5	#N/A	4	2	1	#N/A	1	2	5	2	4
6-pyruvoyltetrahydropterin synthase	6	#N/A	1	5	2	6	3	5	5	8	5	4	5	7	2	5	5	3	5	6	8	4	6	2	8	5	9	2	1	4
6,7-dimethyl-8-ribityllumazine synthase	5	15	16	32	26	35	29	28	47	38	22	22	25	39	15	37	39	9	38	20	52	17	41	17	44	14	28	23	7	32
6,7-dimethyl-8-ribityllumazine synthase, partial	#N/A	#N/A	#N/A	#N/A	#N/A	#N/A	#N/A	#N/A	#N/A	#N/A	#N/A	1	#N/A	#N/A	#N/A	#N/A	#N/A	#N/A	#N/A	#N/A	#N/A	#N/A	#N/A	#N/A	#N/A	#N/A	#N/A	#N/A	#N/A	#N/A
60 kDa inner membrane insertion protein	#N/A	1	#N/A	#N/A	#N/A	#N/A	#N/A	1	#N/A	#N/A	#N/A	#N/A	#N/A	#N/A	#N/A	#N/A	#N/A	#N/A	#N/A	#N/A	3	#N/A	#N/A	#N/A	#N/A	#N/A	1	#N/A	#N/A	#N/A
60Kd inner membrane protein	#N/A	1	#N/A	3	1	1	#N/A	1	#N/A	1	#N/A	1	#N/A	#N/A	#N/A	4	#N/A	#N/A	3	#N/A	5	1	2	1	1	2	1	#N/A	#N/A	2
7-alpha-hydroxysteroid dehydrogenase	#N/A	#N/A	#N/A	#N/A	#N/A	#N/A	#N/A	#N/A	#N/A	#N/A	#N/A	1	#N/A	#N/A	#N/A	#N/A	#N/A	#N/A	#N/A	#N/A	#N/A	#N/A	#N/A	#N/A	#N/A	1	#N/A	#N/A	#N/A	#N/A
7-beta-(4-carbaxybutanamido)cephalosporanic acid acylase	#N/A	#N/A	#N/A	1	#N/A	#N/A	#N/A	#N/A	#N/A	#N/A	#N/A	#N/A	#N/A	#N/A	#N/A	#N/A	#N/A	#N/A	#N/A	#N/A	#N/A	#N/A	#N/A	#N/A	#N/A	#N/A	1	#N/A	#N/A	3
7-carboxy-7-deazaguanine synthase	2	#N/A	7	7	6	10	6	6	10	13	3	2	14	9	5	12	10	5	7	3	14	3	14	3	11	2	14	7	6	6
7-carboxy-7-deazaguanine synthase QueE	7	4	#N/A	5	5	14	1	2	10	12	7	6	10	3	11	6	9	3	7	8	16	5	14	10	6	4	10	10	3	11
7-cyano-7-deazaguanine reductase	#N/A	#N/A	#N/A	1	1	1	2	1	4	4	2	1	5	#N/A	2	1	3	#N/A	2	3	6	#N/A	3	2	3	2	4	#N/A	#N/A	1
7-cyano-7-deazaguanine synthase	#N/A	4	2	2	11	7	7	13	8	12	5	5	8	6	4	3	11	4	4	3	12	#N/A	5	5	8	4	6	4	1	6
7-cyano-7-deazaguanine synthase QueC	6	1	1	2	5	#N/A	3	1	2	3	1	3	4	1	3	2	2	#N/A	#N/A	2	2	#N/A	3	#N/A	1	#N/A	5	#N/A	#N/A	#N/A
7-dehydrocholesterol reductase	7	5	5	4	5	3	5	3	6	6	3	3	1	4	5	#N/A	1	1	1	5	3	1	5	8	3	2	3	1	4	5
7-keto-8-aminopelargonate synthetase	#N/A	#N/A	#N/A	#N/A	#N/A	1	#N/A	#N/A	#N/A	#N/A	#N/A	#N/A	#N/A	#N/A	#N/A	#N/A	1	1	#N/A	#N/A	#N/A	#N/A	#N/A	2	#N/A	#N/A	#N/A	#N/A	#N/A	#N/A
7-keto-8-aminopelargonate synthetase-like enzyme	3	#N/A	#N/A	2	#N/A	#N/A	#N/A	#N/A	#N/A	#N/A	#N/A	#N/A	1	#N/A	#N/A	#N/A	#N/A	3	#N/A	#N/A	1	#N/A	#N/A	1	#N/A	1	#N/A	#N/A	#N/A	2
7,8-didemethyl-8-hydroxy-5-deazariboflavin synthase	1	#N/A	1	2	#N/A	#N/A	#N/A	1	#N/A	#N/A	#N/A	#N/A	#N/A	5	#N/A	3	1	#N/A	#N/A	#N/A	1	2	2	#N/A	#N/A	1	1	#N/A	#N/A	2
7,8-didemethyl-8-hydroxy-5-deazariboflavin synthase subunit CofG	#N/A	#N/A	#N/A	#N/A	2	#N/A	#N/A	1	#N/A	3	1	#N/A	2	#N/A	#N/A	#N/A	#N/A	#N/A	1	1	1	#N/A	#N/A	#N/A	#N/A	#N/A	#N/A	#N/A	#N/A	#N/A
7,8-didemethyl-8-hydroxy-5-deazariboflavin synthase subunit CofH	#N/A	2	#N/A	#N/A	#N/A	#N/A	#N/A	#N/A	1	2	#N/A	#N/A	1	2	4	1	2	4	1	#N/A	6	1	5	1	5	2	1	#N/A	#N/A	4
7,8-dihydro-6-hydroxymethylpterin-pyrophosphokinase	#N/A	#N/A	#N/A	#N/A	#N/A	#N/A	#N/A	#N/A	#N/A	#N/A	#N/A	#N/A	#N/A	#N/A	#N/A	#N/A	#N/A	#N/A	#N/A	#N/A	#N/A	#N/A	#N/A	#N/A	#N/A	1	#N/A	#N/A	#N/A	#N/A
7TM diverse intracellular signaling	4	#N/A	#N/A	#N/A	6	3	4	#N/A	3	3	#N/A	#N/A	2	4	3	#N/A	1	#N/A	5	1	#N/A	#N/A	3	1	2	#N/A	2	#N/A	3	#N/A
7TM receptor with intracellular metal dependent phosphohydrolase	#N/A	#N/A	#N/A	1	3	3	2	2	1	5	3	2	3	2	1	1	#N/A	2	1	4	2	#N/A	3	#N/A	1	3	3	1	3	3
8-amino-7-oxononanoate synthase	41	31	55	77	126	178	89	93	160	207	64	86	125	99	106	138	126	115	123	89	246	71	146	98	112	60	139	95	35	84
8-amino-7-oxononanoate synthase, partial	#N/A	#N/A	#N/A	#N/A	#N/A	#N/A	#N/A	#N/A	#N/A	1	#N/A	#N/A	#N/A	#N/A	#N/A	#N/A	#N/A	1	#N/A	#N/A	1	#N/A	#N/A	#N/A	#N/A	#N/A	#N/A	#N/A	#N/A	#N/A
8-amino-7-oxononanoate synthase/2-amino-3-ketobutyrate CoA ligase	#N/A	1	#N/A	#N/A	#N/A	#N/A	#N/A	#N/A	#N/A	#N/A	#N/A	#N/A	#N/A	#N/A	#N/A	2	#N/A	#N/A	#N/A	#N/A	#N/A	#N/A	1	#N/A	#N/A	#N/A	1	#N/A	#N/A	#N/A
8-oxo-dGTP diphosphatase	#N/A	#N/A	#N/A	#N/A	#N/A	#N/A	#N/A	2	#N/A	#N/A	#N/A	#N/A	1	#N/A	#N/A	#N/A	#N/A	#N/A	5	1	4	2	#N/A	3	#N/A	#N/A	1	4	#N/A	1
8-oxo-dGTP diphosphatase MutT	#N/A	1	2	5	1	1	#N/A	1	3	2	#N/A	5	#N/A	2	1	1	2	1	#N/A	3	1	#N/A	6	1	3	2	#N/A	3	#N/A	1
8-oxoguanine deaminase	2	4	2	4	3	4	1	7	8	9	2	1	#N/A	3	#N/A	4	5	4	1	2	10	3	7	5	2	1	5	1	4	#N/A
8-oxoguanine DNA glycosylase	#N/A	#N/A	#N/A	#N/A	#N/A	#N/A	#N/A	#N/A	#N/A	#N/A	#N/A	#N/A	1	#N/A	1	1	#N/A	#N/A	#N/A	#N/A	#N/A	2	#N/A	#N/A	#N/A	#N/A	#N/A	#N/A	#N/A	#N/A
9-cis-epoxycarotenoid dioxygenase	#N/A	1	4	5	8	5	1	6	5	7	2	2	1	1	4	2	6	1	8	3	4	3	7	6	#N/A	3	5	10	#N/A	4
9-O-acetyl-N-acetylneuraminate esterase	1	2	#N/A	#N/A	#N/A	#N/A	#N/A	3	3	1	1	#N/A	#N/A	1	1	4	#N/A	2	2	#N/A	2	#N/A	5	#N/A	2	#N/A	2	5	#N/A	1
9-O-acetylesterase	#N/A	#N/A	1	3	#N/A	3	5	2	5	7	5	3	4	7	1	4	#N/A	2	2	5	12	#N/A	2	2	6	1	6	8	2	3
9-O-acetylesterase, partial	#N/A	#N/A	#N/A	#N/A	1	#N/A	1	#N/A	#N/A	#N/A	1	1	#N/A	2	#N/A	1	#N/A	#N/A	#N/A	#N/A	#N/A	#N/A	#N/A	#N/A	#N/A	#N/A	#N/A	#N/A	#N/A	#N/A
9,9'-di-cis-zeta-carotene desaturase	2	1	#N/A	1	4	7	9	5	8	11	5	8	11	8	4	11	9	3	5	6	9	7	9	6	16	7	8	1	4	11
9,9'-di-cis-zeta-carotene desaturase, partial	#N/A	#N/A	#N/A	#N/A	#N/A	#N/A	#N/A	#N/A	1	#N/A	#N/A	#N/A	#N/A	#N/A	#N/A	#N/A	#N/A	#N/A	#N/A	#N/A	#N/A	#N/A	#N/A	#N/A	#N/A	#N/A	#N/A	#N/A	#N/A	#N/A
A alpha-helical domain with a conserved ER moti	#N/A	#N/A	#N/A	#N/A	1	#N/A	#N/A	#N/A	#N/A	#N/A	#N/A	#N/A	#N/A	#N/A	#N/A	#N/A	#N/A	4	#N/A	#N/A	#N/A	#N/A	#N/A	#N/A	#N/A	#N/A	#N/A	#N/A	#N/A	1
A circularly permuted ATPgrasp family protein	#N/A	#N/A	#N/A	1	#N/A	#N/A	#N/A	1	#N/A	1	#N/A	#N/A	#N/A	1	1	#N/A	2	#N/A	2	#N/A	3	#N/A	#N/A	#N/A	#N/A	#N/A	#N/A	2	#N/A	#N/A
a-glycosyltransferase	#N/A	1	#N/A	2	#N/A	#N/A	#N/A	#N/A	1	#N/A	1	#N/A	#N/A	#N/A	1	4	#N/A	#N/A	3	#N/A	2	#N/A	#N/A	2	#N/A	1	#N/A	#N/A	#N/A	#N/A
A-macroglobulin complement component	#N/A	#N/A	#N/A	#N/A	1	2	1	#N/A	1	2	#N/A	#N/A	1	2	#N/A	#N/A	2	#N/A	#N/A	1	1	1	#N/A	1	2	3	3	5	2	1
A/G-specific adenine glycosylase	9	3	8	18	12	13	7	11	7	14	8	5	14	10	12	4	11	4	12	10	22	14	22	5	22	12	8	6	1	8
aa3-type cytochrome c oxidase subunit IV	#N/A	#N/A	#N/A	#N/A	#N/A	6	#N/A	1	1	#N/A	#N/A	#N/A	#N/A	#N/A	#N/A	#N/A	1	#N/A	1	#N/A	#N/A	#N/A	1	#N/A	#N/A	#N/A	#N/A	#N/A	#N/A	#N/A
AAA ATPase	3	1	1	#N/A	3	4	4	2	3	#N/A	1	#N/A	3	2	5	2	4	#N/A	4	#N/A	1	#N/A	2	1	2	#N/A	#N/A	3	1	#N/A
AAA ATPase central domain protein	#N/A	#N/A	#N/A	#N/A	1	#N/A	#N/A	#N/A	#N/A	#N/A	#N/A	#N/A	#N/A	#N/A	#N/A	#N/A	#N/A	#N/A	1	#N/A	#N/A	#N/A	#N/A	1	#N/A	#N/A	#N/A	#N/A	#N/A	#N/A
AAA ATPase domain protein	#N/A	#N/A	#N/A	#N/A	#N/A	#N/A	#N/A	#N/A	#N/A	#N/A	#N/A	#N/A	#N/A	#N/A	#N/A	#N/A	#N/A	#N/A	#N/A	1	#N/A	#N/A	#N/A	#N/A	#N/A	#N/A	#N/A	#N/A	#N/A	#N/A
AAA domain protein	#N/A	#N/A	#N/A	#N/A	#N/A	#N/A	#N/A	#N/A	1	#N/A	1	#N/A	#N/A	#N/A	#N/A	#N/A	#N/A	#N/A	#N/A	1	#N/A	#N/A	#N/A	#N/A	#N/A	#N/A	#N/A	#N/A	#N/A	#N/A
AAA family ATPase	99	92	80	134	194	217	153	229	217	282	118	107	183	164	134	182	226	123	194	132	303	107	220	130	211	111	210	202	55	156
AAA family ATPase, CDC48 subfamily	#N/A	1	1	4	7	3	3	#N/A	#N/A	2	2	2	3	#N/A	4	2	#N/A	#N/A	3	2	5	2	5	2	#N/A	1	2	#N/A	#N/A	1
AAA family ATPase, CDC48 subfamily protein	#N/A	#N/A	#N/A	#N/A	#N/A	#N/A	#N/A	#N/A	1	#N/A	#N/A	#N/A	#N/A	#N/A	#N/A	#N/A	#N/A	#N/A	#N/A	#N/A	#N/A	#N/A	#N/A	#N/A	#N/A	#N/A	#N/A	#N/A	#N/A	#N/A
AAA family ATPase, partial	#N/A	2	#N/A	#N/A	2	#N/A	#N/A	#N/A	#N/A	2	#N/A	#N/A	#N/A	#N/A	#N/A	1	1	#N/A	1	1	1	1	#N/A	#N/A	1	#N/A	1	3	1	1
AAA+ family ATPase	#N/A	#N/A	1	#N/A	1	#N/A	1	#N/A	#N/A	#N/A	#N/A	#N/A	#N/A	#N/A	#N/A	#N/A	1	#N/A	1	#N/A	#N/A	#N/A	#N/A	#N/A	#N/A	#N/A	#N/A	2	#N/A	#N/A
AAC(3) family N-acetyltransferase	#N/A	1	#N/A	#N/A	#N/A	#N/A	#N/A	1	3	#N/A	#N/A	#N/A	#N/A	#N/A	#N/A	#N/A	1	#N/A	2	#N/A	#N/A	#N/A	2	#N/A	2	#N/A	#N/A	#N/A	#N/A	#N/A
AAC(3)-I family aminoglycoside 3-N-acetyltransferase	#N/A	#N/A	#N/A	2	3	1	2	2	3	3	#N/A	1	3	5	1	#N/A	1	#N/A	3	#N/A	3	#N/A	#N/A	1	2	#N/A	2	#N/A	#N/A	2
AAC(3)-I family aminoglycoside N-acetyltransferase	#N/A	2	1	1	#N/A	#N/A	#N/A	#N/A	1	#N/A	2	#N/A	1	#N/A	#N/A	#N/A	#N/A	#N/A	#N/A	1	1	1	#N/A	1	#N/A	#N/A	1	#N/A	#N/A	1
Aas bifunctional protein	#N/A	#N/A	#N/A	#N/A	1	#N/A	#N/A	#N/A	#N/A	1	#N/A	#N/A	1	#N/A	1	#N/A	2	#N/A	3	#N/A	#N/A	#N/A	#N/A	1	1	#N/A	#N/A	#N/A	#N/A	1
ab-hydrolase associated lipase region	#N/A	#N/A	#N/A	#N/A	1	2	#N/A	#N/A	#N/A	#N/A	#N/A	#N/A	1	#N/A	#N/A	#N/A	#N/A	#N/A	#N/A	#N/A	#N/A	#N/A	#N/A	#N/A	#N/A	#N/A	#N/A	#N/A	#N/A	#N/A
AB-hydrolase YheT	#N/A	#N/A	#N/A	#N/A	1	1	#N/A	#N/A	#N/A	#N/A	#N/A	#N/A	2	1	#N/A	#N/A	#N/A	#N/A	#N/A	2	3	1	#N/A	#N/A	#N/A	#N/A	#N/A	#N/A	#N/A	#N/A
ABC 3 transport family	#N/A	#N/A	#N/A	#N/A	#N/A	#N/A	#N/A	#N/A	#N/A	#N/A	#N/A	#N/A	#N/A	#N/A	#N/A	#N/A	#N/A	#N/A	#N/A	#N/A	#N/A	#N/A	#N/A	#N/A	1	#N/A	#N/A	#N/A	#N/A	#N/A
ABC anion transporter	#N/A	#N/A	#N/A	#N/A	#N/A	#N/A	#N/A	#N/A	#N/A	#N/A	1	#N/A	#N/A	#N/A	#N/A	#N/A	#N/A	#N/A	#N/A	#N/A	#N/A	#N/A	#N/A	#N/A	#N/A	#N/A	#N/A	#N/A	#N/A	#N/A
ABC anion transporter permease	#N/A	#N/A	#N/A	#N/A	#N/A	#N/A	#N/A	#N/A	#N/A	#N/A	#N/A	#N/A	#N/A	#N/A	#N/A	#N/A	#N/A	#N/A	#N/A	#N/A	#N/A	#N/A	#N/A	2	#N/A	#N/A	#N/A	#N/A	#N/A	#N/A
ABC daunorubicin resistance ATP-binding protein	#N/A	#N/A	#N/A	#N/A	#N/A	#N/A	#N/A	#N/A	#N/A	#N/A	#N/A	#N/A	#N/A	#N/A	#N/A	#N/A	#N/A	#N/A	#N/A	#N/A	#N/A	#N/A	#N/A	1	#N/A	#N/A	1	#N/A	#N/A	#N/A
abc exporter atp-binding family	#N/A	#N/A	#N/A	#N/A	#N/A	#N/A	#N/A	#N/A	#N/A	#N/A	#N/A	#N/A	#N/A	#N/A	#N/A	#N/A	#N/A	#N/A	#N/A	1	#N/A	#N/A	#N/A	#N/A	#N/A	#N/A	#N/A	#N/A	#N/A	#N/A
ABC exporter ATP-binding subunit, DevA family	#N/A	#N/A	1	2	1	#N/A	#N/A	#N/A	#N/A	1	#N/A	3	1	2	#N/A	1	1	2	1	1	#N/A	2	5	1	4	1	2	#N/A	1	#N/A
abc exporter membrane fusion family	#N/A	#N/A	#N/A	#N/A	#N/A	#N/A	#N/A	#N/A	#N/A	#N/A	#N/A	#N/A	#N/A	#N/A	#N/A	#N/A	#N/A	#N/A	#N/A	#N/A	#N/A	#N/A	#N/A	#N/A	#N/A	#N/A	1	#N/A	#N/A	#N/A
ABC exporter membrane fusion protein, DevB family	#N/A	#N/A	#N/A	#N/A	1	3	#N/A	#N/A	2	1	#N/A	#N/A	2	#N/A	#N/A	2	#N/A	#N/A	5	#N/A	3	#N/A	#N/A	1	4	3	#N/A	2	#N/A	2
ABC nitrate/nitrite transporter substrate-binding protein	#N/A	#N/A	#N/A	#N/A	#N/A	#N/A	#N/A	#N/A	#N/A	#N/A	#N/A	#N/A	#N/A	#N/A	#N/A	#N/A	#N/A	#N/A	#N/A	#N/A	#N/A	#N/A	#N/A	#N/A	#N/A	#N/A	#N/A	1	#N/A	#N/A
ABC nitrate/nitrite uptake system ATPase NrtC	#N/A	#N/A	#N/A	1	#N/A	#N/A	#N/A	#N/A	#N/A	#N/A	#N/A	#N/A	#N/A	#N/A	#N/A	#N/A	#N/A	#N/A	#N/A	#N/A	#N/A	#N/A	#N/A	#N/A	#N/A	#N/A	#N/A	#N/A	#N/A	#N/A
ABC nitrate/nitrite uptake system substrate-binding protein NrtA	#N/A	#N/A	#N/A	#N/A	#N/A	#N/A	#N/A	#N/A	#N/A	#N/A	#N/A	#N/A	#N/A	#N/A	#N/A	#N/A	#N/A	#N/A	#N/A	#N/A	1	#N/A	#N/A	#N/A	1	#N/A	#N/A	#N/A	#N/A	#N/A
ABC opine/polyamine transporter substrate-binding protein	#N/A	#N/A	#N/A	#N/A	#N/A	#N/A	#N/A	#N/A	#N/A	#N/A	#N/A	#N/A	#N/A	#N/A	#N/A	2	#N/A	#N/A	#N/A	#N/A	#N/A	#N/A	#N/A	#N/A	#N/A	#N/A	#N/A	#N/A	#N/A	#N/A
ABC phosphate transporter substrate-binding protein, partial	#N/A	#N/A	#N/A	#N/A	#N/A	#N/A	#N/A	1	#N/A	#N/A	#N/A	#N/A	#N/A	#N/A	#N/A	#N/A	#N/A	#N/A	#N/A	#N/A	#N/A	#N/A	#N/A	#N/A	#N/A	#N/A	#N/A	#N/A	#N/A	#N/A
ABC polyamine transporter substrate-binding protein	#N/A	#N/A	#N/A	#N/A	#N/A	#N/A	#N/A	#N/A	#N/A	#N/A	#N/A	#N/A	1	#N/A	#N/A	#N/A	#N/A	#N/A	#N/A	#N/A	#N/A	#N/A	#N/A	#N/A	#N/A	#N/A	#N/A	#N/A	#N/A	#N/A
ABC superfamily ATP binding cassette transporter, ABC protein	#N/A	#N/A	#N/A	#N/A	#N/A	#N/A	3	#N/A	#N/A	#N/A	#N/A	#N/A	#N/A	#N/A	#N/A	#N/A	#N/A	#N/A	#N/A	#N/A	#N/A	#N/A	#N/A	#N/A	#N/A	#N/A	#N/A	#N/A	#N/A	#N/A
ABC superfamily ATP binding cassette transporter, ABC protein, partial	#N/A	#N/A	#N/A	#N/A	#N/A	#N/A	#N/A	#N/A	#N/A	#N/A	#N/A	#N/A	#N/A	1	#N/A	#N/A	#N/A	#N/A	#N/A	#N/A	#N/A	#N/A	#N/A	#N/A	#N/A	#N/A	#N/A	#N/A	#N/A	#N/A
ABC superfamily ATP binding cassette transporter, binding protein	#N/A	#N/A	#N/A	#N/A	#N/A	#N/A	#N/A	#N/A	#N/A	#N/A	1	#N/A	#N/A	#N/A	#N/A	#N/A	#N/A	#N/A	#N/A	#N/A	#N/A	#N/A	#N/A	#N/A	#N/A	#N/A	#N/A	#N/A	#N/A	#N/A
ABC superfamily ATP binding cassette transporter, binding protein, partial	#N/A	#N/A	#N/A	#N/A	#N/A	#N/A	#N/A	1	#N/A	#N/A	#N/A	#N/A	#N/A	#N/A	#N/A	#N/A	#N/A	#N/A	#N/A	#N/A	#N/A	#N/A	#N/A	#N/A	#N/A	#N/A	#N/A	#N/A	#N/A	#N/A
ABC superfamily ATP-binding cassette transporter -binding protein	#N/A	#N/A	#N/A	#N/A	#N/A	#N/A	#N/A	#N/A	#N/A	#N/A	#N/A	#N/A	#N/A	#N/A	#N/A	#N/A	#N/A	#N/A	#N/A	#N/A	1	#N/A	#N/A	#N/A	#N/A	#N/A	#N/A	#N/A	#N/A	#N/A
ABC superfamily ATP-binding cassette transporter amino acid-binding protein, partial	#N/A	#N/A	#N/A	#N/A	#N/A	#N/A	#N/A	#N/A	#N/A	#N/A	#N/A	#N/A	#N/A	#N/A	#N/A	#N/A	#N/A	#N/A	#N/A	#N/A	#N/A	#N/A	1	#N/A	#N/A	#N/A	#N/A	#N/A	#N/A	#N/A
ABC transport ATP-binding protein	#N/A	1	#N/A	#N/A	#N/A	#N/A	#N/A	#N/A	#N/A	#N/A	#N/A	#N/A	#N/A	#N/A	#N/A	#N/A	#N/A	#N/A	#N/A	#N/A	#N/A	#N/A	#N/A	#N/A	#N/A	#N/A	#N/A	#N/A	#N/A	#N/A
ABC transporter	55	72	72	104	175	181	116	165	165	206	128	111	159	147	143	180	167	101	172	113	269	112	217	137	329	131	193	191	61	150
ABC transporter -binding protein	#N/A	#N/A	#N/A	#N/A	#N/A	#N/A	#N/A	#N/A	#N/A	#N/A	#N/A	#N/A	#N/A	#N/A	#N/A	1	#N/A	#N/A	#N/A	#N/A	#N/A	#N/A	#N/A	#N/A	#N/A	#N/A	#N/A	#N/A	#N/A	#N/A
ABC transporter ATP-binding protein	645	463	582	856	1127	1339	811	1183	1380	1609	928	923	1243	1187	1065	1287	1202	763	1282	1037	2030	1041	1493	1031	2175	907	1475	1475	501	1275
ABC transporter ATP-binding protein, partial	2	5	#N/A	7	6	5	3	8	4	10	5	7	12	5	9	2	9	10	6	11	6	16	19	13	36	8	12	27	6	13
ABC transporter ATP-binding protein, truncation, partial	#N/A	#N/A	#N/A	#N/A	#N/A	#N/A	#N/A	#N/A	#N/A	#N/A	#N/A	#N/A	#N/A	#N/A	#N/A	#N/A	#N/A	#N/A	#N/A	#N/A	#N/A	#N/A	#N/A	#N/A	#N/A	#N/A	#N/A	#N/A	1	#N/A
ABC transporter ATP-binding protein/peptidase C39 family	#N/A	#N/A	#N/A	#N/A	#N/A	#N/A	#N/A	1	#N/A	#N/A	#N/A	#N/A	#N/A	#N/A	#N/A	#N/A	#N/A	#N/A	#N/A	#N/A	#N/A	#N/A	#N/A	#N/A	#N/A	#N/A	#N/A	#N/A	#N/A	#N/A
ABC transporter ATP-binding protein/permease	4	4	8	7	21	18	13	15	26	19	13	12	14	19	9	13	16	12	7	15	29	10	27	19	29	3	23	11	4	12
ABC transporter ATP-binding protein/permease, partial	#N/A	#N/A	#N/A	#N/A	#N/A	#N/A	#N/A	#N/A	#N/A	#N/A	#N/A	#N/A	1	#N/A	#N/A	1	#N/A	#N/A	#N/A	#N/A	#N/A	#N/A	#N/A	#N/A	#N/A	#N/A	#N/A	#N/A	#N/A	#N/A
ABC transporter ATPase	9	1	4	5	3	3	8	10	9	5	4	4	7	3	7	5	4	5	3	7	5	3	1	5	5	5	4	11	7	5
ABC transporter ATPase, partial	#N/A	#N/A	1	4	2	1	#N/A	#N/A	1	#N/A	#N/A	#N/A	2	#N/A	#N/A	#N/A	#N/A	#N/A	#N/A	2	#N/A	#N/A	#N/A	#N/A	1	#N/A	#N/A	1	#N/A	#N/A
ABC transporter ATPase/permease	#N/A	#N/A	#N/A	#N/A	#N/A	2	#N/A	#N/A	#N/A	#N/A	#N/A	#N/A	#N/A	#N/A	#N/A	#N/A	#N/A	#N/A	#N/A	#N/A	#N/A	#N/A	#N/A	1	#N/A	#N/A	#N/A	#N/A	#N/A	#N/A
ABC transporter branched-chain amino acid-binding protein	#N/A	#N/A	#N/A	#N/A	#N/A	#N/A	#N/A	#N/A	#N/A	#N/A	#N/A	#N/A	#N/A	#N/A	#N/A	#N/A	#N/A	#N/A	#N/A	#N/A	1	#N/A	#N/A	#N/A	#N/A	#N/A	#N/A	#N/A	#N/A	1
ABC transporter domain protein	#N/A	#N/A	#N/A	#N/A	#N/A	#N/A	#N/A	#N/A	#N/A	#N/A	#N/A	#N/A	#N/A	#N/A	#N/A	#N/A	#N/A	#N/A	#N/A	#N/A	3	#N/A	#N/A	#N/A	#N/A	#N/A	#N/A	#N/A	#N/A	#N/A
ABC transporter domain-containing protein	#N/A	#N/A	#N/A	#N/A	#N/A	#N/A	#N/A	1	#N/A	1	#N/A	2	#N/A	#N/A	#N/A	#N/A	3	#N/A	#N/A	#N/A	#N/A	#N/A	1	#N/A	1	#N/A	1	#N/A	#N/A	#N/A
ABC transporter efflux protein	#N/A	#N/A	#N/A	#N/A	2	2	#N/A	4	#N/A	#N/A	#N/A	#N/A	#N/A	#N/A	2	5	1	#N/A	2	#N/A	#N/A	#N/A	1	#N/A	4	1	1	#N/A	#N/A	#N/A
ABC transporter family protein	#N/A	#N/A	#N/A	#N/A	1	#N/A	#N/A	#N/A	1	1	#N/A	#N/A	3	#N/A	#N/A	#N/A	#N/A	#N/A	#N/A	1	#N/A	#N/A	2	#N/A	1	#N/A	#N/A	#N/A	#N/A	2
ABC transporter involved in gliding motility	#N/A	#N/A	#N/A	#N/A	1	#N/A	#N/A	#N/A	#N/A	#N/A	#N/A	#N/A	#N/A	#N/A	#N/A	#N/A	#N/A	#N/A	#N/A	1	#N/A	#N/A	#N/A	#N/A	#N/A	#N/A	#N/A	#N/A	2	#N/A
ABC transporter involved in multi-copper enzyme maturation permease	#N/A	#N/A	#N/A	#N/A	#N/A	#N/A	#N/A	#N/A	#N/A	#N/A	#N/A	#N/A	#N/A	#N/A	#N/A	#N/A	#N/A	#N/A	#N/A	1	#N/A	#N/A	#N/A	1	1	#N/A	#N/A	1	1	#N/A
ABC transporter membrane protein	#N/A	#N/A	#N/A	#N/A	1	#N/A	1	#N/A	#N/A	#N/A	#N/A	#N/A	#N/A	#N/A	#N/A	#N/A	#N/A	#N/A	1	#N/A	#N/A	#N/A	#N/A	#N/A	1	#N/A	#N/A	#N/A	#N/A	#N/A
ABC transporter permease	238	166	219	266	278	370	207	386	450	443	249	288	323	392	261	412	351	262	386	324	614	293	411	287	714	262	421	414	133	368
ABC transporter permease and ATPase	#N/A	#N/A	1	#N/A	#N/A	#N/A	#N/A	#N/A	#N/A	1	#N/A	#N/A	1	1	#N/A	#N/A	#N/A	#N/A	#N/A	#N/A	#N/A	#N/A	1	#N/A	#N/A	#N/A	#N/A	#N/A	#N/A	#N/A
ABC transporter permease protein	#N/A	#N/A	#N/A	#N/A	#N/A	#N/A	#N/A	#N/A	#N/A	#N/A	#N/A	#N/A	#N/A	#N/A	#N/A	#N/A	#N/A	#N/A	2	#N/A	1	#N/A	#N/A	#N/A	#N/A	#N/A	#N/A	#N/A	#N/A	#N/A
ABC transporter permease YdcU	#N/A	#N/A	#N/A	#N/A	2	1	#N/A	#N/A	#N/A	#N/A	#N/A	#N/A	#N/A	#N/A	1	#N/A	#N/A	#N/A	#N/A	#N/A	#N/A	#N/A	#N/A	#N/A	#N/A	#N/A	2	2	1	#N/A
ABC transporter permease YdcV	#N/A	#N/A	#N/A	#N/A	2	1	#N/A	#N/A	#N/A	#N/A	#N/A	#N/A	#N/A	#N/A	#N/A	1	#N/A	#N/A	#N/A	#N/A	#N/A	#N/A	#N/A	#N/A	#N/A	#N/A	#N/A	2	#N/A	#N/A
ABC transporter permease, partial	#N/A	#N/A	#N/A	#N/A	#N/A	2	6	#N/A	2	1	#N/A	#N/A	1	1	2	#N/A	#N/A	1	2	2	#N/A	#N/A	#N/A	3	2	#N/A	2	1	1	#N/A
ABC transporter permease/ATP-binding protein	6	#N/A	#N/A	#N/A	1	2	2	1	3	1	#N/A	#N/A	1	1	7	4	2	8	#N/A	1	1	#N/A	4	1	3	2	3	3	1	8
ABC transporter permease/ATPase	3	3	#N/A	#N/A	2	#N/A	#N/A	2	#N/A	#N/A	2	3	1	3	1	2	2	#N/A	#N/A	#N/A	2	2	4	2	#N/A	6	4	1	#N/A	#N/A
ABC transporter region	#N/A	#N/A	#N/A	1	#N/A	#N/A	#N/A	#N/A	#N/A	#N/A	#N/A	#N/A	#N/A	#N/A	#N/A	#N/A	#N/A	#N/A	1	#N/A	#N/A	#N/A	#N/A	#N/A	#N/A	#N/A	#N/A	#N/A	#N/A	#N/A
ABC transporter region 2 family protein	#N/A	#N/A	#N/A	#N/A	#N/A	#N/A	#N/A	#N/A	#N/A	#N/A	#N/A	#N/A	#N/A	#N/A	#N/A	#N/A	#N/A	#N/A	#N/A	#N/A	#N/A	#N/A	#N/A	#N/A	#N/A	#N/A	#N/A	1	#N/A	#N/A
ABC transporter related	#N/A	#N/A	#N/A	#N/A	#N/A	#N/A	#N/A	#N/A	#N/A	#N/A	#N/A	#N/A	2	#N/A	#N/A	#N/A	#N/A	#N/A	#N/A	#N/A	#N/A	#N/A	#N/A	#N/A	#N/A	#N/A	#N/A	#N/A	#N/A	#N/A
ABC transporter related protein	#N/A	1	#N/A	1	1	6	2	3	5	1	2	1	2	4	3	2	3	1	1	1	3	9	2	3	5	2	2	4	1	1
ABC transporter related protein, partial	#N/A	#N/A	#N/A	#N/A	#N/A	#N/A	#N/A	#N/A	#N/A	#N/A	#N/A	#N/A	#N/A	#N/A	#N/A	2	#N/A	#N/A	#N/A	#N/A	#N/A	#N/A	#N/A	#N/A	#N/A	#N/A	#N/A	#N/A	#N/A	#N/A
ABC transporter solute-binding protein	#N/A	#N/A	2	#N/A	10	19	5	2	2	2	2	3	4	#N/A	1	16	3	#N/A	3	3	6	1	5	5	12	5	6	5	#N/A	10
ABC transporter substrate binding protein	1	#N/A	#N/A	#N/A	#N/A	#N/A	#N/A	#N/A	#N/A	#N/A	#N/A	#N/A	#N/A	#N/A	#N/A	#N/A	1	#N/A	#N/A	#N/A	#N/A	#N/A	#N/A	#N/A	2	3	#N/A	1	#N/A	#N/A
ABC transporter substrate-binding domain protein	#N/A	#N/A	1	#N/A	#N/A	#N/A	#N/A	#N/A	#N/A	#N/A	#N/A	#N/A	#N/A	#N/A	#N/A	#N/A	#N/A	#N/A	#N/A	#N/A	#N/A	#N/A	#N/A	#N/A	#N/A	#N/A	#N/A	#N/A	#N/A	#N/A
ABC transporter substrate-binding protein	186	164	155	286	308	138	218	400	415	378	267	236	332	368	209	285	286	220	299	253	656	288	394	219	534	225	373	389	171	546
ABC transporter substrate-binding protein, partial	#N/A	#N/A	#N/A	2	#N/A	1	1	3	2	1	#N/A	3	1	1	#N/A	#N/A	#N/A	#N/A	2	#N/A	1	#N/A	#N/A	1	1	#N/A	2	#N/A	#N/A	2
ABC transporter transmembrane region 2	#N/A	#N/A	#N/A	#N/A	1	#N/A	#N/A	#N/A	#N/A	#N/A	#N/A	#N/A	#N/A	#N/A	#N/A	#N/A	#N/A	#N/A	#N/A	#N/A	#N/A	#N/A	#N/A	#N/A	#N/A	#N/A	#N/A	#N/A	#N/A	#N/A
ABC transporter-like domain protein	#N/A	1	#N/A	#N/A	#N/A	#N/A	#N/A	#N/A	1	#N/A	#N/A	#N/A	#N/A	#N/A	#N/A	#N/A	#N/A	#N/A	#N/A	#N/A	#N/A	#N/A	#N/A	#N/A	#N/A	#N/A	#N/A	#N/A	#N/A	#N/A
ABC transporter-like protein	3	#N/A	#N/A	#N/A	#N/A	1	#N/A	#N/A	2	2	1	1	1	1	2	1	4	#N/A	#N/A	1	#N/A	1	2	1	1	#N/A	#N/A	#N/A	#N/A	1
ABC transporter, ATP-binding protein-related protein	#N/A	#N/A	#N/A	#N/A	#N/A	#N/A	#N/A	2	#N/A	#N/A	#N/A	#N/A	#N/A	#N/A	#N/A	#N/A	#N/A	#N/A	#N/A	#N/A	#N/A	#N/A	#N/A	#N/A	#N/A	#N/A	#N/A	#N/A	#N/A	#N/A
ABC transporter, membrane spanning protein	#N/A	#N/A	#N/A	#N/A	#N/A	#N/A	#N/A	1	1	1	#N/A	#N/A	#N/A	#N/A	#N/A	#N/A	#N/A	#N/A	#N/A	#N/A	#N/A	#N/A	4	#N/A	#N/A	#N/A	#N/A	#N/A	#N/A	#N/A
ABC transporter, partial	#N/A	#N/A	3	2	2	#N/A	1	#N/A	#N/A	2	#N/A	#N/A	#N/A	#N/A	#N/A	#N/A	#N/A	#N/A	2	#N/A	#N/A	#N/A	#N/A	#N/A	1	#N/A	#N/A	#N/A	#N/A	#N/A
ABC transporter, substrate-binding protein, family 5	#N/A	#N/A	#N/A	#N/A	2	#N/A	#N/A	#N/A	1	#N/A	#N/A	#N/A	#N/A	1	#N/A	#N/A	#N/A	#N/A	#N/A	#N/A	#N/A	#N/A	#N/A	1	#N/A	#N/A	#N/A	#N/A	#N/A	1
ABC transporter, substrate-binding protein, family 7	#N/A	#N/A	#N/A	#N/A	#N/A	#N/A	#N/A	#N/A	#N/A	#N/A	1	#N/A	#N/A	#N/A	#N/A	#N/A	#N/A	#N/A	#N/A	#N/A	#N/A	#N/A	#N/A	#N/A	#N/A	#N/A	#N/A	1	#N/A	#N/A
ABC-1	#N/A	#N/A	#N/A	#N/A	#N/A	#N/A	#N/A	#N/A	#N/A	#N/A	#N/A	#N/A	#N/A	#N/A	#N/A	#N/A	#N/A	#N/A	#N/A	#N/A	#N/A	#N/A	#N/A	#N/A	#N/A	1	#N/A	#N/A	#N/A	#N/A
ABC-1 domain-containing protein	3	1	4	#N/A	2	2	2	6	2	10	1	4	6	2	#N/A	4	6	3	2	9	9	1	5	2	2	5	11	4	2	2
ABC-1 protein	#N/A	#N/A	#N/A	#N/A	#N/A	#N/A	#N/A	#N/A	#N/A	2	#N/A	#N/A	#N/A	#N/A	#N/A	#N/A	#N/A	#N/A	#N/A	#N/A	#N/A	#N/A	#N/A	#N/A	#N/A	#N/A	#N/A	#N/A	#N/A	#N/A
ABC-2 family transporter protein	#N/A	#N/A	#N/A	#N/A	#N/A	#N/A	2	1	#N/A	2	1	#N/A	2	#N/A	#N/A	2	#N/A	1	#N/A	1	1	#N/A	#N/A	#N/A	#N/A	#N/A	#N/A	#N/A	#N/A	2
ABC-2 transporter family protein	#N/A	#N/A	#N/A	#N/A	#N/A	#N/A	#N/A	#N/A	#N/A	#N/A	#N/A	#N/A	#N/A	#N/A	#N/A	#N/A	#N/A	#N/A	#N/A	2	#N/A	#N/A	#N/A	#N/A	#N/A	#N/A	#N/A	#N/A	#N/A	#N/A
ABC-2 type transporter	#N/A	#N/A	1	2	1	2	1	1	5	1	#N/A	3	5	2	1	3	3	3	1	2	11	2	3	2	7	2	2	1	1	#N/A
ABC-2 type transporter family	1	2	1	#N/A	3	8	#N/A	#N/A	4	8	4	2	3	#N/A	7	2	3	#N/A	4	2	4	6	7	2	3	5	2	1	#N/A	#N/A
ABC-3 protein, partial	#N/A	#N/A	#N/A	#N/A	#N/A	#N/A	#N/A	#N/A	#N/A	1	#N/A	#N/A	#N/A	#N/A	#N/A	#N/A	#N/A	#N/A	#N/A	#N/A	#N/A	#N/A	#N/A	#N/A	#N/A	#N/A	#N/A	#N/A	#N/A	#N/A
ABC-ATPase UvrA	11	18	5	12	27	23	14	33	30	31	11	16	24	20	15	24	18	10	33	20	40	19	23	23	31	11	26	16	5	24
ABC-ATPase UvrA, partial	#N/A	1	#N/A	#N/A	#N/A	#N/A	#N/A	#N/A	#N/A	#N/A	#N/A	#N/A	#N/A	#N/A	#N/A	#N/A	#N/A	#N/A	#N/A	#N/A	#N/A	#N/A	#N/A	#N/A	#N/A	3	#N/A	#N/A	#N/A	#N/A
ABC-F family ATPase	26	35	34	35	87	125	55	77	96	119	29	45	80	61	49	80	84	38	105	64	134	49	104	64	103	46	112	79	23	61
ABC-F family ATPase, partial	#N/A	1	#N/A	#N/A	#N/A	#N/A	#N/A	#N/A	1	#N/A	#N/A	#N/A	#N/A	#N/A	#N/A	#N/A	#N/A	#N/A	#N/A	#N/A	#N/A	#N/A	2	#N/A	#N/A	1	#N/A	#N/A	#N/A	1
ABC-F type ribosomal protection protein	#N/A	#N/A	#N/A	#N/A	#N/A	#N/A	#N/A	2	#N/A	1	#N/A	1	#N/A	#N/A	#N/A	#N/A	#N/A	#N/A	#N/A	1	#N/A	#N/A	#N/A	#N/A	#N/A	#N/A	#N/A	#N/A	#N/A	#N/A
ABC-type antimicrobial peptide transport system, ATPase component	#N/A	#N/A	#N/A	#N/A	#N/A	#N/A	#N/A	#N/A	#N/A	1	#N/A	#N/A	#N/A	#N/A	#N/A	#N/A	#N/A	#N/A	#N/A	#N/A	#N/A	#N/A	#N/A	#N/A	#N/A	#N/A	#N/A	#N/A	#N/A	#N/A
ABC-type antimicrobial peptide transport system,ATPase component	#N/A	#N/A	#N/A	#N/A	#N/A	#N/A	#N/A	#N/A	#N/A	#N/A	#N/A	#N/A	#N/A	#N/A	#N/A	#N/A	#N/A	#N/A	#N/A	2	#N/A	#N/A	#N/A	#N/A	1	#N/A	#N/A	#N/A	#N/A	#N/A
ABC-type bacteriocin/lantibiotic exporter with N-terminal double-glycine peptidase domain	#N/A	#N/A	#N/A	#N/A	#N/A	#N/A	#N/A	#N/A	#N/A	#N/A	#N/A	#N/A	#N/A	1	#N/A	#N/A	#N/A	#N/A	#N/A	#N/A	#N/A	#N/A	#N/A	#N/A	#N/A	#N/A	#N/A	#N/A	#N/A	#N/A
ABC-type branched-chain amino acid transport system, periplasmic component	#N/A	#N/A	2	#N/A	1	#N/A	1	1	#N/A	3	#N/A	#N/A	1	#N/A	#N/A	#N/A	2	#N/A	#N/A	#N/A	#N/A	1	#N/A	2	#N/A	#N/A	#N/A	#N/A	#N/A	#N/A
ABC-type dipeptide transport system, periplasmic component	#N/A	#N/A	#N/A	#N/A	#N/A	#N/A	#N/A	1	#N/A	#N/A	#N/A	#N/A	#N/A	#N/A	#N/A	#N/A	#N/A	#N/A	#N/A	#N/A	2	#N/A	#N/A	#N/A	#N/A	#N/A	#N/A	3	#N/A	#N/A
ABC-type Fe3+-hydroxamate transport system, periplasmic component	#N/A	#N/A	#N/A	#N/A	#N/A	#N/A	#N/A	#N/A	1	#N/A	#N/A	#N/A	#N/A	#N/A	#N/A	1	1	#N/A	#N/A	1	#N/A	#N/A	#N/A	#N/A	#N/A	#N/A	#N/A	#N/A	#N/A	#N/A
ABC-type metal ion transporter, periplasmic subunit	#N/A	#N/A	#N/A	#N/A	1	#N/A	#N/A	#N/A	1	#N/A	#N/A	#N/A	#N/A	#N/A	#N/A	#N/A	#N/A	#N/A	1	#N/A	1	#N/A	#N/A	1	#N/A	#N/A	#N/A	#N/A	#N/A	#N/A
ABC-type multidrug transport system, ATPase and permease component	#N/A	#N/A	#N/A	#N/A	#N/A	#N/A	#N/A	#N/A	#N/A	#N/A	#N/A	#N/A	#N/A	#N/A	#N/A	#N/A	#N/A	2	#N/A	#N/A	#N/A	#N/A	#N/A	#N/A	#N/A	#N/A	#N/A	#N/A	#N/A	1
ABC-type multidrug transport system, ATPase and permease components	#N/A	#N/A	#N/A	#N/A	#N/A	#N/A	#N/A	1	#N/A	#N/A	#N/A	#N/A	#N/A	#N/A	#N/A	#N/A	#N/A	#N/A	#N/A	#N/A	#N/A	#N/A	#N/A	#N/A	1	#N/A	#N/A	#N/A	#N/A	#N/A
ABC-type nitrate/sulfonate/bicarbonate transport system, periplasmic component	#N/A	#N/A	#N/A	#N/A	2	#N/A	#N/A	#N/A	#N/A	#N/A	#N/A	#N/A	1	#N/A	#N/A	1	#N/A	#N/A	#N/A	#N/A	#N/A	#N/A	1	#N/A	#N/A	#N/A	1	#N/A	#N/A	#N/A
ABC-type nitrate/sulfonate/bicarbonate transport system, permease component	#N/A	1	#N/A	#N/A	#N/A	#N/A	#N/A	2	#N/A	2	#N/A	#N/A	#N/A	#N/A	#N/A	#N/A	#N/A	#N/A	#N/A	#N/A	#N/A	#N/A	#N/A	#N/A	#N/A	#N/A	#N/A	#N/A	#N/A	1
ABC-type nitrate/sulfonate/bicarbonate transport systems, periplasmic components	#N/A	#N/A	#N/A	#N/A	#N/A	1	#N/A	#N/A	#N/A	#N/A	#N/A	#N/A	#N/A	#N/A	#N/A	1	#N/A	#N/A	#N/A	#N/A	#N/A	#N/A	#N/A	#N/A	#N/A	#N/A	#N/A	#N/A	#N/A	#N/A
ABC-type organic solvent resistance transport system permease protein	#N/A	#N/A	#N/A	#N/A	#N/A	#N/A	#N/A	#N/A	#N/A	#N/A	#N/A	#N/A	#N/A	#N/A	#N/A	#N/A	#N/A	#N/A	#N/A	#N/A	#N/A	#N/A	#N/A	#N/A	#N/A	#N/A	#N/A	1	#N/A	#N/A
ABC-type phosphate transport system, periplasmic component	#N/A	#N/A	#N/A	1	1	#N/A	#N/A	#N/A	#N/A	#N/A	1	1	#N/A	1	#N/A	#N/A	#N/A	#N/A	#N/A	#N/A	#N/A	#N/A	#N/A	#N/A	#N/A	#N/A	#N/A	#N/A	#N/A	#N/A
ABC-type phosphate/phosphonate transport system, periplasmic component	#N/A	#N/A	#N/A	#N/A	#N/A	#N/A	#N/A	#N/A	1	#N/A	#N/A	#N/A	#N/A	#N/A	#N/A	#N/A	#N/A	#N/A	#N/A	#N/A	#N/A	#N/A	#N/A	#N/A	#N/A	#N/A	#N/A	#N/A	#N/A	#N/A
ABC-type polysaccharide/polyol phosphate export system, permease component	#N/A	#N/A	#N/A	#N/A	#N/A	#N/A	#N/A	#N/A	#N/A	#N/A	#N/A	#N/A	#N/A	#N/A	#N/A	#N/A	#N/A	#N/A	#N/A	#N/A	#N/A	#N/A	#N/A	#N/A	2	#N/A	#N/A	#N/A	#N/A	#N/A
ABC-type sugar transport system, periplasmic component	#N/A	#N/A	#N/A	#N/A	2	#N/A	#N/A	#N/A	2	#N/A	#N/A	#N/A	#N/A	#N/A	#N/A	#N/A	#N/A	#N/A	#N/A	3	#N/A	#N/A	#N/A	#N/A	#N/A	#N/A	1	#N/A	#N/A	#N/A
ABC-type sugar transport systems, permease components	#N/A	#N/A	#N/A	#N/A	#N/A	#N/A	#N/A	#N/A	#N/A	#N/A	#N/A	#N/A	1	#N/A	#N/A	#N/A	#N/A	#N/A	#N/A	#N/A	#N/A	#N/A	#N/A	#N/A	#N/A	#N/A	#N/A	#N/A	#N/A	#N/A
ABC-type transport system involved in gliding motility	#N/A	#N/A	#N/A	2	#N/A	1	#N/A	#N/A	#N/A	#N/A	#N/A	#N/A	#N/A	#N/A	#N/A	#N/A	#N/A	#N/A	#N/A	#N/A	#N/A	#N/A	#N/A	#N/A	#N/A	#N/A	#N/A	#N/A	#N/A	#N/A
ABC-type transport system involved in resistance to organic solvents, permease component	#N/A	#N/A	#N/A	#N/A	#N/A	#N/A	#N/A	#N/A	#N/A	#N/A	#N/A	#N/A	#N/A	#N/A	#N/A	#N/A	#N/A	#N/A	#N/A	#N/A	#N/A	#N/A	#N/A	#N/A	1	1	#N/A	#N/A	#N/A	#N/A
ABC-type transporter, integral membrane subunit	#N/A	1	#N/A	#N/A	1	#N/A	#N/A	#N/A	1	#N/A	1	#N/A	#N/A	#N/A	#N/A	#N/A	3	#N/A	#N/A	1	4	#N/A	#N/A	#N/A	2	#N/A	1	#N/A	#N/A	#N/A
ABC1 family kinase-like protein	#N/A	#N/A	#N/A	#N/A	#N/A	#N/A	#N/A	#N/A	#N/A	#N/A	#N/A	#N/A	#N/A	#N/A	#N/A	#N/A	#N/A	#N/A	#N/A	#N/A	#N/A	#N/A	1	#N/A	#N/A	#N/A	#N/A	#N/A	#N/A	1
ABC1 family protein	#N/A	#N/A	#N/A	#N/A	12	16	#N/A	3	3	#N/A	3	#N/A	4	1	2	2	#N/A	#N/A	6	2	3	#N/A	4	3	4	3	6	1	#N/A	6
abhydrolase domain-containing 18	2	#N/A	#N/A	#N/A	#N/A	#N/A	#N/A	#N/A	#N/A	1	4	#N/A	#N/A	#N/A	#N/A	1	1	#N/A	1	#N/A	2	#N/A	1	#N/A	1	1	2	#N/A	#N/A	2
abortive infection family protein	#N/A	#N/A	#N/A	#N/A	#N/A	#N/A	#N/A	#N/A	#N/A	#N/A	#N/A	#N/A	#N/A	#N/A	#N/A	#N/A	#N/A	#N/A	#N/A	#N/A	#N/A	#N/A	#N/A	#N/A	#N/A	#N/A	#N/A	1	#N/A	#N/A
abortive infection protein	2	#N/A	3	#N/A	2	4	9	5	4	2	4	2	2	2	1	1	2	#N/A	2	#N/A	8	#N/A	3	#N/A	1	3	2	2	#N/A	2
abortive phage infection protein	#N/A	#N/A	#N/A	#N/A	#N/A	1	#N/A	2	2	#N/A	#N/A	2	2	#N/A	#N/A	1	1	1	#N/A	1	#N/A	#N/A	#N/A	#N/A	#N/A	1	1	#N/A	#N/A	2
abortive phage resistance protein	#N/A	#N/A	2	#N/A	#N/A	#N/A	1	3	2	#N/A	#N/A	2	1	2	#N/A	2	#N/A	#N/A	#N/A	#N/A	2	4	3	#N/A	#N/A	#N/A	1	#N/A	#N/A	#N/A
AbrB family transcriptional regulator	15	12	11	55	33	7	7	12	36	37	31	19	20	22	15	21	26	19	14	26	47	12	28	14	55	13	32	19	9	35
abrB-like transcriptional regulator family protein	#N/A	#N/A	#N/A	#N/A	#N/A	#N/A	#N/A	#N/A	#N/A	#N/A	#N/A	#N/A	#N/A	#N/A	#N/A	#N/A	#N/A	#N/A	#N/A	#N/A	1	#N/A	#N/A	#N/A	#N/A	#N/A	1	#N/A	#N/A	#N/A
AbrB/MazE/SpoVT family DNA-binding domain-containing protein	#N/A	1	#N/A	5	2	2	3	5	2	1	4	4	3	1	1	1	4	#N/A	8	#N/A	5	1	1	2	7	2	7	2	1	2
accessory processing protein	#N/A	#N/A	#N/A	#N/A	#N/A	#N/A	#N/A	#N/A	#N/A	#N/A	#N/A	#N/A	1	#N/A	#N/A	#N/A	#N/A	#N/A	#N/A	#N/A	#N/A	#N/A	#N/A	#N/A	#N/A	#N/A	#N/A	#N/A	#N/A	#N/A
accessory regulator Z	#N/A	#N/A	#N/A	#N/A	#N/A	1	#N/A	#N/A	#N/A	2	#N/A	#N/A	#N/A	#N/A	#N/A	#N/A	#N/A	#N/A	#N/A	#N/A	#N/A	#N/A	#N/A	#N/A	#N/A	#N/A	#N/A	#N/A	#N/A	#N/A
accessory Sec system translocase SecA2	#N/A	#N/A	#N/A	#N/A	#N/A	1	1	#N/A	#N/A	2	#N/A	1	1	2	#N/A	1	#N/A	#N/A	#N/A	#N/A	#N/A	3	#N/A	1	#N/A	1	1	#N/A	#N/A	#N/A
AccI family restriction endonuclease	2	1	#N/A	#N/A	#N/A	3	1	#N/A	#N/A	3	2	1	1	1	1	3	1	2	1	#N/A	#N/A	#N/A	#N/A	1	#N/A	#N/A	1	#N/A	1	2
acetaldehyde dehydrogenase	#N/A	#N/A	#N/A	#N/A	1	1	1	#N/A	1	2	#N/A	3	#N/A	5	1	1	3	2	8	#N/A	5	#N/A	2	2	1	#N/A	2	1	#N/A	#N/A
acetaldehyde dehydrogenase (acetylating)	#N/A	2	#N/A	2	4	1	1	6	1	7	3	#N/A	3	1	1	1	1	2	2	4	2	4	4	5	2	2	1	3	2	4
acetamidase	14	3	3	4	8	4	9	4	3	9	5	4	8	11	6	7	6	5	12	1	13	2	8	3	11	7	4	12	1	11
acetamidase/formamidase	6	#N/A	#N/A	#N/A	#N/A	#N/A	1	#N/A	#N/A	1	#N/A	2	#N/A	#N/A	#N/A	#N/A	#N/A	#N/A	2	#N/A	4	#N/A	1	#N/A	#N/A	#N/A	#N/A	1	#N/A	#N/A
acetamidase/formamidase family protein	18	12	6	9	13	#N/A	8	9	15	15	10	7	18	10	13	6	13	9	8	14	15	6	14	10	8	13	20	13	5	28
acetate CoA-transferase	2	#N/A	#N/A	#N/A	1	#N/A	#N/A	#N/A	#N/A	#N/A	#N/A	#N/A	#N/A	#N/A	#N/A	#N/A	#N/A	#N/A	#N/A	#N/A	#N/A	#N/A	1	#N/A	#N/A	#N/A	1	#N/A	#N/A	#N/A
acetate CoA-transferase subunit alpha	#N/A	#N/A	#N/A	#N/A	#N/A	#N/A	#N/A	#N/A	1	#N/A	#N/A	#N/A	#N/A	#N/A	#N/A	#N/A	#N/A	#N/A	#N/A	#N/A	#N/A	#N/A	#N/A	#N/A	#N/A	#N/A	#N/A	#N/A	#N/A	#N/A
acetate CoA-transferase YdiF	#N/A	#N/A	#N/A	#N/A	#N/A	#N/A	#N/A	#N/A	#N/A	2	#N/A	#N/A	#N/A	#N/A	#N/A	#N/A	2	#N/A	#N/A	#N/A	1	#N/A	#N/A	#N/A	#N/A	#N/A	#N/A	#N/A	#N/A	#N/A
acetate kinase	19	4	9	12	17	12	11	20	34	27	23	21	23	17	10	16	24	3	17	20	37	19	20	12	35	10	16	20	5	11
acetate kinase, partial	#N/A	#N/A	#N/A	#N/A	#N/A	#N/A	#N/A	#N/A	#N/A	#N/A	#N/A	#N/A	#N/A	#N/A	#N/A	#N/A	#N/A	#N/A	#N/A	#N/A	#N/A	#N/A	#N/A	#N/A	#N/A	#N/A	1	#N/A	#N/A	#N/A
acetate--CoA ligase	6	11	9	19	15	19	8	17	23	28	6	17	14	13	15	15	14	16	16	15	23	15	10	8	21	3	18	20	1	18
acetate--CoA ligase (acetyl-CoA synthase)	#N/A	#N/A	#N/A	#N/A	#N/A	#N/A	#N/A	#N/A	#N/A	#N/A	#N/A	#N/A	#N/A	#N/A	#N/A	#N/A	#N/A	#N/A	1	#N/A	#N/A	#N/A	#N/A	#N/A	#N/A	#N/A	#N/A	#N/A	#N/A	#N/A
acetate--CoA ligase, partial	#N/A	#N/A	#N/A	#N/A	#N/A	#N/A	#N/A	#N/A	#N/A	#N/A	#N/A	#N/A	1	#N/A	#N/A	#N/A	#N/A	#N/A	#N/A	#N/A	#N/A	#N/A	#N/A	#N/A	#N/A	#N/A	#N/A	#N/A	#N/A	2
acetazolamide conferring resistance protein Zam	#N/A	#N/A	#N/A	#N/A	#N/A	#N/A	#N/A	#N/A	#N/A	#N/A	#N/A	#N/A	#N/A	#N/A	#N/A	#N/A	#N/A	#N/A	#N/A	2	#N/A	#N/A	#N/A	#N/A	#N/A	#N/A	#N/A	#N/A	#N/A	#N/A
acetazolamide conferring resistance protein Zam, partial	#N/A	#N/A	#N/A	#N/A	#N/A	#N/A	#N/A	#N/A	#N/A	#N/A	#N/A	#N/A	#N/A	#N/A	#N/A	#N/A	1	#N/A	#N/A	#N/A	#N/A	#N/A	#N/A	#N/A	#N/A	#N/A	#N/A	#N/A	#N/A	#N/A
acetoacetate decarboxylase	#N/A	3	#N/A	1	2	5	9	3	7	10	#N/A	1	6	1	1	6	2	#N/A	4	#N/A	2	#N/A	#N/A	2	5	3	6	3	1	3
acetoacetate decarboxylase-like protein	#N/A	#N/A	#N/A	#N/A	#N/A	#N/A	#N/A	#N/A	#N/A	#N/A	#N/A	#N/A	#N/A	#N/A	1	#N/A	#N/A	#N/A	#N/A	#N/A	#N/A	#N/A	#N/A	#N/A	#N/A	#N/A	#N/A	#N/A	#N/A	#N/A
acetoacetate metabolism regulatory protein AtoC	#N/A	#N/A	#N/A	#N/A	1	#N/A	#N/A	#N/A	#N/A	#N/A	#N/A	#N/A	#N/A	#N/A	#N/A	1	#N/A	#N/A	#N/A	#N/A	#N/A	#N/A	#N/A	#N/A	#N/A	1	#N/A	#N/A	#N/A	#N/A
acetoacetate--CoA ligase	5	2	1	2	1	1	1	1	5	6	1	3	3	1	3	1	2	1	5	5	4	2	4	1	3	#N/A	3	5	#N/A	2
acetoacetate--CoA ligase, partial	#N/A	#N/A	#N/A	#N/A	#N/A	#N/A	#N/A	#N/A	#N/A	#N/A	#N/A	#N/A	#N/A	#N/A	#N/A	#N/A	1	#N/A	#N/A	#N/A	#N/A	#N/A	#N/A	#N/A	#N/A	#N/A	#N/A	#N/A	#N/A	#N/A
acetoacetyl-CoA reductase	#N/A	#N/A	#N/A	1	#N/A	#N/A	1	1	#N/A	1	1	1	1	2	#N/A	#N/A	#N/A	2	#N/A	1	#N/A	#N/A	#N/A	#N/A	3	#N/A	#N/A	4	1	#N/A
acetoacetyl-CoA synthase	#N/A	#N/A	#N/A	#N/A	#N/A	#N/A	1	#N/A	#N/A	#N/A	#N/A	#N/A	#N/A	1	#N/A	#N/A	#N/A	#N/A	#N/A	#N/A	#N/A	#N/A	#N/A	#N/A	#N/A	#N/A	#N/A	#N/A	#N/A	#N/A
acetoacetyl-CoA synthetase	4	1	6	2	6	8	1	13	11	7	10	7	11	7	2	4	8	4	5	9	12	16	7	1	16	3	15	5	3	7
acetoacetyl-CoA synthetase, partial	#N/A	#N/A	#N/A	#N/A	1	#N/A	#N/A	#N/A	#N/A	#N/A	#N/A	#N/A	#N/A	#N/A	#N/A	#N/A	#N/A	#N/A	#N/A	#N/A	#N/A	#N/A	#N/A	#N/A	#N/A	#N/A	#N/A	#N/A	#N/A	#N/A
acetoin dehydrogenase	5	2	#N/A	2	3	5	3	#N/A	3	5	6	1	4	3	6	3	9	2	1	2	8	1	3	5	3	1	6	#N/A	1	4
acetoin dehydrogenase dihydrolipoyllysine-residue acetyltransferase subunit	#N/A	#N/A	#N/A	#N/A	#N/A	#N/A	#N/A	1	#N/A	#N/A	#N/A	#N/A	#N/A	#N/A	#N/A	#N/A	#N/A	#N/A	#N/A	#N/A	#N/A	#N/A	#N/A	#N/A	#N/A	#N/A	#N/A	#N/A	#N/A	#N/A
acetoin dehydrogenase E1 component subunit alpha	#N/A	#N/A	#N/A	#N/A	#N/A	#N/A	#N/A	#N/A	#N/A	#N/A	#N/A	#N/A	#N/A	#N/A	#N/A	#N/A	#N/A	#N/A	#N/A	#N/A	#N/A	#N/A	1	#N/A	#N/A	#N/A	#N/A	#N/A	#N/A	#N/A
acetoin reductase	#N/A	#N/A	#N/A	#N/A	#N/A	#N/A	#N/A	#N/A	#N/A	#N/A	#N/A	#N/A	#N/A	3	#N/A	#N/A	#N/A	#N/A	#N/A	#N/A	#N/A	#N/A	#N/A	#N/A	#N/A	#N/A	#N/A	#N/A	#N/A	#N/A
acetoin utilization protein	5	#N/A	#N/A	2	3	4	3	#N/A	2	1	4	2	2	4	2	1	#N/A	6	1	2	5	2	3	1	1	2	2	6	#N/A	#N/A
acetoin utilization protein acuB	#N/A	3	#N/A	#N/A	3	#N/A	#N/A	#N/A	3	#N/A	2	#N/A	1	#N/A	#N/A	1	#N/A	#N/A	1	2	3	#N/A	#N/A	#N/A	#N/A	#N/A	1	#N/A	1	#N/A
acetoin utilization protein AcuC	#N/A	#N/A	#N/A	#N/A	1	#N/A	#N/A	#N/A	1	#N/A	#N/A	#N/A	#N/A	#N/A	#N/A	#N/A	#N/A	#N/A	#N/A	#N/A	1	3	#N/A	#N/A	#N/A	#N/A	#N/A	#N/A	#N/A	#N/A
acetoin:2,6-dichlorophenolindophenol oxidoreductase subunit alpha	#N/A	1	1	2	#N/A	1	#N/A	1	1	1	#N/A	1	1	#N/A	1	1	1	#N/A	1	2	#N/A	2	1	4	3	#N/A	1	#N/A	#N/A	#N/A
acetolactate decarboxylase	#N/A	#N/A	#N/A	#N/A	#N/A	#N/A	#N/A	1	#N/A	#N/A	#N/A	#N/A	3	#N/A	#N/A	#N/A	#N/A	#N/A	1	#N/A	#N/A	#N/A	#N/A	#N/A	#N/A	#N/A	#N/A	#N/A	#N/A	#N/A
acetolactate large subunit	#N/A	#N/A	#N/A	1	1	#N/A	#N/A	#N/A	1	1	#N/A	6	2	2	#N/A	#N/A	#N/A	#N/A	#N/A	#N/A	#N/A	#N/A	#N/A	#N/A	#N/A	#N/A	#N/A	#N/A	#N/A	#N/A
acetolactate synthase	8	17	4	10	18	19	15	23	32	41	16	27	32	15	16	21	20	5	19	23	19	21	27	12	33	19	24	19	8	18
acetolactate synthase 2 catalytic subunit	#N/A	2	1	1	#N/A	3	#N/A	4	5	8	3	4	#N/A	5	1	2	#N/A	1	3	#N/A	4	#N/A	#N/A	4	4	1	2	#N/A	1	#N/A
acetolactate synthase 2 large subunit	#N/A	#N/A	#N/A	#N/A	#N/A	#N/A	#N/A	#N/A	#N/A	#N/A	#N/A	#N/A	1	#N/A	#N/A	#N/A	#N/A	#N/A	#N/A	#N/A	#N/A	#N/A	#N/A	#N/A	#N/A	#N/A	#N/A	#N/A	#N/A	#N/A
acetolactate synthase 3 catalytic subunit	#N/A	5	5	9	13	4	9	17	8	15	15	4	12	11	8	7	13	11	9	7	26	5	23	11	12	8	12	12	1	6
acetolactate synthase 3 large subunit	11	7	3	3	11	6	4	12	13	16	11	10	10	20	9	19	7	13	8	11	29	9	12	10	16	5	9	6	2	6
acetolactate synthase 3 regulatory subunit domain protein	#N/A	#N/A	#N/A	#N/A	#N/A	#N/A	#N/A	#N/A	#N/A	#N/A	#N/A	#N/A	#N/A	1	#N/A	#N/A	#N/A	#N/A	#N/A	#N/A	#N/A	#N/A	#N/A	#N/A	#N/A	#N/A	#N/A	#N/A	#N/A	#N/A
acetolactate synthase AlsS	#N/A	#N/A	#N/A	1	#N/A	2	#N/A	#N/A	1	2	1	1	#N/A	1	1	#N/A	#N/A	#N/A	1	1	3	#N/A	#N/A	#N/A	#N/A	1	1	#N/A	#N/A	#N/A
acetolactate synthase catalytic subunit	#N/A	3	2	2	8	5	6	4	8	10	5	6	12	11	5	12	7	12	2	7	10	4	7	3	12	5	5	6	1	10
acetolactate synthase catalytic subunit, partial	#N/A	#N/A	#N/A	#N/A	#N/A	#N/A	#N/A	1	#N/A	#N/A	#N/A	1	2	#N/A	1	#N/A	2	#N/A	1	#N/A	3	#N/A	#N/A	#N/A	1	#N/A	#N/A	#N/A	#N/A	#N/A
acetolactate synthase isozyme 2 large subunit	#N/A	#N/A	#N/A	#N/A	#N/A	#N/A	#N/A	#N/A	#N/A	#N/A	2	#N/A	#N/A	#N/A	#N/A	#N/A	#N/A	#N/A	#N/A	#N/A	#N/A	#N/A	#N/A	#N/A	#N/A	#N/A	#N/A	#N/A	#N/A	#N/A
acetolactate synthase isozyme II large subunit	#N/A	#N/A	#N/A	#N/A	#N/A	#N/A	#N/A	#N/A	#N/A	#N/A	#N/A	#N/A	#N/A	#N/A	#N/A	#N/A	#N/A	2	#N/A	#N/A	#N/A	#N/A	#N/A	#N/A	2	#N/A	#N/A	#N/A	#N/A	#N/A
acetolactate synthase large subunit	23	15	17	21	49	27	13	23	26	55	42	32	34	31	32	36	18	25	30	30	46	34	31	17	56	27	27	35	17	49
acetolactate synthase large subunit biosynthetic type	#N/A	#N/A	#N/A	#N/A	3	#N/A	#N/A	2	2	2	#N/A	#N/A	1	1	1	2	2	#N/A	#N/A	#N/A	#N/A	#N/A	#N/A	#N/A	1	2	2	#N/A	#N/A	#N/A
acetolactate synthase large subunit, partial	#N/A	#N/A	#N/A	#N/A	#N/A	#N/A	#N/A	#N/A	#N/A	#N/A	#N/A	#N/A	#N/A	#N/A	#N/A	#N/A	#N/A	#N/A	#N/A	#N/A	#N/A	#N/A	#N/A	#N/A	#N/A	#N/A	1	#N/A	#N/A	#N/A
acetolactate synthase small subunit	31	11	12	43	92	35	29	49	67	60	49	40	45	42	39	51	44	38	55	35	92	34	57	26	45	21	49	35	21	43
acetolactate synthase, large subunit, biosynthetic type	51	60	71	100	125	147	91	102	145	206	94	96	160	140	86	116	117	90	137	99	235	125	157	59	171	63	108	117	45	123
acetolactate synthase, large subunit, biosynthetic type, partial	#N/A	#N/A	#N/A	#N/A	1	#N/A	#N/A	2	2	1	1	1	1	#N/A	1	#N/A	2	#N/A	1	2	1	#N/A	#N/A	#N/A	2	#N/A	1	#N/A	#N/A	#N/A
acetone carboxylase subunit alpha	2	7	2	18	10	12	10	7	1	9	9	9	11	7	2	4	11	5	1	10	25	4	14	4	7	8	7	4	1	11
acetone carboxylase subunit beta	#N/A	4	1	2	5	5	6	1	4	4	5	5	2	1	1	1	1	2	1	4	13	4	9	2	2	3	8	9	2	7
acetone carboxylase subunit gamma	#N/A	1	#N/A	#N/A	1	1	#N/A	2	3	1	1	1	#N/A	1	#N/A	1	#N/A	#N/A	4	2	4	#N/A	1	#N/A	1	1	2	1	#N/A	1
acetophenone carboxylase	#N/A	#N/A	#N/A	#N/A	#N/A	#N/A	#N/A	#N/A	#N/A	#N/A	#N/A	#N/A	#N/A	#N/A	#N/A	#N/A	#N/A	#N/A	#N/A	#N/A	#N/A	#N/A	#N/A	#N/A	#N/A	#N/A	#N/A	#N/A	#N/A	1
acetophenone carboxylase delta subunit	#N/A	#N/A	#N/A	2	#N/A	#N/A	#N/A	#N/A	#N/A	#N/A	#N/A	#N/A	#N/A	#N/A	#N/A	#N/A	#N/A	#N/A	#N/A	#N/A	#N/A	#N/A	#N/A	#N/A	#N/A	#N/A	#N/A	#N/A	#N/A	#N/A
acetophenone carboxylase gamma subunit	#N/A	#N/A	#N/A	#N/A	#N/A	#N/A	#N/A	#N/A	#N/A	#N/A	#N/A	#N/A	#N/A	#N/A	#N/A	#N/A	2	#N/A	#N/A	#N/A	#N/A	#N/A	1	#N/A	#N/A	#N/A	#N/A	#N/A	#N/A	#N/A
acetophenone carboxylase subunit alpha	#N/A	#N/A	#N/A	#N/A	#N/A	#N/A	#N/A	#N/A	#N/A	#N/A	1	#N/A	#N/A	#N/A	#N/A	#N/A	#N/A	#N/A	#N/A	#N/A	#N/A	#N/A	#N/A	#N/A	#N/A	#N/A	#N/A	#N/A	#N/A	#N/A
acetyl CoA synthetase subunit alpha	3	3	2	10	5	5	12	13	14	18	5	12	11	20	12	12	5	18	17	17	18	3	8	7	28	3	6	10	3	11
acetyl esterase	#N/A	#N/A	#N/A	#N/A	#N/A	#N/A	#N/A	#N/A	#N/A	1	#N/A	#N/A	#N/A	#N/A	#N/A	#N/A	#N/A	#N/A	#N/A	#N/A	#N/A	#N/A	3	#N/A	#N/A	#N/A	#N/A	#N/A	#N/A	#N/A
acetyl hydrolase	#N/A	#N/A	#N/A	#N/A	#N/A	#N/A	#N/A	#N/A	#N/A	#N/A	#N/A	#N/A	#N/A	#N/A	#N/A	#N/A	#N/A	#N/A	#N/A	#N/A	#N/A	#N/A	#N/A	#N/A	1	#N/A	#N/A	#N/A	2	#N/A
acetyl xylan esterase	#N/A	#N/A	#N/A	#N/A	#N/A	#N/A	#N/A	#N/A	#N/A	#N/A	#N/A	#N/A	#N/A	#N/A	#N/A	#N/A	#N/A	#N/A	#N/A	#N/A	#N/A	2	#N/A	#N/A	#N/A	#N/A	#N/A	1	#N/A	#N/A
acetyl xylan esterase A	#N/A	#N/A	#N/A	#N/A	#N/A	#N/A	#N/A	#N/A	#N/A	#N/A	#N/A	#N/A	#N/A	#N/A	#N/A	#N/A	#N/A	#N/A	#N/A	#N/A	#N/A	#N/A	#N/A	#N/A	#N/A	#N/A	#N/A	#N/A	#N/A	1
acetyl-/propionyl-CoA carboxylase alpha chain	#N/A	#N/A	#N/A	#N/A	#N/A	#N/A	#N/A	#N/A	#N/A	#N/A	#N/A	#N/A	#N/A	#N/A	#N/A	3	#N/A	#N/A	#N/A	#N/A	#N/A	#N/A	#N/A	#N/A	#N/A	#N/A	1	#N/A	#N/A	#N/A
acetyl-/propionyl-CoA carboxylase subunit alpha	#N/A	#N/A	#N/A	#N/A	#N/A	1	#N/A	#N/A	2	#N/A	#N/A	#N/A	#N/A	1	2	1	3	#N/A	1	#N/A	#N/A	#N/A	1	#N/A	1	#N/A	#N/A	#N/A	#N/A	#N/A
acetyl-CoA acetyltransferase	92	64	87	122	201	240	141	216	212	236	126	132	207	209	124	254	130	136	174	161	328	177	249	148	297	115	248	170	72	194
acetyl-CoA acetyltransferase, partial	#N/A	#N/A	#N/A	#N/A	#N/A	#N/A	#N/A	2	#N/A	#N/A	#N/A	1	#N/A	#N/A	#N/A	#N/A	#N/A	#N/A	1	#N/A	1	#N/A	#N/A	#N/A	#N/A	#N/A	#N/A	#N/A	#N/A	#N/A
acetyl-CoA acyltransferase	#N/A	#N/A	#N/A	3	#N/A	1	#N/A	1	#N/A	2	#N/A	1	2	#N/A	1	#N/A	2	3	#N/A	#N/A	2	#N/A	1	3	2	#N/A	#N/A	#N/A	1	#N/A
acetyl-CoA C-acetyltransferase	17	11	17	24	38	28	27	33	39	46	17	26	43	19	20	47	30	21	37	27	74	25	33	30	47	18	43	34	10	31
acetyl-CoA C-acetyltransferase, partial	#N/A	#N/A	#N/A	#N/A	#N/A	#N/A	#N/A	1	#N/A	#N/A	#N/A	1	#N/A	#N/A	#N/A	#N/A	#N/A	1	1	1	#N/A	#N/A	#N/A	#N/A	#N/A	#N/A	#N/A	#N/A	#N/A	#N/A
acetyl-CoA C-acyltransferase FadA	#N/A	1	1	#N/A	1	2	#N/A	3	2	1	#N/A	3	1	#N/A	3	3	1	1	8	1	5	2	5	3	2	2	3	1	#N/A	2
acetyl-CoA C-acyltransferase FadI	4	#N/A	1	3	1	1	#N/A	6	2	7	1	4	3	6	3	2	3	#N/A	2	2	1	1	4	3	4	2	2	1	#N/A	1
acetyl-CoA carboxyl transferase	#N/A	#N/A	#N/A	#N/A	#N/A	#N/A	#N/A	#N/A	#N/A	#N/A	#N/A	#N/A	#N/A	#N/A	#N/A	#N/A	#N/A	#N/A	#N/A	#N/A	#N/A	#N/A	2	#N/A	1	#N/A	1	#N/A	#N/A	#N/A
acetyl-CoA carboxyl transferase, partial	#N/A	#N/A	#N/A	#N/A	#N/A	#N/A	#N/A	#N/A	#N/A	#N/A	#N/A	#N/A	#N/A	#N/A	#N/A	#N/A	#N/A	#N/A	#N/A	#N/A	#N/A	#N/A	#N/A	#N/A	#N/A	1	#N/A	#N/A	#N/A	#N/A
acetyl-CoA carboxylase	14	8	4	11	20	15	8	15	10	19	11	8	13	19	15	19	17	17	15	13	21	14	19	12	18	9	12	6	2	15
acetyl-CoA carboxylase biotin carboxyl carrier protein subunit	6	9	3	2	16	14	21	14	16	21	10	9	21	19	12	22	21	15	23	7	41	2	19	10	14	8	28	11	5	14
acetyl-CoA carboxylase biotin carboxyl carrier protein subunit, partial	#N/A	1	2	#N/A	#N/A	#N/A	5	1	4	1	1	#N/A	#N/A	#N/A	#N/A	#N/A	#N/A	#N/A	1	#N/A	#N/A	#N/A	1	1	1	#N/A	#N/A	#N/A	#N/A	#N/A
acetyl-CoA carboxylase biotin carboxylase	#N/A	#N/A	#N/A	1	#N/A	#N/A	#N/A	#N/A	1	2	#N/A	#N/A	#N/A	#N/A	#N/A	2	#N/A	#N/A	#N/A	#N/A	#N/A	#N/A	1	#N/A	#N/A	#N/A	1	#N/A	#N/A	#N/A
acetyl-CoA carboxylase biotin carboxylase subunit	96	77	102	126	167	177	123	160	222	266	84	131	195	144	133	207	157	124	174	134	286	102	184	109	147	80	173	154	68	139
acetyl-CoA carboxylase biotin carboxylase subunit, partial	#N/A	#N/A	#N/A	#N/A	#N/A	#N/A	#N/A	#N/A	#N/A	#N/A	#N/A	#N/A	#N/A	1	#N/A	#N/A	#N/A	#N/A	#N/A	#N/A	#N/A	#N/A	#N/A	#N/A	#N/A	#N/A	#N/A	#N/A	#N/A	2
acetyl-CoA carboxylase carboxyl transferase subunit	#N/A	#N/A	2	#N/A	#N/A	#N/A	#N/A	#N/A	#N/A	1	#N/A	#N/A	#N/A	#N/A	2	2	#N/A	#N/A	3	#N/A	#N/A	#N/A	#N/A	#N/A	#N/A	#N/A	#N/A	#N/A	#N/A	#N/A
acetyl-CoA carboxylase carboxyl transferase subunit alpha	13	31	49	60	59	66	24	69	62	97	37	44	56	49	49	78	54	41	59	42	86	37	78	32	62	32	66	72	15	29
acetyl-CoA carboxylase carboxyl transferase subunit alpha, partial	#N/A	#N/A	#N/A	#N/A	1	#N/A	#N/A	#N/A	#N/A	#N/A	#N/A	#N/A	#N/A	#N/A	2	#N/A	#N/A	#N/A	#N/A	1	1	1	#N/A	1	#N/A	#N/A	#N/A	#N/A	#N/A	1
acetyl-CoA carboxylase carboxyl transferase subunit alpha/beta	#N/A	#N/A	#N/A	1	#N/A	#N/A	#N/A	#N/A	#N/A	#N/A	#N/A	#N/A	#N/A	#N/A	#N/A	#N/A	#N/A	#N/A	#N/A	#N/A	#N/A	#N/A	#N/A	#N/A	#N/A	#N/A	#N/A	#N/A	#N/A	#N/A
acetyl-CoA carboxylase carboxyl transferase subunit beta	#N/A	1	3	1	7	9	6	8	7	10	10	10	7	8	6	16	4	9	11	11	10	5	7	8	14	5	10	3	2	7
acetyl-CoA carboxylase carboxyltransferase	#N/A	#N/A	#N/A	#N/A	#N/A	#N/A	#N/A	#N/A	#N/A	#N/A	#N/A	#N/A	#N/A	1	#N/A	#N/A	#N/A	#N/A	1	#N/A	#N/A	#N/A	#N/A	#N/A	#N/A	#N/A	#N/A	#N/A	#N/A	#N/A
acetyl-CoA carboxylase carboxyltransferase subunit	5	5	3	1	11	17	7	1	6	7	4	7	6	5	5	15	2	8	7	9	5	1	5	7	19	8	8	2	#N/A	9
acetyl-CoA carboxylase carboxyltransferase subunit alpha	#N/A	#N/A	#N/A	#N/A	#N/A	#N/A	#N/A	#N/A	#N/A	1	#N/A	#N/A	#N/A	#N/A	#N/A	#N/A	#N/A	#N/A	#N/A	#N/A	3	#N/A	#N/A	#N/A	#N/A	#N/A	#N/A	#N/A	#N/A	#N/A
acetyl-CoA carboxylase carboxyltransferase subunit alpha/beta	#N/A	#N/A	#N/A	#N/A	#N/A	#N/A	#N/A	1	#N/A	#N/A	#N/A	#N/A	#N/A	2	#N/A	#N/A	#N/A	#N/A	#N/A	#N/A	#N/A	1	#N/A	#N/A	#N/A	#N/A	#N/A	#N/A	#N/A	#N/A
acetyl-CoA carboxylase multifunctional enzyme accADC, carboxyl transferase subunit alpha/carboxyl transferase subunit	#N/A	#N/A	#N/A	#N/A	#N/A	#N/A	#N/A	#N/A	#N/A	#N/A	#N/A	#N/A	#N/A	#N/A	#N/A	#N/A	#N/A	#N/A	#N/A	#N/A	#N/A	1	#N/A	#N/A	#N/A	#N/A	#N/A	#N/A	#N/A	#N/A
acetyl-CoA carboxylase subunit alpha	2	1	#N/A	4	#N/A	2	#N/A	1	#N/A	#N/A	3	2	6	3	1	4	1	#N/A	2	#N/A	2	#N/A	1	#N/A	3	#N/A	#N/A	#N/A	#N/A	1
acetyl-CoA carboxylase subunit beta	#N/A	1	#N/A	2	#N/A	1	1	1	1	2	2	2	1	2	2	1	3	3	7	4	7	4	4	1	4	2	5	1	1	#N/A
acetyl-CoA carboxylase subunit beta, partial	#N/A	#N/A	#N/A	#N/A	#N/A	#N/A	1	#N/A	#N/A	1	#N/A	#N/A	#N/A	#N/A	#N/A	#N/A	#N/A	#N/A	#N/A	#N/A	#N/A	#N/A	#N/A	1	#N/A	#N/A	#N/A	#N/A	#N/A	1
acetyl-CoA carboxylase, biotin carboxyl carrier protein	10	11	11	15	25	24	20	25	37	43	14	27	34	20	15	28	24	15	27	15	63	20	40	11	22	16	31	29	10	11
acetyl-CoA carboxylase, biotin carboxyl carrier protein, partial	#N/A	#N/A	#N/A	#N/A	#N/A	#N/A	#N/A	#N/A	#N/A	1	#N/A	#N/A	#N/A	#N/A	#N/A	#N/A	#N/A	#N/A	#N/A	#N/A	#N/A	#N/A	#N/A	#N/A	#N/A	#N/A	#N/A	#N/A	#N/A	1
acetyl-CoA carboxylase, carboxyltransferase subunit beta	35	27	50	61	60	89	51	58	78	119	52	46	85	60	47	86	58	49	70	47	121	46	86	47	74	39	54	54	23	33
acetyl-CoA carboxylase, carboxyltransferase subunit beta, partial	#N/A	#N/A	#N/A	#N/A	#N/A	#N/A	#N/A	#N/A	#N/A	#N/A	1	#N/A	#N/A	#N/A	#N/A	#N/A	#N/A	#N/A	#N/A	#N/A	#N/A	#N/A	#N/A	#N/A	#N/A	#N/A	#N/A	#N/A	#N/A	#N/A
acetyl-CoA carboxylase, partial	#N/A	#N/A	#N/A	#N/A	#N/A	#N/A	#N/A	2	#N/A	1	#N/A	#N/A	#N/A	#N/A	#N/A	1	#N/A	#N/A	#N/A	#N/A	#N/A	#N/A	1	#N/A	#N/A	1	#N/A	2	#N/A	#N/A
acetyl-CoA carboxyltransferase subunit alpha	1	#N/A	#N/A	#N/A	#N/A	1	#N/A	1	#N/A	2	#N/A	1	#N/A	#N/A	#N/A	#N/A	#N/A	#N/A	#N/A	#N/A	#N/A	#N/A	#N/A	#N/A	#N/A	#N/A	#N/A	#N/A	#N/A	#N/A
acetyl-CoA hydrolase	6	1	2	#N/A	5	5	4	6	4	5	1	2	3	5	1	2	9	3	7	3	5	2	3	2	4	2	#N/A	2	#N/A	3
acetyl-CoA hydrolase/transferase	#N/A	#N/A	#N/A	#N/A	#N/A	#N/A	#N/A	#N/A	#N/A	#N/A	#N/A	#N/A	#N/A	#N/A	#N/A	#N/A	#N/A	#N/A	#N/A	#N/A	#N/A	#N/A	#N/A	#N/A	#N/A	#N/A	#N/A	#N/A	#N/A	2
acetyl-CoA synthetase	9	16	25	15	27	16	23	28	22	25	18	16	19	20	4	27	12	12	20	18	52	12	23	14	21	14	28	21	4	18
acetyl-CoA synthetase subunit alpha/beta	#N/A	#N/A	#N/A	#N/A	#N/A	#N/A	#N/A	#N/A	#N/A	#N/A	#N/A	#N/A	#N/A	#N/A	#N/A	#N/A	#N/A	#N/A	#N/A	#N/A	#N/A	#N/A	1	#N/A	#N/A	#N/A	#N/A	#N/A	#N/A	#N/A
acetyl-CoA synthetase, partial	#N/A	#N/A	#N/A	#N/A	#N/A	#N/A	#N/A	#N/A	1	#N/A	#N/A	#N/A	#N/A	3	#N/A	2	#N/A	#N/A	#N/A	#N/A	1	#N/A	#N/A	#N/A	1	#N/A	#N/A	#N/A	#N/A	#N/A
acetyl-CoA--acetoacetyl-CoA transferase subunit alpha	#N/A	#N/A	#N/A	#N/A	#N/A	#N/A	#N/A	#N/A	#N/A	#N/A	#N/A	#N/A	#N/A	#N/A	#N/A	#N/A	#N/A	#N/A	#N/A	#N/A	#N/A	#N/A	#N/A	#N/A	2	#N/A	#N/A	#N/A	#N/A	#N/A
acetyl-coenzyme A synthetase	17	15	16	24	32	40	16	43	45	48	28	36	39	59	37	32	39	30	45	36	67	26	44	31	47	22	51	52	17	33
acetyl-coenzyme A synthetase, partial	#N/A	#N/A	#N/A	#N/A	#N/A	#N/A	#N/A	#N/A	#N/A	#N/A	#N/A	1	#N/A	#N/A	#N/A	#N/A	#N/A	#N/A	#N/A	#N/A	#N/A	#N/A	#N/A	#N/A	#N/A	#N/A	#N/A	#N/A	#N/A	1
acetyl-lysine deacetylase	#N/A	#N/A	2	#N/A	#N/A	#N/A	1	#N/A	1	2	#N/A	1	2	3	1	1	1	#N/A	#N/A	1	1	#N/A	2	#N/A	1	#N/A	#N/A	2	#N/A	1
acetyl-mannosamine transferase	#N/A	#N/A	#N/A	#N/A	#N/A	#N/A	#N/A	#N/A	#N/A	#N/A	#N/A	#N/A	#N/A	#N/A	#N/A	1	#N/A	#N/A	#N/A	#N/A	#N/A	#N/A	#N/A	#N/A	#N/A	#N/A	#N/A	#N/A	#N/A	#N/A
acetyl/propionyl-CoA carboxylase subuit alpha	#N/A	#N/A	#N/A	#N/A	#N/A	#N/A	#N/A	#N/A	#N/A	#N/A	#N/A	#N/A	#N/A	#N/A	#N/A	1	#N/A	#N/A	#N/A	#N/A	#N/A	#N/A	#N/A	#N/A	#N/A	1	#N/A	#N/A	#N/A	#N/A
acetyl/propionyl-CoA carboxylase subunit alpha	27	10	3	8	34	7	6	19	15	22	6	18	19	23	19	12	16	8	20	15	23	4	24	8	13	8	22	12	2	8
acetyl/propionyl-CoA carboxylase subunit alpha, partial	#N/A	#N/A	#N/A	2	#N/A	#N/A	#N/A	#N/A	#N/A	#N/A	#N/A	#N/A	#N/A	#N/A	#N/A	#N/A	#N/A	#N/A	#N/A	#N/A	#N/A	#N/A	1	#N/A	#N/A	#N/A	#N/A	#N/A	#N/A	#N/A
acetyl/propionyl/methylcrotonyl-CoA carboxylase subunit alpha	#N/A	#N/A	#N/A	#N/A	#N/A	1	1	1	4	#N/A	#N/A	4	#N/A	4	#N/A	4	#N/A	#N/A	3	1	5	#N/A	2	#N/A	#N/A	#N/A	4	1	1	3
acetylacetone-cleaving protein	#N/A	#N/A	#N/A	#N/A	#N/A	#N/A	#N/A	#N/A	#N/A	#N/A	#N/A	#N/A	1	1	#N/A	#N/A	#N/A	#N/A	#N/A	#N/A	4	#N/A	#N/A	#N/A	#N/A	#N/A	#N/A	#N/A	#N/A	#N/A
acetylaminoadipate kinase	#N/A	#N/A	#N/A	#N/A	1	#N/A	#N/A	#N/A	#N/A	#N/A	1	1	#N/A	1	4	1	#N/A	#N/A	#N/A	1	#N/A	#N/A	1	#N/A	2	1	#N/A	#N/A	#N/A	#N/A
acetylcholinesterase, partial	#N/A	#N/A	#N/A	#N/A	#N/A	#N/A	#N/A	#N/A	#N/A	#N/A	#N/A	#N/A	#N/A	#N/A	#N/A	#N/A	#N/A	#N/A	#N/A	#N/A	1	#N/A	#N/A	#N/A	#N/A	#N/A	#N/A	#N/A	#N/A	#N/A
acetylesterase	#N/A	#N/A	#N/A	#N/A	#N/A	2	#N/A	1	1	#N/A	#N/A	1	#N/A	#N/A	2	5	#N/A	#N/A	2	#N/A	1	1	#N/A	#N/A	#N/A	#N/A	#N/A	#N/A	#N/A	1
acetylglucosamine transferase	4	#N/A	4	1	#N/A	1	3	5	2	#N/A	3	#N/A	2	3	#N/A	4	#N/A	#N/A	5	#N/A	1	2	#N/A	#N/A	#N/A	1	3	#N/A	#N/A	#N/A
acetylglucosamine-6-sulfatase	#N/A	3	1	6	4	7	7	10	6	8	5	6	5	4	4	3	11	6	7	5	16	3	5	8	5	3	6	5	1	1
acetylglucosamine-6-sulfatase, partial	#N/A	#N/A	#N/A	#N/A	#N/A	#N/A	#N/A	#N/A	#N/A	#N/A	#N/A	#N/A	#N/A	#N/A	#N/A	#N/A	#N/A	#N/A	#N/A	1	#N/A	#N/A	#N/A	#N/A	#N/A	#N/A	#N/A	#N/A	#N/A	#N/A
acetylglutamate kinase	14	8	22	41	35	45	11	27	39	47	17	27	41	40	25	35	25	19	30	25	37	13	35	18	38	18	44	20	5	20
acetylhydrolase	#N/A	#N/A	#N/A	3	#N/A	2	#N/A	1	#N/A	#N/A	1	1	#N/A	1	2	1	#N/A	#N/A	#N/A	1	3	3	2	2	#N/A	3	1	6	#N/A	#N/A
acetylmannosamine-6-phosphate 2-epimerase	#N/A	#N/A	#N/A	#N/A	1	#N/A	1	#N/A	2	#N/A	#N/A	2	3	2	3	#N/A	#N/A	#N/A	#N/A	1	#N/A	#N/A	#N/A	#N/A	3	1	#N/A	#N/A	#N/A	1
acetylneuraminic acid synthetase	#N/A	3	#N/A	#N/A	3	2	5	6	7	7	1	1	7	4	2	8	4	3	7	9	3	#N/A	6	6	2	2	4	4	#N/A	3
acetylornithine aminotransferase	8	2	1	4	13	3	1	3	14	13	6	3	6	3	6	11	7	2	7	4	10	5	9	5	8	2	7	11	6	11
acetylornithine aminotransferase ArgD	#N/A	#N/A	#N/A	#N/A	1	#N/A	#N/A	#N/A	#N/A	#N/A	#N/A	#N/A	#N/A	#N/A	#N/A	#N/A	#N/A	#N/A	#N/A	#N/A	#N/A	#N/A	#N/A	#N/A	#N/A	#N/A	1	#N/A	#N/A	#N/A
acetylornithine and succinylornithine aminotransferase	#N/A	#N/A	#N/A	#N/A	#N/A	1	#N/A	#N/A	#N/A	#N/A	#N/A	#N/A	#N/A	#N/A	#N/A	#N/A	#N/A	#N/A	#N/A	#N/A	#N/A	#N/A	#N/A	#N/A	#N/A	#N/A	#N/A	#N/A	#N/A	#N/A
acetylornithine carbamoyltransferase	15	7	#N/A	4	6	24	13	23	16	16	7	18	14	18	11	22	12	6	6	10	17	15	9	13	20	7	9	4	2	4
acetylornithine deacetylase	13	11	5	13	10	28	9	21	20	16	9	14	17	24	11	22	16	17	20	10	35	10	15	13	39	5	15	28	4	12
acetylornithine transaminase	1	1	2	8	8	4	3	11	8	8	7	4	2	7	8	1	1	3	6	7	12	7	7	4	12	2	9	10	1	8
acetylornithine/succinyldiaminopimelate aminotransferase	#N/A	#N/A	#N/A	#N/A	#N/A	#N/A	#N/A	2	#N/A	#N/A	#N/A	#N/A	2	#N/A	#N/A	#N/A	#N/A	#N/A	#N/A	#N/A	#N/A	#N/A	#N/A	#N/A	#N/A	#N/A	#N/A	#N/A	#N/A	#N/A
acetylpolyamine amidohydrolase	#N/A	#N/A	#N/A	#N/A	#N/A	1	#N/A	#N/A	#N/A	#N/A	1	#N/A	#N/A	#N/A	#N/A	#N/A	#N/A	#N/A	#N/A	#N/A	#N/A	#N/A	#N/A	#N/A	#N/A	#N/A	1	#N/A	#N/A	#N/A
acetylserine transporter	#N/A	#N/A	1	#N/A	#N/A	#N/A	#N/A	#N/A	1	1	#N/A	#N/A	#N/A	#N/A	#N/A	#N/A	#N/A	#N/A	3	#N/A	#N/A	#N/A	#N/A	#N/A	#N/A	#N/A	#N/A	#N/A	#N/A	#N/A
acetyltransferase	6	8	12	9	16	21	10	16	23	17	11	13	15	7	15	10	19	23	23	22	34	28	22	9	22	13	14	11	6	13
acetyltransferase (isoleucine patch superfamily)	#N/A	#N/A	#N/A	#N/A	#N/A	#N/A	#N/A	#N/A	#N/A	#N/A	#N/A	#N/A	#N/A	#N/A	#N/A	1	#N/A	#N/A	#N/A	#N/A	#N/A	#N/A	#N/A	#N/A	#N/A	#N/A	#N/A	#N/A	#N/A	#N/A
Acetyltransferase (isoleucine patch superfamily)- like protein	#N/A	#N/A	#N/A	#N/A	1	#N/A	#N/A	#N/A	#N/A	#N/A	#N/A	#N/A	#N/A	#N/A	#N/A	#N/A	#N/A	#N/A	#N/A	#N/A	#N/A	#N/A	#N/A	#N/A	#N/A	#N/A	#N/A	#N/A	#N/A	#N/A
acetyltransferase N-acetylglutamate synthase	#N/A	#N/A	#N/A	#N/A	#N/A	#N/A	#N/A	#N/A	#N/A	#N/A	#N/A	#N/A	#N/A	#N/A	#N/A	1	1	2	#N/A	#N/A	#N/A	2	#N/A	#N/A	1	#N/A	#N/A	#N/A	#N/A	2
acetyltransferase ribosomal protein N-acetylase	#N/A	#N/A	#N/A	#N/A	#N/A	#N/A	1	1	1	2	#N/A	#N/A	1	#N/A	1	1	1	#N/A	#N/A	2	1	2	#N/A	1	1	2	#N/A	2	#N/A	3
acetylxylan esterase	1	1	1	7	6	10	1	7	4	5	1	4	3	6	6	3	8	9	3	3	14	2	10	5	4	3	8	2	4	5
acetylxylan esterase, partial	#N/A	#N/A	#N/A	#N/A	#N/A	#N/A	#N/A	#N/A	#N/A	#N/A	#N/A	#N/A	#N/A	#N/A	#N/A	#N/A	#N/A	#N/A	#N/A	#N/A	#N/A	#N/A	1	#N/A	#N/A	#N/A	#N/A	#N/A	#N/A	#N/A
acid phosphatase	4	#N/A	1	#N/A	6	4	10	3	5	4	1	2	3	4	1	4	1	#N/A	3	1	15	2	9	3	4	4	6	5	2	3
acid phosphatase, partial	#N/A	#N/A	#N/A	#N/A	#N/A	#N/A	#N/A	#N/A	#N/A	#N/A	#N/A	#N/A	#N/A	#N/A	#N/A	#N/A	#N/A	#N/A	#N/A	#N/A	#N/A	#N/A	#N/A	#N/A	#N/A	#N/A	#N/A	1	#N/A	#N/A
acid tolerance protein ActR	#N/A	#N/A	#N/A	#N/A	#N/A	#N/A	#N/A	#N/A	#N/A	#N/A	#N/A	#N/A	#N/A	#N/A	#N/A	#N/A	#N/A	#N/A	#N/A	#N/A	#N/A	1	#N/A	#N/A	#N/A	#N/A	#N/A	#N/A	#N/A	#N/A
acid--CoA ligase	2	1	#N/A	#N/A	#N/A	#N/A	#N/A	1	4	#N/A	#N/A	#N/A	1	#N/A	#N/A	#N/A	#N/A	#N/A	1	#N/A	1	#N/A	#N/A	#N/A	3	1	2	3	#N/A	1
acid-soluble spore protein	#N/A	#N/A	1	3	#N/A	1	#N/A	1	3	#N/A	#N/A	#N/A	#N/A	#N/A	1	#N/A	#N/A	#N/A	3	1	1	#N/A	#N/A	#N/A	#N/A	#N/A	1	1	#N/A	#N/A
acido-empty-quinoprotein group A	#N/A	#N/A	#N/A	#N/A	1	1	#N/A	1	#N/A	#N/A	1	#N/A	#N/A	3	#N/A	#N/A	#N/A	#N/A	2	1	1	#N/A	1	#N/A	2	#N/A	2	2	#N/A	1
acireductone dioxygenase	1	1	#N/A	9	6	8	4	1	5	5	3	1	1	2	3	#N/A	2	#N/A	4	4	4	4	3	#N/A	5	1	3	2	#N/A	3
acireductone dioxygenase apoprotein	#N/A	#N/A	#N/A	#N/A	#N/A	#N/A	#N/A	#N/A	#N/A	1	#N/A	#N/A	1	#N/A	#N/A	#N/A	#N/A	#N/A	#N/A	#N/A	#N/A	#N/A	#N/A	#N/A	#N/A	#N/A	#N/A	#N/A	#N/A	#N/A
acireductone synthase	7	#N/A	#N/A	4	3	5	1	9	8	12	1	2	3	11	8	1	3	#N/A	11	6	4	#N/A	3	2	9	1	5	2	#N/A	2
aconitate hydratase	126	95	106	194	249	226	169	243	268	304	178	193	194	224	152	250	182	176	208	176	403	156	257	163	290	153	239	207	85	245
aconitate hydratase 1	6	6	9	15	17	11	9	22	18	30	11	17	28	22	24	15	26	9	32	16	38	15	28	12	24	17	14	22	5	23
aconitate hydratase 1, partial	#N/A	#N/A	#N/A	#N/A	#N/A	#N/A	#N/A	#N/A	#N/A	#N/A	#N/A	#N/A	1	#N/A	#N/A	#N/A	#N/A	#N/A	#N/A	#N/A	#N/A	#N/A	#N/A	#N/A	1	#N/A	#N/A	#N/A	#N/A	#N/A
aconitate hydratase B	21	17	23	33	43	28	19	34	37	39	23	30	46	54	25	41	35	23	34	29	59	17	36	22	48	20	31	31	14	57
aconitate hydratase, partial	#N/A	3	1	6	2	#N/A	1	1	#N/A	3	1	3	1	3	4	2	6	#N/A	2	#N/A	2	2	1	3	3	2	5	7	2	2
ACP phosphodiesterase	#N/A	#N/A	#N/A	#N/A	1	#N/A	#N/A	#N/A	#N/A	#N/A	#N/A	#N/A	#N/A	#N/A	#N/A	#N/A	#N/A	#N/A	#N/A	#N/A	#N/A	#N/A	#N/A	1	#N/A	#N/A	#N/A	1	#N/A	#N/A
ACP S-malonyltransferase	5	#N/A	#N/A	1	3	4	2	1	1	3	2	2	3	2	1	2	2	#N/A	4	1	6	#N/A	#N/A	4	3	1	3	1	#N/A	7
ACR family protein	#N/A	#N/A	#N/A	#N/A	#N/A	#N/A	#N/A	#N/A	#N/A	#N/A	#N/A	#N/A	#N/A	#N/A	#N/A	#N/A	#N/A	#N/A	#N/A	#N/A	1	#N/A	#N/A	#N/A	#N/A	#N/A	#N/A	#N/A	#N/A	#N/A
ACR family transporter	#N/A	#N/A	#N/A	#N/A	#N/A	#N/A	#N/A	#N/A	#N/A	#N/A	#N/A	#N/A	#N/A	#N/A	1	#N/A	#N/A	#N/A	#N/A	#N/A	#N/A	#N/A	#N/A	#N/A	1	#N/A	#N/A	#N/A	#N/A	#N/A
ACR family transporter, partial	#N/A	#N/A	#N/A	#N/A	#N/A	#N/A	#N/A	#N/A	#N/A	#N/A	#N/A	#N/A	#N/A	#N/A	#N/A	#N/A	#N/A	#N/A	#N/A	#N/A	#N/A	2	#N/A	#N/A	#N/A	#N/A	#N/A	#N/A	#N/A	#N/A
AcrB/AcrD/AcrF family protein	211	154	204	287	508	752	378	535	881	826	437	334	831	542	854	762	745	413	715	580	979	660	1185	907	1876	787	1154	802	377	853
AcrB/AcrD/AcrF family protein, partial	#N/A	1	1	#N/A	1	2	1	1	2	2	#N/A	#N/A	3	#N/A	2	#N/A	#N/A	3	1	#N/A	#N/A	#N/A	1	1	5	#N/A	2	#N/A	2	2
acriflavin resistance protein	9	5	5	9	17	30	7	17	20	19	12	17	16	11	19	22	34	14	16	26	26	13	30	32	64	28	46	35	16	20
acriflavin resistance protein, partial	#N/A	#N/A	#N/A	#N/A	#N/A	#N/A	#N/A	#N/A	#N/A	2	#N/A	#N/A	#N/A	#N/A	#N/A	#N/A	#N/A	#N/A	#N/A	#N/A	#N/A	#N/A	#N/A	#N/A	#N/A	#N/A	#N/A	1	#N/A	#N/A
acriflavine resistance protein B	7	1	#N/A	2	5	2	7	10	9	6	5	6	5	6	6	#N/A	9	4	8	7	15	9	6	2	6	5	15	9	5	5
acriflavine resistance protein B, partial	#N/A	#N/A	#N/A	#N/A	#N/A	#N/A	#N/A	#N/A	2	#N/A	#N/A	#N/A	#N/A	#N/A	#N/A	#N/A	1	#N/A	#N/A	#N/A	#N/A	#N/A	2	#N/A	#N/A	#N/A	#N/A	#N/A	2	#N/A
AcrR family transcriptional regulator	#N/A	#N/A	#N/A	#N/A	2	#N/A	#N/A	1	2	#N/A	#N/A	#N/A	#N/A	#N/A	#N/A	1	1	#N/A	#N/A	#N/A	#N/A	2	#N/A	#N/A	#N/A	#N/A	#N/A	1	#N/A	#N/A
acryloyl-CoA reductase	#N/A	#N/A	#N/A	#N/A	#N/A	#N/A	#N/A	#N/A	#N/A	#N/A	#N/A	#N/A	#N/A	#N/A	#N/A	#N/A	#N/A	#N/A	#N/A	#N/A	#N/A	#N/A	#N/A	#N/A	#N/A	#N/A	#N/A	1	1	#N/A
ACT domain-containing protein	#N/A	#N/A	#N/A	#N/A	#N/A	#N/A	#N/A	#N/A	#N/A	#N/A	#N/A	#N/A	#N/A	#N/A	#N/A	#N/A	#N/A	#N/A	#N/A	#N/A	#N/A	#N/A	#N/A	#N/A	1	#N/A	2	#N/A	#N/A	#N/A
actin-binding WH2 domain-containing protein	#N/A	#N/A	#N/A	2	#N/A	#N/A	#N/A	#N/A	1	3	#N/A	#N/A	#N/A	#N/A	#N/A	#N/A	#N/A	#N/A	1	#N/A	#N/A	1	#N/A	#N/A	#N/A	#N/A	1	#N/A	#N/A	#N/A
actin-related protein	6	#N/A	#N/A	#N/A	#N/A	#N/A	#N/A	#N/A	#N/A	2	#N/A	#N/A	#N/A	1	#N/A	#N/A	#N/A	#N/A	#N/A	#N/A	#N/A	#N/A	#N/A	#N/A	#N/A	#N/A	#N/A	#N/A	#N/A	#N/A
actin, cytoplasmic 2	1133	968	941	1559	2552	2932	2387	2356	2109	2776	1468	1503	2164	1592	1556	2144	2273	1249	2329	1651	4790	1869	3749	1716	2712	1486	3482	3256	778	2479
activase	#N/A	1	#N/A	#N/A	#N/A	#N/A	#N/A	1	1	#N/A	#N/A	#N/A	#N/A	#N/A	#N/A	#N/A	#N/A	#N/A	#N/A	2	#N/A	#N/A	#N/A	#N/A	#N/A	#N/A	#N/A	1	#N/A	#N/A
activator of (R)-2-hydroxyglutaryl-CoA dehydratase	#N/A	#N/A	#N/A	#N/A	#N/A	#N/A	#N/A	#N/A	#N/A	#N/A	#N/A	#N/A	#N/A	#N/A	#N/A	#N/A	#N/A	#N/A	#N/A	#N/A	2	#N/A	#N/A	#N/A	#N/A	#N/A	#N/A	#N/A	#N/A	#N/A
activator of HSP90 ATPase	#N/A	2	#N/A	1	2	4	#N/A	3	1	4	#N/A	1	4	1	3	4	2	#N/A	2	#N/A	4	#N/A	1	1	2	#N/A	#N/A	1	1	2
activator of HSP90 ATPase 1 family protein	#N/A	2	#N/A	#N/A	1	1	#N/A	3	#N/A	#N/A	5	1	1	#N/A	#N/A	#N/A	1	#N/A	3	1	5	#N/A	2	#N/A	2	#N/A	2	#N/A	#N/A	#N/A
activator of osmoprotectant transporter ProP	#N/A	#N/A	#N/A	#N/A	#N/A	#N/A	#N/A	2	#N/A	#N/A	#N/A	#N/A	#N/A	#N/A	#N/A	#N/A	#N/A	#N/A	#N/A	#N/A	#N/A	#N/A	#N/A	#N/A	#N/A	#N/A	#N/A	#N/A	#N/A	#N/A
activator of photopigment and puc with BLUF domain	#N/A	#N/A	#N/A	#N/A	#N/A	1	#N/A	#N/A	#N/A	#N/A	#N/A	#N/A	#N/A	#N/A	#N/A	#N/A	#N/A	#N/A	#N/A	#N/A	#N/A	#N/A	#N/A	#N/A	#N/A	#N/A	#N/A	#N/A	#N/A	#N/A
activator of prop osmoprotectant transporter	#N/A	#N/A	#N/A	#N/A	#N/A	#N/A	#N/A	#N/A	1	2	#N/A	#N/A	#N/A	#N/A	#N/A	#N/A	#N/A	#N/A	#N/A	#N/A	#N/A	#N/A	#N/A	#N/A	#N/A	#N/A	#N/A	#N/A	#N/A	#N/A
acyclic terpene utilization AtuA family protein	6	#N/A	#N/A	#N/A	#N/A	#N/A	#N/A	#N/A	1	1	#N/A	#N/A	#N/A	2	#N/A	1	#N/A	2	#N/A	#N/A	1	#N/A	2	#N/A	#N/A	#N/A	#N/A	#N/A	#N/A	2
acyl	15	17	34	48	58	78	30	54	61	80	30	37	45	62	43	60	45	31	50	62	111	38	64	36	52	20	51	45	19	40
acyl carrier family protein	#N/A	#N/A	#N/A	#N/A	#N/A	#N/A	#N/A	#N/A	#N/A	#N/A	#N/A	#N/A	#N/A	#N/A	#N/A	#N/A	#N/A	#N/A	#N/A	#N/A	1	#N/A	#N/A	#N/A	#N/A	#N/A	#N/A	#N/A	#N/A	#N/A
acyl carrier protein	120	71	73	114	231	174	121	193	221	165	110	133	140	131	104	178	210	92	222	91	283	98	198	120	148	89	180	134	43	82
acyl CoA--acetate/3-ketoacid CoA transferase subunit alpha	#N/A	#N/A	#N/A	#N/A	#N/A	#N/A	#N/A	#N/A	1	#N/A	#N/A	#N/A	#N/A	#N/A	#N/A	#N/A	#N/A	#N/A	#N/A	1	#N/A	#N/A	#N/A	#N/A	#N/A	#N/A	#N/A	#N/A	#N/A	#N/A
acyl CoA--acetate/3-ketoacid CoA transferase subunit beta	#N/A	#N/A	#N/A	#N/A	#N/A	#N/A	#N/A	#N/A	#N/A	1	#N/A	#N/A	#N/A	#N/A	#N/A	#N/A	#N/A	#N/A	#N/A	#N/A	#N/A	#N/A	#N/A	#N/A	#N/A	#N/A	#N/A	#N/A	#N/A	#N/A
acyl CoA:acetate/3-ketoacid CoA transferase	#N/A	#N/A	2	4	#N/A	1	6	4	4	3	2	2	4	10	5	6	7	#N/A	3	3	10	#N/A	1	#N/A	2	1	3	#N/A	#N/A	#N/A
acyl dehydratase	3	4	2	8	4	8	#N/A	1	6	2	2	3	5	2	#N/A	9	2	3	5	6	5	5	7	1	3	3	6	3	#N/A	2
acyl dehydratase-like protein	#N/A	#N/A	#N/A	#N/A	#N/A	#N/A	#N/A	#N/A	#N/A	#N/A	#N/A	#N/A	#N/A	#N/A	1	#N/A	#N/A	#N/A	#N/A	#N/A	#N/A	#N/A	#N/A	#N/A	#N/A	#N/A	#N/A	#N/A	#N/A	#N/A
acyl esterase	#N/A	#N/A	#N/A	#N/A	1	#N/A	#N/A	1	#N/A	#N/A	#N/A	#N/A	#N/A	#N/A	#N/A	#N/A	#N/A	#N/A	#N/A	#N/A	#N/A	#N/A	#N/A	#N/A	#N/A	#N/A	#N/A	#N/A	#N/A	#N/A
acyl transferase	1	#N/A	#N/A	1	1	6	#N/A	3	2	1	2	1	#N/A	2	1	2	2	1	3	1	3	2	2	4	#N/A	1	#N/A	6	2	4
acyl- desaturase	#N/A	#N/A	3	#N/A	#N/A	#N/A	#N/A	#N/A	#N/A	#N/A	#N/A	#N/A	#N/A	#N/A	#N/A	#N/A	#N/A	#N/A	#N/A	#N/A	#N/A	#N/A	#N/A	#N/A	#N/A	#N/A	#N/A	#N/A	#N/A	#N/A
acyl- synthetase	#N/A	#N/A	#N/A	#N/A	#N/A	#N/A	#N/A	#N/A	#N/A	#N/A	#N/A	#N/A	#N/A	#N/A	#N/A	#N/A	#N/A	#N/A	#N/A	#N/A	#N/A	#N/A	#N/A	#N/A	1	#N/A	#N/A	#N/A	#N/A	#N/A
acyl--CoA ligase	1	#N/A	#N/A	#N/A	1	#N/A	#N/A	1	#N/A	#N/A	#N/A	#N/A	#N/A	#N/A	#N/A	1	#N/A	4	#N/A	1	#N/A	#N/A	#N/A	#N/A	#N/A	#N/A	1	#N/A	#N/A	#N/A
acyl-ACP desaturase	11	3	6	7	15	42	4	13	16	25	7	16	11	8	8	9	18	16	14	8	17	9	22	10	21	1	5	18	5	8
acyl-ACP thioesterase	#N/A	#N/A	#N/A	#N/A	#N/A	#N/A	#N/A	1	1	1	1	#N/A	1	4	#N/A	1	#N/A	#N/A	1	1	#N/A	#N/A	1	#N/A	5	#N/A	#N/A	1	2	#N/A
acyl-activating protein	#N/A	#N/A	#N/A	#N/A	2	#N/A	1	1	#N/A	#N/A	#N/A	1	#N/A	#N/A	#N/A	#N/A	#N/A	#N/A	#N/A	#N/A	1	1	#N/A	#N/A	#N/A	#N/A	1	#N/A	#N/A	#N/A
acyl-CoA acyltransferase	2	#N/A	#N/A	#N/A	#N/A	#N/A	#N/A	#N/A	#N/A	#N/A	#N/A	#N/A	#N/A	#N/A	#N/A	#N/A	#N/A	#N/A	#N/A	#N/A	#N/A	#N/A	#N/A	#N/A	#N/A	#N/A	1	#N/A	#N/A	#N/A
acyl-CoA carboxylase	#N/A	#N/A	#N/A	#N/A	#N/A	#N/A	#N/A	#N/A	#N/A	#N/A	#N/A	#N/A	#N/A	#N/A	#N/A	#N/A	#N/A	#N/A	#N/A	#N/A	#N/A	#N/A	#N/A	#N/A	#N/A	#N/A	1	#N/A	#N/A	#N/A
acyl-CoA carboxylase alpha chain	#N/A	#N/A	#N/A	#N/A	#N/A	#N/A	#N/A	#N/A	#N/A	#N/A	#N/A	#N/A	#N/A	#N/A	#N/A	#N/A	#N/A	#N/A	#N/A	#N/A	#N/A	#N/A	#N/A	#N/A	1	#N/A	#N/A	#N/A	#N/A	#N/A
acyl-CoA carboxylase carboxyltransferase	#N/A	#N/A	#N/A	#N/A	#N/A	#N/A	#N/A	#N/A	#N/A	#N/A	#N/A	#N/A	#N/A	#N/A	#N/A	#N/A	#N/A	#N/A	#N/A	#N/A	#N/A	#N/A	2	#N/A	#N/A	#N/A	#N/A	#N/A	#N/A	#N/A
acyl-CoA carboxylase subunit alpha	#N/A	#N/A	#N/A	#N/A	#N/A	#N/A	#N/A	#N/A	#N/A	#N/A	#N/A	#N/A	#N/A	#N/A	#N/A	#N/A	#N/A	#N/A	#N/A	#N/A	#N/A	#N/A	#N/A	#N/A	#N/A	#N/A	1	#N/A	#N/A	#N/A
acyl-CoA dehydrogenase	344	324	314	534	892	1102	474	774	864	1029	501	573	818	784	581	867	704	462	779	606	1253	549	907	560	1103	438	907	759	287	730
acyl-CoA dehydrogenase (FAD dependent)	#N/A	#N/A	#N/A	#N/A	#N/A	#N/A	#N/A	#N/A	#N/A	#N/A	#N/A	#N/A	#N/A	#N/A	#N/A	#N/A	#N/A	#N/A	#N/A	#N/A	#N/A	#N/A	#N/A	#N/A	#N/A	#N/A	#N/A	1	#N/A	#N/A
acyl-CoA dehydrogenase C-terminal domain protein	1	3	2	4	13	10	3	2	6	7	4	3	1	1	9	27	#N/A	6	6	6	11	1	3	2	12	4	16	5	2	2
acyl-CoA dehydrogenase domain protein, partial	#N/A	#N/A	#N/A	#N/A	#N/A	#N/A	#N/A	#N/A	#N/A	#N/A	#N/A	#N/A	#N/A	#N/A	#N/A	#N/A	#N/A	#N/A	#N/A	#N/A	#N/A	#N/A	#N/A	#N/A	1	#N/A	#N/A	#N/A	#N/A	#N/A
acyl-CoA dehydrogenase domain-containing	#N/A	#N/A	#N/A	#N/A	#N/A	#N/A	#N/A	#N/A	1	#N/A	#N/A	#N/A	#N/A	#N/A	#N/A	#N/A	#N/A	#N/A	#N/A	#N/A	#N/A	#N/A	#N/A	#N/A	#N/A	#N/A	#N/A	#N/A	#N/A	#N/A
acyl-CoA dehydrogenase domain-containing protein	#N/A	#N/A	#N/A	#N/A	#N/A	2	#N/A	#N/A	#N/A	#N/A	#N/A	#N/A	#N/A	#N/A	#N/A	#N/A	#N/A	#N/A	#N/A	#N/A	#N/A	#N/A	1	#N/A	1	#N/A	#N/A	#N/A	#N/A	#N/A
acyl-CoA dehydrogenase middle domain protein, partial	#N/A	#N/A	#N/A	#N/A	#N/A	#N/A	#N/A	#N/A	#N/A	#N/A	#N/A	#N/A	1	#N/A	#N/A	#N/A	#N/A	#N/A	1	#N/A	#N/A	#N/A	#N/A	#N/A	#N/A	#N/A	#N/A	#N/A	#N/A	#N/A
acyl-CoA dehydrogenase oxidoreductase	#N/A	#N/A	#N/A	#N/A	#N/A	#N/A	#N/A	#N/A	#N/A	#N/A	#N/A	#N/A	#N/A	#N/A	#N/A	#N/A	#N/A	#N/A	#N/A	#N/A	#N/A	#N/A	#N/A	#N/A	#N/A	#N/A	1	1	#N/A	#N/A
acyl-CoA dehydrogenase-like protein	#N/A	#N/A	#N/A	#N/A	#N/A	#N/A	#N/A	#N/A	1	#N/A	#N/A	#N/A	#N/A	#N/A	#N/A	#N/A	#N/A	#N/A	#N/A	#N/A	#N/A	#N/A	#N/A	#N/A	1	#N/A	#N/A	#N/A	#N/A	#N/A
acyl-CoA dehydrogenase, C-terminal domain protein	#N/A	1	#N/A	#N/A	#N/A	#N/A	#N/A	#N/A	#N/A	#N/A	#N/A	#N/A	#N/A	#N/A	#N/A	#N/A	#N/A	#N/A	#N/A	#N/A	2	#N/A	#N/A	#N/A	#N/A	#N/A	#N/A	#N/A	#N/A	#N/A
Acyl-CoA dehydrogenase, C-terminal:Acyl-CoA dehydrogenase, central region	#N/A	#N/A	#N/A	#N/A	#N/A	#N/A	#N/A	#N/A	#N/A	#N/A	#N/A	#N/A	#N/A	#N/A	#N/A	#N/A	#N/A	#N/A	#N/A	#N/A	#N/A	#N/A	1	#N/A	#N/A	#N/A	#N/A	#N/A	#N/A	#N/A
acyl-CoA dehydrogenase, partial	2	2	1	#N/A	2	5	#N/A	#N/A	8	3	3	#N/A	1	3	2	1	3	#N/A	1	1	7	5	2	2	5	3	2	#N/A	2	2
Acyl-CoA dehydrogenase, short-chain specific	#N/A	#N/A	#N/A	2	2	3	#N/A	3	#N/A	#N/A	3	2	#N/A	2	#N/A	#N/A	1	1	#N/A	#N/A	#N/A	2	1	#N/A	#N/A	#N/A	#N/A	#N/A	1	4
acyl-CoA desaturase	116	73	85	165	270	309	222	272	418	313	190	157	235	222	148	230	296	173	389	221	506	214	330	191	239	109	271	221	84	214
acyl-CoA desaturase, partial	1	#N/A	#N/A	#N/A	#N/A	#N/A	#N/A	#N/A	#N/A	#N/A	#N/A	#N/A	#N/A	#N/A	#N/A	#N/A	#N/A	#N/A	#N/A	#N/A	3	#N/A	#N/A	#N/A	#N/A	#N/A	#N/A	#N/A	#N/A	#N/A
acyl-CoA esterase	#N/A	#N/A	#N/A	1	#N/A	#N/A	#N/A	1	#N/A	#N/A	#N/A	#N/A	2	#N/A	#N/A	#N/A	#N/A	#N/A	#N/A	#N/A	#N/A	#N/A	#N/A	#N/A	#N/A	#N/A	#N/A	#N/A	#N/A	#N/A
acyl-CoA ligase (AMP-forming), exosortase A system-associated	#N/A	2	3	1	11	2	2	3	4	3	3	#N/A	2	2	3	10	4	#N/A	6	5	9	5	3	#N/A	5	1	5	4	1	4
acyl-CoA N-acyltransferase	#N/A	#N/A	#N/A	#N/A	#N/A	#N/A	#N/A	#N/A	#N/A	#N/A	#N/A	#N/A	#N/A	#N/A	#N/A	#N/A	#N/A	#N/A	#N/A	#N/A	#N/A	1	#N/A	#N/A	#N/A	#N/A	#N/A	#N/A	#N/A	#N/A
acyl-CoA oxidase	10	5	5	8	10	28	5	10	8	18	10	7	15	6	10	13	14	7	14	11	13	5	6	2	12	6	11	13	3	10
acyl-CoA reductase	6	1	1	1	7	11	6	3	10	7	2	4	4	2	5	5	5	6	7	6	13	6	3	14	6	4	6	6	1	1
acyl-CoA synthase	#N/A	#N/A	1	#N/A	#N/A	#N/A	#N/A	#N/A	#N/A	#N/A	#N/A	#N/A	#N/A	#N/A	#N/A	#N/A	#N/A	#N/A	#N/A	#N/A	2	#N/A	#N/A	1	1	#N/A	#N/A	#N/A	#N/A	#N/A
acyl-CoA synthetase	1	5	8	16	31	33	10	34	23	28	10	21	25	30	16	16	15	23	19	26	32	22	39	15	33	14	16	24	7	22
acyl-CoA synthetase (AMP-forming)	#N/A	#N/A	#N/A	#N/A	1	#N/A	#N/A	#N/A	#N/A	#N/A	#N/A	#N/A	#N/A	#N/A	#N/A	#N/A	#N/A	#N/A	#N/A	#N/A	#N/A	#N/A	#N/A	#N/A	#N/A	#N/A	#N/A	#N/A	#N/A	#N/A
acyl-CoA synthetase (AMP-forming)/AMP-acid ligase II	#N/A	#N/A	#N/A	2	#N/A	#N/A	#N/A	#N/A	#N/A	#N/A	#N/A	#N/A	#N/A	#N/A	1	2	1	#N/A	1	#N/A	6	#N/A	2	1	1	1	1	1	1	2
Acyl-CoA synthetase (AMP-forming)/AMP-acid ligases II	#N/A	#N/A	#N/A	#N/A	#N/A	#N/A	#N/A	#N/A	#N/A	#N/A	#N/A	#N/A	#N/A	#N/A	#N/A	1	#N/A	#N/A	#N/A	#N/A	#N/A	#N/A	#N/A	#N/A	#N/A	#N/A	#N/A	2	#N/A	#N/A
acyl-CoA synthetase (NDP forming)	#N/A	#N/A	#N/A	#N/A	#N/A	#N/A	#N/A	#N/A	#N/A	#N/A	#N/A	#N/A	#N/A	#N/A	#N/A	#N/A	#N/A	#N/A	#N/A	#N/A	#N/A	3	1	#N/A	#N/A	2	#N/A	#N/A	#N/A	2
acyl-CoA synthetase FdrA	1	#N/A	#N/A	#N/A	#N/A	#N/A	3	#N/A	#N/A	#N/A	#N/A	#N/A	#N/A	1	#N/A	#N/A	#N/A	#N/A	#N/A	#N/A	#N/A	#N/A	1	#N/A	#N/A	#N/A	#N/A	#N/A	#N/A	#N/A
acyl-CoA synthetase, partial	#N/A	#N/A	#N/A	#N/A	#N/A	#N/A	#N/A	#N/A	#N/A	#N/A	#N/A	#N/A	#N/A	#N/A	#N/A	#N/A	#N/A	#N/A	#N/A	#N/A	1	#N/A	#N/A	#N/A	#N/A	#N/A	#N/A	#N/A	#N/A	#N/A
acyl-CoA synthetase/AMP-acid ligase	#N/A	#N/A	#N/A	#N/A	1	#N/A	#N/A	#N/A	#N/A	#N/A	#N/A	#N/A	#N/A	#N/A	#N/A	#N/A	#N/A	#N/A	#N/A	1	#N/A	#N/A	#N/A	#N/A	#N/A	#N/A	#N/A	#N/A	#N/A	#N/A
acyl-CoA thioester hydrolase	#N/A	#N/A	#N/A	1	#N/A	#N/A	#N/A	3	1	#N/A	#N/A	1	#N/A	#N/A	1	1	#N/A	#N/A	#N/A	#N/A	2	#N/A	#N/A	#N/A	#N/A	#N/A	#N/A	#N/A	#N/A	#N/A
acyl-CoA thioester hydrolase YbgC/YbaW family	#N/A	#N/A	#N/A	#N/A	#N/A	#N/A	#N/A	#N/A	#N/A	#N/A	#N/A	#N/A	#N/A	#N/A	#N/A	2	#N/A	#N/A	#N/A	1	#N/A	#N/A	#N/A	#N/A	1	#N/A	#N/A	#N/A	#N/A	#N/A
acyl-CoA thioesterase	13	4	9	13	17	20	15	17	31	23	9	9	15	16	12	15	20	9	19	10	44	19	15	14	18	15	18	18	7	15
acyl-CoA thioesterase I-like protein	#N/A	#N/A	#N/A	#N/A	#N/A	#N/A	#N/A	2	#N/A	#N/A	#N/A	1	#N/A	#N/A	#N/A	#N/A	#N/A	#N/A	#N/A	#N/A	#N/A	#N/A	#N/A	#N/A	#N/A	#N/A	#N/A	#N/A	#N/A	#N/A
acyl-CoA thioesterase II	#N/A	#N/A	1	2	2	5	4	3	6	7	1	3	1	1	2	2	2	1	3	3	7	6	6	2	7	#N/A	1	2	1	4
acyl-CoA--6-aminopenicillanic acid acyl-transferase	#N/A	#N/A	#N/A	#N/A	#N/A	#N/A	#N/A	#N/A	1	#N/A	#N/A	#N/A	#N/A	#N/A	#N/A	#N/A	#N/A	#N/A	#N/A	#N/A	#N/A	#N/A	#N/A	#N/A	1	#N/A	1	#N/A	#N/A	#N/A
acyl-CoA--6-aminopenicillanic acid acyltransferase	#N/A	#N/A	#N/A	#N/A	#N/A	#N/A	#N/A	#N/A	#N/A	#N/A	#N/A	#N/A	#N/A	#N/A	#N/A	#N/A	#N/A	#N/A	#N/A	1	#N/A	#N/A	#N/A	#N/A	#N/A	#N/A	#N/A	#N/A	#N/A	#N/A
acyl-CoA-binding protein	4	2	1	3	12	3	7	1	5	4	3	#N/A	2	4	3	4	4	3	6	1	10	4	8	1	3	2	7	7	2	5
acyl-CoA:6-aminopenicillanic acid acyl-transferase	#N/A	#N/A	#N/A	#N/A	#N/A	#N/A	#N/A	1	#N/A	#N/A	#N/A	#N/A	#N/A	#N/A	#N/A	#N/A	#N/A	#N/A	#N/A	#N/A	#N/A	#N/A	#N/A	#N/A	#N/A	#N/A	#N/A	#N/A	#N/A	#N/A
acyl-coenzyme A dehydrogenase	#N/A	#N/A	#N/A	#N/A	#N/A	#N/A	#N/A	#N/A	#N/A	#N/A	#N/A	#N/A	#N/A	#N/A	1	#N/A	#N/A	#N/A	#N/A	#N/A	#N/A	#N/A	#N/A	#N/A	#N/A	#N/A	#N/A	#N/A	#N/A	#N/A
acyl-homoserine-lactone acylase	2	#N/A	#N/A	#N/A	1	3	#N/A	#N/A	#N/A	#N/A	#N/A	#N/A	2	#N/A	#N/A	#N/A	#N/A	#N/A	2	1	1	1	#N/A	#N/A	1	1	#N/A	#N/A	#N/A	1
acyl-homoserine-lactone synthase	#N/A	2	#N/A	#N/A	#N/A	#N/A	#N/A	#N/A	#N/A	#N/A	#N/A	#N/A	#N/A	1	#N/A	#N/A	#N/A	#N/A	#N/A	#N/A	3	#N/A	#N/A	#N/A	#N/A	#N/A	#N/A	#N/A	#N/A	2
acyl-phosphate glycerol 3-phosphate acyltransferase	#N/A	5	#N/A	3	8	11	3	13	12	11	7	4	8	6	4	15	8	2	8	14	18	4	9	6	8	3	8	8	2	12
acyl-phosphate glycerol 3-phosphate acyltransferase, partial	#N/A	#N/A	#N/A	#N/A	#N/A	#N/A	#N/A	#N/A	1	#N/A	#N/A	#N/A	#N/A	#N/A	#N/A	#N/A	#N/A	#N/A	#N/A	#N/A	#N/A	#N/A	#N/A	#N/A	#N/A	#N/A	#N/A	#N/A	#N/A	#N/A
acyl-protein synthase	#N/A	#N/A	#N/A	#N/A	#N/A	#N/A	1	1	#N/A	#N/A	#N/A	#N/A	#N/A	#N/A	#N/A	#N/A	#N/A	#N/A	#N/A	1	#N/A	#N/A	#N/A	#N/A	#N/A	#N/A	#N/A	#N/A	#N/A	#N/A
acyl-protein synthetase	#N/A	#N/A	#N/A	#N/A	5	#N/A	#N/A	#N/A	#N/A	#N/A	#N/A	#N/A	#N/A	#N/A	#N/A	1	1	2	1	2	1	#N/A	1	2	#N/A	2	2	1	#N/A	#N/A
acylaldehyde oxidase	#N/A	3	1	6	5	2	3	3	#N/A	3	2	2	#N/A	2	1	#N/A	3	1	1	8	6	2	2	1	2	#N/A	3	4	1	2
acylamide amidohydrolase	11	5	9	5	7	1	16	9	12	22	17	10	16	7	5	18	25	11	11	7	17	6	6	15	13	2	7	13	4	28
acylase	1	1	2	4	7	8	2	3	9	5	6	2	2	10	2	14	5	2	5	3	4	6	3	6	7	2	3	3	2	7
acylglycerophosphoethanolamine acyltransferase	#N/A	#N/A	#N/A	#N/A	#N/A	#N/A	#N/A	#N/A	#N/A	#N/A	#N/A	#N/A	#N/A	#N/A	#N/A	#N/A	#N/A	#N/A	3	#N/A	#N/A	#N/A	#N/A	#N/A	2	#N/A	#N/A	#N/A	#N/A	#N/A
acylhydrolase	#N/A	#N/A	#N/A	#N/A	#N/A	1	#N/A	#N/A	#N/A	1	#N/A	#N/A	1	#N/A	#N/A	1	1	#N/A	#N/A	#N/A	#N/A	#N/A	#N/A	#N/A	#N/A	#N/A	1	#N/A	#N/A	#N/A
acylneuraminate cytidylyltransferase	35	21	10	23	17	35	8	21	26	41	12	17	23	13	19	21	22	10	22	25	64	14	33	14	20	17	18	26	7	13
acyloxyacyl hydrolase	2	#N/A	#N/A	#N/A	#N/A	#N/A	#N/A	#N/A	1	1	#N/A	#N/A	2	2	#N/A	#N/A	3	1	1	#N/A	9	#N/A	1	#N/A	#N/A	1	#N/A	#N/A	#N/A	#N/A
acylphosphatase	#N/A	#N/A	#N/A	#N/A	1	4	3	4	#N/A	5	1	2	5	1	1	2	1	1	3	5	2	1	2	3	3	2	4	3	#N/A	3
acylpyruvase	#N/A	1	#N/A	#N/A	#N/A	#N/A	1	#N/A	#N/A	#N/A	1	1	#N/A	#N/A	#N/A	#N/A	#N/A	#N/A	#N/A	#N/A	2	#N/A	#N/A	#N/A	#N/A	#N/A	#N/A	1	#N/A	#N/A
acyltransferase	21	26	17	48	70	86	46	58	72	66	34	31	53	44	36	61	66	23	60	39	87	31	53	23	65	23	42	46	9	45
acyltransferase 3	3	#N/A	#N/A	#N/A	#N/A	#N/A	#N/A	#N/A	#N/A	#N/A	#N/A	#N/A	#N/A	#N/A	#N/A	#N/A	#N/A	1	#N/A	#N/A	#N/A	#N/A	#N/A	#N/A	#N/A	#N/A	#N/A	#N/A	#N/A	#N/A
acyltransferase domain protein	#N/A	#N/A	#N/A	#N/A	#N/A	#N/A	#N/A	#N/A	1	#N/A	#N/A	#N/A	#N/A	#N/A	#N/A	#N/A	#N/A	#N/A	#N/A	#N/A	#N/A	#N/A	#N/A	#N/A	#N/A	#N/A	#N/A	#N/A	#N/A	#N/A
acyltransferase HtrB/MsbB family	#N/A	#N/A	#N/A	#N/A	#N/A	#N/A	#N/A	#N/A	#N/A	#N/A	#N/A	#N/A	#N/A	#N/A	#N/A	#N/A	#N/A	#N/A	#N/A	#N/A	#N/A	#N/A	#N/A	2	#N/A	#N/A	#N/A	6	#N/A	#N/A
acyltransferase, partial	#N/A	4	#N/A	#N/A	2	#N/A	#N/A	#N/A	#N/A	#N/A	#N/A	2	#N/A	#N/A	#N/A	#N/A	1	#N/A	1	2	#N/A	1	#N/A	#N/A	1	#N/A	#N/A	2	#N/A	1
ADA regulatory protein/methylated-DNA-protein-cysteine methyltransferase	#N/A	#N/A	#N/A	#N/A	#N/A	#N/A	#N/A	#N/A	#N/A	1	#N/A	#N/A	#N/A	#N/A	#N/A	1	#N/A	#N/A	#N/A	#N/A	#N/A	#N/A	#N/A	#N/A	#N/A	#N/A	#N/A	#N/A	#N/A	#N/A
adaptin	#N/A	#N/A	#N/A	#N/A	#N/A	#N/A	#N/A	#N/A	#N/A	#N/A	#N/A	#N/A	#N/A	#N/A	#N/A	#N/A	#N/A	#N/A	#N/A	#N/A	#N/A	#N/A	#N/A	1	#N/A	#N/A	#N/A	#N/A	#N/A	#N/A
adaptive-response sensory-kinase SasA	#N/A	#N/A	#N/A	#N/A	#N/A	#N/A	#N/A	#N/A	#N/A	#N/A	#N/A	#N/A	#N/A	1	#N/A	#N/A	#N/A	#N/A	#N/A	#N/A	#N/A	#N/A	#N/A	#N/A	#N/A	#N/A	#N/A	1	#N/A	#N/A
adaptor protein MecA	#N/A	#N/A	#N/A	#N/A	#N/A	#N/A	#N/A	#N/A	#N/A	1	#N/A	#N/A	#N/A	#N/A	#N/A	#N/A	#N/A	#N/A	#N/A	#N/A	#N/A	#N/A	#N/A	#N/A	#N/A	#N/A	#N/A	#N/A	#N/A	#N/A
addiction module antidote	#N/A	#N/A	#N/A	#N/A	1	#N/A	#N/A	#N/A	#N/A	#N/A	#N/A	#N/A	#N/A	#N/A	#N/A	#N/A	#N/A	#N/A	#N/A	#N/A	#N/A	#N/A	#N/A	#N/A	#N/A	#N/A	1	#N/A	#N/A	#N/A
addiction module antidote protein	#N/A	#N/A	#N/A	#N/A	#N/A	#N/A	#N/A	#N/A	1	#N/A	1	#N/A	2	#N/A	1	#N/A	#N/A	#N/A	#N/A	#N/A	#N/A	#N/A	#N/A	2	1	#N/A	#N/A	#N/A	#N/A	#N/A
addiction module antidote protein, HigA family	4	2	7	2	9	9	7	4	6	5	2	4	4	6	3	6	3	4	4	6	2	5	5	4	1	1	6	7	#N/A	2
addiction module antidote protein, HigA family, partial	#N/A	#N/A	#N/A	#N/A	#N/A	#N/A	#N/A	#N/A	#N/A	1	#N/A	#N/A	#N/A	#N/A	#N/A	#N/A	#N/A	#N/A	#N/A	#N/A	#N/A	#N/A	#N/A	#N/A	#N/A	#N/A	#N/A	#N/A	#N/A	#N/A
addiction module antitoxin	1	#N/A	#N/A	#N/A	2	2	5	4	6	4	2	3	3	5	1	5	3	#N/A	1	7	8	12	4	3	5	2	7	#N/A	#N/A	7
addiction module antitoxin RelB	7	#N/A	#N/A	1	3	1	#N/A	2	2	2	1	2	1	2	4	4	2	1	2	5	7	#N/A	1	1	7	#N/A	4	1	#N/A	3
addiction module antitoxin RelB, partial	#N/A	#N/A	#N/A	#N/A	#N/A	#N/A	#N/A	#N/A	#N/A	#N/A	#N/A	#N/A	#N/A	1	#N/A	#N/A	#N/A	#N/A	#N/A	#N/A	#N/A	#N/A	#N/A	#N/A	#N/A	#N/A	#N/A	#N/A	#N/A	#N/A
addiction module component	#N/A	#N/A	#N/A	1	#N/A	#N/A	#N/A	#N/A	#N/A	#N/A	#N/A	#N/A	#N/A	#N/A	#N/A	#N/A	#N/A	#N/A	#N/A	#N/A	#N/A	2	#N/A	#N/A	#N/A	#N/A	1	#N/A	#N/A	2
addiction module component CHP02574 family protein	#N/A	#N/A	#N/A	#N/A	#N/A	#N/A	#N/A	#N/A	#N/A	#N/A	#N/A	#N/A	#N/A	#N/A	1	#N/A	#N/A	#N/A	#N/A	#N/A	#N/A	#N/A	#N/A	#N/A	#N/A	#N/A	#N/A	#N/A	#N/A	#N/A
addiction module component, tigr02574 family protein	#N/A	#N/A	#N/A	#N/A	#N/A	#N/A	#N/A	#N/A	#N/A	#N/A	#N/A	#N/A	#N/A	#N/A	#N/A	#N/A	#N/A	#N/A	#N/A	#N/A	#N/A	#N/A	#N/A	#N/A	1	#N/A	1	#N/A	#N/A	#N/A
addiction module killer	#N/A	#N/A	#N/A	#N/A	#N/A	#N/A	1	#N/A	#N/A	#N/A	#N/A	#N/A	1	#N/A	#N/A	#N/A	#N/A	#N/A	#N/A	#N/A	1	#N/A	#N/A	#N/A	#N/A	#N/A	#N/A	1	#N/A	#N/A
addiction module killer protein	#N/A	2	1	#N/A	#N/A	#N/A	#N/A	#N/A	#N/A	#N/A	1	#N/A	#N/A	#N/A	2	1	1	#N/A	2	#N/A	1	#N/A	2	#N/A	#N/A	3	4	#N/A	#N/A	1
addiction module killer protein, HI1419	#N/A	#N/A	#N/A	#N/A	#N/A	#N/A	#N/A	1	#N/A	#N/A	#N/A	#N/A	#N/A	#N/A	#N/A	1	#N/A	#N/A	#N/A	#N/A	#N/A	#N/A	#N/A	#N/A	#N/A	#N/A	#N/A	#N/A	#N/A	#N/A
addiction module protein	#N/A	1	#N/A	#N/A	3	2	#N/A	1	2	3	#N/A	1	2	#N/A	#N/A	2	2	#N/A	1	#N/A	5	4	#N/A	3	6	1	1	3	#N/A	1
addiction module toxin RelE	11	3	6	5	11	7	5	13	8	5	4	3	10	6	6	4	15	2	8	1	10	4	9	2	6	5	7	2	1	9
addiction module toxin Txe/YoeB	#N/A	#N/A	#N/A	1	#N/A	#N/A	#N/A	#N/A	#N/A	#N/A	#N/A	#N/A	#N/A	#N/A	#N/A	#N/A	#N/A	#N/A	#N/A	#N/A	#N/A	#N/A	#N/A	#N/A	#N/A	#N/A	#N/A	#N/A	#N/A	#N/A
addiction module toxin, HicA family	6	3	2	1	13	10	10	10	7	17	7	5	7	4	7	16	8	8	10	7	15	6	8	1	6	3	11	11	2	9
addiction module toxin, RelE/StbE family	#N/A	#N/A	#N/A	#N/A	#N/A	#N/A	#N/A	#N/A	#N/A	#N/A	#N/A	#N/A	#N/A	#N/A	#N/A	#N/A	#N/A	#N/A	#N/A	#N/A	#N/A	#N/A	#N/A	#N/A	2	1	#N/A	#N/A	#N/A	#N/A
adenine deaminase	8	7	2	2	7	6	5	8	8	7	2	5	5	3	3	6	6	4	9	1	5	6	5	2	5	2	1	5	1	1
adenine DNA methylase	#N/A	#N/A	#N/A	#N/A	#N/A	#N/A	#N/A	#N/A	1	#N/A	#N/A	#N/A	1	#N/A	#N/A	#N/A	#N/A	#N/A	#N/A	#N/A	2	#N/A	#N/A	#N/A	#N/A	#N/A	#N/A	#N/A	#N/A	#N/A
adenine glycosylase	#N/A	#N/A	#N/A	#N/A	#N/A	#N/A	#N/A	#N/A	#N/A	#N/A	#N/A	#N/A	#N/A	#N/A	#N/A	#N/A	#N/A	#N/A	#N/A	#N/A	#N/A	1	#N/A	#N/A	#N/A	#N/A	#N/A	#N/A	#N/A	#N/A
adenine methyltransferase	#N/A	#N/A	#N/A	#N/A	#N/A	1	#N/A	#N/A	2	#N/A	#N/A	#N/A	#N/A	#N/A	#N/A	#N/A	#N/A	#N/A	2	#N/A	#N/A	#N/A	#N/A	#N/A	3	#N/A	#N/A	#N/A	#N/A	1
adenine nucleotide alpha hydrolase	#N/A	#N/A	#N/A	#N/A	1	#N/A	#N/A	#N/A	2	2	#N/A	#N/A	1	#N/A	#N/A	#N/A	#N/A	#N/A	1	#N/A	#N/A	#N/A	#N/A	#N/A	#N/A	#N/A	#N/A	#N/A	#N/A	#N/A
adenine permease PurP	#N/A	#N/A	#N/A	#N/A	2	#N/A	#N/A	#N/A	#N/A	#N/A	1	#N/A	#N/A	#N/A	#N/A	#N/A	#N/A	#N/A	#N/A	#N/A	#N/A	#N/A	#N/A	#N/A	1	#N/A	#N/A	#N/A	#N/A	#N/A
adenine phosphoribosyltransferase	4	5	12	12	23	13	8	25	23	29	12	13	18	10	20	20	18	14	26	14	38	13	21	19	29	10	18	21	3	22
adenine phosphoribosyltransferase, partial	#N/A	#N/A	#N/A	#N/A	#N/A	#N/A	#N/A	#N/A	#N/A	#N/A	#N/A	#N/A	#N/A	#N/A	#N/A	#N/A	#N/A	#N/A	#N/A	#N/A	#N/A	#N/A	#N/A	#N/A	#N/A	#N/A	#N/A	2	#N/A	#N/A
adenine specific DNA methylase	#N/A	#N/A	#N/A	#N/A	#N/A	#N/A	#N/A	#N/A	#N/A	#N/A	#N/A	#N/A	#N/A	#N/A	1	#N/A	#N/A	#N/A	#N/A	#N/A	#N/A	#N/A	#N/A	#N/A	#N/A	#N/A	#N/A	#N/A	#N/A	#N/A
adenine specific DNA methylase Mod	#N/A	#N/A	#N/A	#N/A	#N/A	#N/A	#N/A	#N/A	1	#N/A	#N/A	#N/A	#N/A	#N/A	#N/A	#N/A	#N/A	#N/A	1	#N/A	#N/A	#N/A	#N/A	#N/A	#N/A	#N/A	#N/A	#N/A	#N/A	#N/A
adenine specific DNA methyltransferase	#N/A	#N/A	#N/A	#N/A	#N/A	#N/A	#N/A	#N/A	#N/A	#N/A	#N/A	#N/A	#N/A	1	#N/A	1	#N/A	#N/A	#N/A	#N/A	#N/A	2	1	#N/A	#N/A	#N/A	#N/A	#N/A	#N/A	#N/A
adenine-specific DNA methylase	#N/A	#N/A	#N/A	#N/A	#N/A	#N/A	#N/A	#N/A	1	#N/A	#N/A	#N/A	#N/A	#N/A	#N/A	#N/A	#N/A	#N/A	1	#N/A	1	#N/A	#N/A	#N/A	#N/A	#N/A	#N/A	#N/A	#N/A	#N/A
adenine-specific DNA methyltransferase	#N/A	#N/A	#N/A	#N/A	#N/A	#N/A	#N/A	#N/A	#N/A	#N/A	#N/A	1	#N/A	1	#N/A	#N/A	1	#N/A	1	#N/A	1	#N/A	#N/A	#N/A	#N/A	#N/A	#N/A	#N/A	#N/A	#N/A
adenine-specific DNA-methyltransferase	#N/A	1	#N/A	#N/A	7	#N/A	#N/A	4	2	4	2	1	5	#N/A	1	6	8	#N/A	4	3	3	#N/A	4	2	#N/A	2	#N/A	4	1	2
adenine-specific methyltransferase	#N/A	#N/A	#N/A	#N/A	#N/A	#N/A	#N/A	#N/A	1	#N/A	1	#N/A	#N/A	#N/A	#N/A	#N/A	1	#N/A	#N/A	#N/A	#N/A	#N/A	#N/A	#N/A	#N/A	#N/A	#N/A	#N/A	#N/A	#N/A
adenosine deaminase	14	3	7	6	13	18	18	26	18	24	15	17	16	8	6	16	18	12	15	15	36	15	10	17	25	11	12	22	8	30
adenosine deaminase family protein	#N/A	1	#N/A	#N/A	1	#N/A	2	#N/A	1	#N/A	#N/A	#N/A	#N/A	1	1	#N/A	#N/A	#N/A	#N/A	1	2	1	1	#N/A	2	#N/A	1	2	#N/A	1
adenosine deaminase, partial	#N/A	#N/A	#N/A	#N/A	#N/A	#N/A	#N/A	#N/A	1	#N/A	#N/A	#N/A	#N/A	#N/A	#N/A	#N/A	#N/A	#N/A	#N/A	#N/A	#N/A	#N/A	#N/A	#N/A	#N/A	#N/A	#N/A	#N/A	#N/A	1
adenosine kinase	7	9	8	10	14	35	19	8	22	22	8	13	11	10	9	14	17	11	12	12	24	8	20	8	21	9	17	6	5	12
adenosine monophosphate-protein transferase	#N/A	#N/A	#N/A	#N/A	#N/A	#N/A	#N/A	#N/A	#N/A	#N/A	2	#N/A	#N/A	#N/A	#N/A	#N/A	#N/A	#N/A	#N/A	#N/A	#N/A	#N/A	#N/A	#N/A	#N/A	#N/A	#N/A	#N/A	#N/A	1
adenosine monophosphate-protein transferase SoFic	#N/A	#N/A	#N/A	#N/A	#N/A	#N/A	#N/A	#N/A	#N/A	#N/A	#N/A	#N/A	#N/A	#N/A	#N/A	#N/A	#N/A	3	#N/A	#N/A	#N/A	#N/A	#N/A	#N/A	#N/A	#N/A	#N/A	#N/A	#N/A	#N/A
adenosine nucleotide hydrolase	#N/A	#N/A	#N/A	#N/A	#N/A	1	#N/A	#N/A	#N/A	#N/A	#N/A	#N/A	#N/A	#N/A	#N/A	#N/A	#N/A	#N/A	#N/A	#N/A	#N/A	#N/A	#N/A	#N/A	#N/A	#N/A	#N/A	1	#N/A	#N/A
adenosine/AMP deaminase	#N/A	#N/A	#N/A	#N/A	#N/A	1	#N/A	#N/A	#N/A	#N/A	2	#N/A	2	#N/A	#N/A	1	1	#N/A	#N/A	#N/A	#N/A	#N/A	#N/A	#N/A	#N/A	1	#N/A	#N/A	#N/A	1
adenosine/AMP deaminase domain protein	#N/A	#N/A	#N/A	#N/A	#N/A	#N/A	#N/A	#N/A	#N/A	#N/A	#N/A	#N/A	#N/A	#N/A	#N/A	#N/A	#N/A	#N/A	#N/A	1	#N/A	#N/A	#N/A	#N/A	#N/A	#N/A	#N/A	#N/A	#N/A	#N/A
adenosinetriphosphatase	#N/A	2	1	1	2	6	1	#N/A	5	7	#N/A	4	4	2	4	2	4	3	3	1	3	#N/A	8	2	3	1	4	3	2	1
adenosylcobinamide kinase/adenosylcobinamide phosphate guanyltransferase	#N/A	#N/A	#N/A	#N/A	#N/A	#N/A	1	#N/A	#N/A	#N/A	#N/A	1	#N/A	#N/A	#N/A	#N/A	1	2	#N/A	#N/A	#N/A	#N/A	1	#N/A	#N/A	#N/A	#N/A	#N/A	#N/A	2
adenosylcobinamide-GDP ribazoletransferase	#N/A	1	#N/A	#N/A	#N/A	#N/A	#N/A	2	1	6	1	1	1	1	3	2	1	#N/A	3	#N/A	#N/A	4	1	#N/A	1	3	#N/A	1	#N/A	3
adenosylcobinamide-phosphate guanylyltransferase	#N/A	#N/A	#N/A	#N/A	#N/A	#N/A	#N/A	#N/A	#N/A	#N/A	#N/A	#N/A	#N/A	#N/A	#N/A	#N/A	#N/A	#N/A	#N/A	#N/A	#N/A	#N/A	#N/A	#N/A	#N/A	#N/A	1	#N/A	#N/A	#N/A
adenosylcobinamide-phosphate synthase	#N/A	#N/A	2	#N/A	1	#N/A	#N/A	1	#N/A	#N/A	#N/A	#N/A	1	#N/A	#N/A	1	#N/A	#N/A	#N/A	1	#N/A	#N/A	#N/A	#N/A	#N/A	#N/A	#N/A	#N/A	#N/A	2
adenosylhomocysteinase	310	391	446	682	1017	912	650	877	1220	1391	772	717	1064	919	820	1112	1102	838	1333	965	1864	884	1468	875	1644	621	1311	1072	405	853
adenosylhomocysteinase, partial	#N/A	8	2	2	2	1	2	5	10	7	6	4	5	#N/A	4	7	9	3	2	3	10	10	3	4	7	3	4	3	1	9
adenosylmethionine decarboxylase	17	13	18	39	49	41	28	24	74	58	67	37	46	60	56	32	70	76	79	45	102	86	84	64	97	40	66	93	27	74
adenosylmethionine--8-amino-7-oxononanoate aminotransferase BioA	1	#N/A	2	5	7	8	#N/A	1	2	5	#N/A	1	4	3	2	5	4	2	7	2	7	2	4	#N/A	3	2	6	11	1	3
adenosylmethionine--8-amino-7-oxononanoate transaminase	6	1	5	12	2	10	4	2	12	11	3	5	9	2	5	6	2	#N/A	2	1	9	6	5	3	3	4	7	3	2	6
adenosylmethionine-8-amino-7-oxononanoate aminotransferase	#N/A	#N/A	#N/A	#N/A	#N/A	#N/A	#N/A	2	#N/A	#N/A	#N/A	#N/A	#N/A	1	#N/A	2	#N/A	3	#N/A	#N/A	#N/A	#N/A	1	#N/A	#N/A	2	#N/A	#N/A	#N/A	#N/A
adenylate and Guanylate cyclase catalytic domain protein	#N/A	#N/A	#N/A	#N/A	#N/A	#N/A	#N/A	#N/A	#N/A	1	#N/A	#N/A	#N/A	#N/A	#N/A	#N/A	#N/A	#N/A	#N/A	#N/A	#N/A	#N/A	#N/A	#N/A	#N/A	#N/A	#N/A	#N/A	#N/A	#N/A
adenylate class-3/4/guanylyl cyclase	#N/A	#N/A	#N/A	#N/A	#N/A	#N/A	#N/A	#N/A	#N/A	#N/A	#N/A	1	#N/A	#N/A	1	1	#N/A	#N/A	#N/A	#N/A	#N/A	#N/A	#N/A	#N/A	#N/A	#N/A	#N/A	#N/A	#N/A	1
adenylate cyclase	11	6	5	11	15	17	10	19	18	30	15	13	28	13	14	32	28	10	23	17	50	15	27	18	37	12	35	27	11	22
adenylate cyclase, partial	#N/A	#N/A	#N/A	#N/A	#N/A	#N/A	#N/A	#N/A	#N/A	1	#N/A	#N/A	#N/A	#N/A	#N/A	#N/A	#N/A	#N/A	#N/A	#N/A	2	#N/A	1	#N/A	#N/A	#N/A	#N/A	#N/A	#N/A	#N/A
adenylate kinase	105	107	90	170	336	287	176	195	277	251	181	182	211	160	122	501	193	107	214	142	264	95	224	137	228	101	212	119	49	106
adenylate kinase-like kinase	#N/A	#N/A	#N/A	#N/A	#N/A	#N/A	#N/A	#N/A	#N/A	#N/A	#N/A	#N/A	2	#N/A	#N/A	#N/A	#N/A	#N/A	#N/A	#N/A	#N/A	#N/A	#N/A	#N/A	#N/A	#N/A	#N/A	#N/A	#N/A	#N/A
adenylate kinase, partial	#N/A	1	#N/A	#N/A	#N/A	3	1	#N/A	#N/A	1	#N/A	#N/A	#N/A	#N/A	#N/A	#N/A	#N/A	#N/A	1	#N/A	3	#N/A	2	#N/A	#N/A	#N/A	1	#N/A	#N/A	#N/A
adenylate or guanylate cyclase	#N/A	#N/A	1	#N/A	#N/A	1	#N/A	#N/A	#N/A	#N/A	#N/A	#N/A	1	#N/A	#N/A	2	#N/A	#N/A	#N/A	1	#N/A	#N/A	#N/A	#N/A	#N/A	#N/A	#N/A	#N/A	#N/A	#N/A
adenylate-forming enzyme	#N/A	#N/A	#N/A	#N/A	#N/A	#N/A	#N/A	#N/A	#N/A	#N/A	#N/A	#N/A	#N/A	#N/A	#N/A	#N/A	#N/A	#N/A	#N/A	#N/A	#N/A	#N/A	#N/A	#N/A	#N/A	#N/A	1	#N/A	#N/A	#N/A
adenylate/guanylate cyclase	#N/A	2	#N/A	2	1	3	3	6	4	7	1	1	2	1	1	4	3	2	7	1	10	#N/A	1	3	6	#N/A	3	4	#N/A	4
adenylate/guanylate cyclase catalytic domain protein	3	1	#N/A	#N/A	3	6	2	#N/A	#N/A	3	1	#N/A	1	1	#N/A	8	3	#N/A	2	1	7	2	1	2	3	#N/A	6	#N/A	#N/A	3
adenylate/guanylate cyclase domain-containing protein	37	41	42	105	97	92	67	92	113	114	79	57	93	56	58	154	106	57	106	63	177	69	127	55	132	58	95	87	26	94
adenylate/guanylate cyclase domain-containing protein, partial	#N/A	#N/A	#N/A	2	#N/A	#N/A	#N/A	#N/A	#N/A	#N/A	#N/A	#N/A	#N/A	#N/A	1	2	#N/A	#N/A	1	#N/A	#N/A	#N/A	#N/A	#N/A	1	1	1	#N/A	#N/A	#N/A
adenylate/guanylate cyclase domain-containing response regulator	1	1	1	4	10	37	4	6	11	7	11	3	8	5	2	8	9	3	13	7	23	7	11	11	20	8	16	15	5	12
adenylate/guanylate cyclase family protein	#N/A	#N/A	#N/A	#N/A	1	#N/A	#N/A	1	1	1	#N/A	#N/A	#N/A	#N/A	#N/A	#N/A	1	#N/A	#N/A	#N/A	#N/A	#N/A	2	#N/A	#N/A	#N/A	#N/A	2	1	#N/A
adenylate/guanylate cyclase with Chase sensor	#N/A	#N/A	#N/A	#N/A	#N/A	#N/A	#N/A	#N/A	#N/A	#N/A	#N/A	#N/A	#N/A	#N/A	#N/A	#N/A	#N/A	#N/A	#N/A	#N/A	#N/A	#N/A	#N/A	#N/A	1	#N/A	#N/A	#N/A	#N/A	#N/A
adenylate/guanylate cyclase with GAF and PAS/PAC sensors	#N/A	#N/A	#N/A	#N/A	#N/A	#N/A	#N/A	#N/A	#N/A	1	#N/A	#N/A	#N/A	#N/A	#N/A	1	#N/A	#N/A	#N/A	#N/A	#N/A	#N/A	#N/A	#N/A	#N/A	#N/A	#N/A	#N/A	#N/A	#N/A
adenylate/guanylate cyclase with GAF sensor and FHA domain	#N/A	#N/A	#N/A	5	#N/A	#N/A	#N/A	4	#N/A	#N/A	#N/A	#N/A	#N/A	1	#N/A	#N/A	1	#N/A	1	#N/A	2	#N/A	#N/A	#N/A	#N/A	#N/A	#N/A	#N/A	#N/A	#N/A
adenylate/guanylate cyclase with GAF sensor(s)	#N/A	3	#N/A	4	2	#N/A	1	2	2	12	#N/A	2	#N/A	#N/A	1	4	2	#N/A	#N/A	1	4	#N/A	1	3	2	4	3	3	4	#N/A
adenylate/guanylate cyclase with integral membrane and GAF sensors	#N/A	#N/A	#N/A	#N/A	#N/A	#N/A	#N/A	#N/A	#N/A	#N/A	#N/A	1	#N/A	#N/A	#N/A	1	#N/A	#N/A	#N/A	#N/A	#N/A	#N/A	#N/A	#N/A	#N/A	#N/A	#N/A	#N/A	#N/A	#N/A
adenylate/guanylate cyclase with integral membrane sensor	#N/A	#N/A	1	#N/A	2	2	#N/A	#N/A	#N/A	2	1	1	1	#N/A	1	2	#N/A	#N/A	2	#N/A	1	1	4	#N/A	#N/A	#N/A	#N/A	1	#N/A	#N/A
adenylosuccinate lyase	27	32	37	63	88	98	61	82	97	110	41	70	61	66	62	90	82	46	87	49	155	60	88	46	83	43	82	66	31	64
adenylosuccinate synthase	58	65	51	83	126	107	80	154	133	214	120	105	144	113	107	112	132	104	135	122	184	91	178	79	187	63	122	143	37	69
adenylosuccinate synthase, partial	#N/A	#N/A	#N/A	#N/A	#N/A	#N/A	#N/A	1	#N/A	#N/A	#N/A	1	#N/A	1	1	#N/A	#N/A	#N/A	#N/A	#N/A	#N/A	#N/A	#N/A	#N/A	1	#N/A	#N/A	1	#N/A	#N/A
adenylosuccinate synthetase	10	4	5	12	13	5	2	19	15	22	3	12	17	8	7	6	9	11	16	7	16	12	15	9	8	12	18	9	#N/A	5
adenylosuccinate synthetase, partial	#N/A	#N/A	#N/A	#N/A	#N/A	#N/A	#N/A	#N/A	#N/A	#N/A	#N/A	#N/A	#N/A	#N/A	#N/A	#N/A	#N/A	#N/A	#N/A	#N/A	2	#N/A	#N/A	#N/A	#N/A	#N/A	#N/A	#N/A	#N/A	#N/A
adenylyl cyclase	#N/A	#N/A	#N/A	#N/A	#N/A	1	#N/A	#N/A	#N/A	#N/A	#N/A	#N/A	#N/A	1	#N/A	#N/A	#N/A	#N/A	#N/A	#N/A	1	#N/A	1	2	#N/A	#N/A	#N/A	#N/A	1	#N/A
adenylyl cyclase class-3/4/guanylyl cyclase	#N/A	#N/A	#N/A	#N/A	1	#N/A	#N/A	#N/A	#N/A	#N/A	#N/A	#N/A	#N/A	#N/A	#N/A	#N/A	#N/A	#N/A	#N/A	#N/A	#N/A	#N/A	#N/A	#N/A	#N/A	#N/A	#N/A	#N/A	#N/A	#N/A
adenylyl cyclase CyaB	#N/A	#N/A	#N/A	#N/A	#N/A	#N/A	#N/A	#N/A	#N/A	#N/A	#N/A	1	#N/A	#N/A	#N/A	#N/A	#N/A	#N/A	#N/A	#N/A	#N/A	#N/A	#N/A	#N/A	#N/A	#N/A	#N/A	#N/A	#N/A	#N/A
adenylyl-sulfate kinase	33	18	37	51	48	64	53	58	64	58	41	37	66	54	41	43	59	39	45	37	123	52	64	58	83	23	59	54	23	27
adenylyl-sulfate kinase, partial	#N/A	#N/A	#N/A	#N/A	#N/A	1	#N/A	#N/A	#N/A	#N/A	#N/A	#N/A	#N/A	#N/A	#N/A	1	#N/A	#N/A	2	#N/A	1	#N/A	#N/A	#N/A	#N/A	#N/A	#N/A	#N/A	#N/A	#N/A
adenylyl-sulfate reductase	#N/A	1	#N/A	#N/A	#N/A	#N/A	#N/A	#N/A	2	1	1	#N/A	#N/A	1	#N/A	#N/A	#N/A	#N/A	#N/A	#N/A	2	#N/A	1	#N/A	1	#N/A	#N/A	#N/A	#N/A	1
adenylyl-sulfate reductase subunit alpha	#N/A	#N/A	#N/A	#N/A	#N/A	#N/A	#N/A	#N/A	1	#N/A	#N/A	#N/A	#N/A	#N/A	#N/A	#N/A	#N/A	#N/A	#N/A	#N/A	#N/A	#N/A	1	#N/A	#N/A	#N/A	#N/A	#N/A	#N/A	#N/A
adenylyl-sulfate reductase subunit beta	#N/A	#N/A	#N/A	#N/A	#N/A	#N/A	#N/A	#N/A	#N/A	#N/A	#N/A	#N/A	#N/A	#N/A	#N/A	#N/A	#N/A	#N/A	#N/A	#N/A	#N/A	#N/A	#N/A	#N/A	#N/A	#N/A	#N/A	1	#N/A	#N/A
adenylylsulfate reductase subunit alpha	#N/A	#N/A	#N/A	1	1	#N/A	#N/A	#N/A	#N/A	#N/A	#N/A	#N/A	#N/A	#N/A	#N/A	#N/A	#N/A	#N/A	#N/A	#N/A	#N/A	#N/A	#N/A	#N/A	#N/A	#N/A	#N/A	1	#N/A	#N/A
adenylyltransferase	12	9	6	9	14	16	5	11	10	9	11	11	12	10	9	11	20	14	11	11	23	8	15	12	18	14	16	11	5	14
adenylyltransferase/sulfurtransferase MoeZ	#N/A	#N/A	1	#N/A	#N/A	1	#N/A	#N/A	#N/A	#N/A	1	#N/A	2	#N/A	#N/A	1	#N/A	2	#N/A	1	4	#N/A	1	#N/A	4	#N/A	2	2	#N/A	#N/A
adhesin	4	2	5	3	5	6	2	5	6	7	2	4	1	8	4	1	4	7	3	4	7	4	7	#N/A	3	1	1	1	2	6
adhesin SprC	#N/A	#N/A	#N/A	#N/A	#N/A	#N/A	#N/A	#N/A	#N/A	#N/A	#N/A	#N/A	#N/A	#N/A	#N/A	#N/A	#N/A	#N/A	#N/A	#N/A	#N/A	#N/A	#N/A	#N/A	#N/A	#N/A	#N/A	#N/A	1	#N/A
adhesin, partial	#N/A	2	#N/A	#N/A	#N/A	#N/A	#N/A	#N/A	#N/A	#N/A	#N/A	#N/A	#N/A	#N/A	#N/A	#N/A	#N/A	#N/A	#N/A	#N/A	#N/A	#N/A	#N/A	#N/A	#N/A	#N/A	#N/A	#N/A	#N/A	#N/A
adhesion lipoprotein	#N/A	1	2	#N/A	#N/A	#N/A	#N/A	#N/A	1	3	1	#N/A	1	1	#N/A	1	3	2	#N/A	1	2	1	2	2	5	1	#N/A	#N/A	#N/A	5
adhesion lipoprotein with multiple fasciclin domains	#N/A	#N/A	#N/A	#N/A	#N/A	#N/A	#N/A	#N/A	#N/A	#N/A	#N/A	#N/A	#N/A	#N/A	#N/A	#N/A	#N/A	#N/A	#N/A	#N/A	#N/A	1	#N/A	3	#N/A	#N/A	1	#N/A	#N/A	#N/A
adhesion protein	#N/A	1	#N/A	#N/A	1	2	1	#N/A	#N/A	#N/A	#N/A	#N/A	#N/A	#N/A	#N/A	#N/A	#N/A	#N/A	#N/A	#N/A	#N/A	#N/A	#N/A	#N/A	#N/A	#N/A	#N/A	#N/A	#N/A	#N/A
AdoMet dependent proline di-methyltransferase	#N/A	#N/A	#N/A	#N/A	#N/A	#N/A	#N/A	#N/A	#N/A	#N/A	#N/A	#N/A	#N/A	#N/A	#N/A	#N/A	#N/A	#N/A	#N/A	#N/A	#N/A	#N/A	#N/A	#N/A	#N/A	#N/A	1	#N/A	#N/A	#N/A
ADP compounds hydrolase NudE	#N/A	#N/A	#N/A	#N/A	2	#N/A	#N/A	#N/A	#N/A	#N/A	#N/A	#N/A	#N/A	#N/A	#N/A	#N/A	#N/A	#N/A	#N/A	#N/A	#N/A	#N/A	#N/A	#N/A	#N/A	#N/A	1	#N/A	#N/A	#N/A
ADP compounds hydrolase NudE, partial	#N/A	#N/A	#N/A	#N/A	#N/A	#N/A	#N/A	1	#N/A	#N/A	#N/A	#N/A	#N/A	#N/A	1	#N/A	#N/A	#N/A	#N/A	#N/A	#N/A	#N/A	#N/A	#N/A	#N/A	#N/A	#N/A	#N/A	#N/A	#N/A
ADP-forming acetyl CoA synthetase	#N/A	#N/A	#N/A	#N/A	1	#N/A	#N/A	#N/A	#N/A	#N/A	#N/A	#N/A	#N/A	#N/A	1	#N/A	#N/A	#N/A	#N/A	#N/A	#N/A	#N/A	#N/A	#N/A	#N/A	#N/A	#N/A	#N/A	#N/A	#N/A
ADP-glucose pyrophosphorylase	#N/A	#N/A	#N/A	#N/A	#N/A	#N/A	#N/A	#N/A	#N/A	#N/A	#N/A	#N/A	1	#N/A	#N/A	#N/A	#N/A	#N/A	#N/A	#N/A	#N/A	#N/A	#N/A	#N/A	#N/A	#N/A	#N/A	#N/A	#N/A	1
ADP-glyceromanno-heptose 6-epimerase	6	1	2	5	9	13	14	4	10	7	2	9	11	7	5	14	5	1	6	2	18	#N/A	8	8	12	4	10	9	5	7
ADP-glyceromanno-heptose 6-epimerase, partial	#N/A	#N/A	#N/A	#N/A	#N/A	1	1	#N/A	#N/A	#N/A	#N/A	#N/A	#N/A	#N/A	#N/A	#N/A	#N/A	#N/A	#N/A	#N/A	#N/A	#N/A	#N/A	#N/A	1	#N/A	#N/A	#N/A	#N/A	#N/A
ADP-heptose synthase	4	2	#N/A	3	5	6	1	9	8	10	2	2	4	5	5	6	3	3	6	3	7	2	4	1	10	5	9	10	1	4
ADP-heptose--LPS heptosyltransferase	#N/A	3	1	5	3	1	3	1	6	3	3	#N/A	4	3	2	#N/A	2	#N/A	3	1	4	5	8	4	8	4	2	3	2	3
ADP-heptose--LPS heptosyltransferase II	#N/A	#N/A	#N/A	#N/A	#N/A	#N/A	#N/A	#N/A	#N/A	#N/A	#N/A	#N/A	#N/A	#N/A	#N/A	#N/A	#N/A	#N/A	#N/A	2	#N/A	#N/A	#N/A	#N/A	#N/A	#N/A	#N/A	#N/A	#N/A	#N/A
ADP-heptose--LPS heptosyltransferase RfaF	#N/A	#N/A	#N/A	#N/A	1	#N/A	#N/A	#N/A	#N/A	#N/A	#N/A	#N/A	#N/A	#N/A	#N/A	#N/A	#N/A	#N/A	#N/A	#N/A	#N/A	#N/A	#N/A	#N/A	#N/A	#N/A	1	#N/A	#N/A	#N/A
ADP-heptose:LPS heptosyltransferase-like protein	#N/A	#N/A	#N/A	#N/A	#N/A	#N/A	#N/A	#N/A	1	#N/A	#N/A	#N/A	#N/A	#N/A	#N/A	#N/A	#N/A	1	#N/A	#N/A	#N/A	#N/A	#N/A	#N/A	1	#N/A	#N/A	#N/A	#N/A	#N/A
ADP-L-glycero-D-mannoheptose-6-epimerase	6	7	4	7	12	16	9	6	10	12	6	10	8	9	4	15	4	2	5	6	9	5	5	4	9	4	10	10	3	7
ADP-L-glycero-D-mannoheptose-6-epimerase, partial	#N/A	1	#N/A	#N/A	#N/A	#N/A	#N/A	#N/A	#N/A	#N/A	#N/A	#N/A	#N/A	#N/A	#N/A	#N/A	#N/A	#N/A	#N/A	#N/A	#N/A	#N/A	#N/A	#N/A	#N/A	#N/A	#N/A	#N/A	#N/A	#N/A
ADP-ribose diphosphatase	#N/A	#N/A	#N/A	#N/A	#N/A	#N/A	#N/A	#N/A	#N/A	#N/A	#N/A	#N/A	#N/A	#N/A	3	#N/A	#N/A	#N/A	#N/A	#N/A	#N/A	#N/A	#N/A	#N/A	#N/A	#N/A	#N/A	1	#N/A	#N/A
ADP-ribose pyrophosphatase	1	2	5	#N/A	1	2	3	3	4	4	2	4	#N/A	1	1	3	2	1	4	6	4	#N/A	5	#N/A	9	#N/A	2	5	#N/A	4
ADP-ribosyl	#N/A	#N/A	#N/A	#N/A	#N/A	#N/A	#N/A	#N/A	#N/A	#N/A	#N/A	1	#N/A	#N/A	#N/A	#N/A	#N/A	#N/A	#N/A	#N/A	#N/A	#N/A	#N/A	#N/A	#N/A	#N/A	#N/A	#N/A	#N/A	#N/A
ADP-ribosylating transferase	#N/A	#N/A	#N/A	#N/A	#N/A	#N/A	#N/A	#N/A	#N/A	1	#N/A	#N/A	#N/A	#N/A	#N/A	#N/A	#N/A	#N/A	#N/A	#N/A	#N/A	#N/A	#N/A	#N/A	#N/A	#N/A	#N/A	#N/A	#N/A	#N/A
ADP-ribosylation factor guanine nucleotide exchange factor RalF	6	#N/A	#N/A	#N/A	#N/A	#N/A	#N/A	3	4	2	#N/A	2	#N/A	4	#N/A	#N/A	3	2	#N/A	#N/A	5	2	#N/A	#N/A	2	#N/A	#N/A	#N/A	#N/A	#N/A
ADP-ribosylation factor-directed GTPase activating protein isoform b	#N/A	#N/A	#N/A	#N/A	#N/A	#N/A	#N/A	#N/A	#N/A	#N/A	#N/A	#N/A	#N/A	#N/A	#N/A	1	#N/A	#N/A	#N/A	#N/A	#N/A	#N/A	#N/A	#N/A	#N/A	#N/A	#N/A	#N/A	#N/A	#N/A
ADP-ribosylation/crystallin J1	#N/A	#N/A	#N/A	3	#N/A	#N/A	#N/A	#N/A	1	1	#N/A	#N/A	1	#N/A	1	#N/A	#N/A	1	2	#N/A	6	1	#N/A	#N/A	2	1	#N/A	#N/A	#N/A	#N/A
ADP-ribosylglycohydrolase	#N/A	1	#N/A	#N/A	#N/A	2	#N/A	1	#N/A	3	#N/A	#N/A	2	#N/A	#N/A	#N/A	#N/A	#N/A	#N/A	#N/A	#N/A	1	1	1	3	1	1	3	#N/A	1
ADP-ribosylglycohydrolase family protein	5	1	#N/A	3	1	8	#N/A	7	3	5	6	3	3	1	1	6	#N/A	#N/A	6	7	6	1	6	1	10	2	6	1	1	6
ADP,ATP carrier protein	#N/A	#N/A	#N/A	#N/A	#N/A	2	#N/A	#N/A	1	#N/A	#N/A	#N/A	#N/A	1	#N/A	1	1	#N/A	2	#N/A	#N/A	#N/A	#N/A	#N/A	2	#N/A	1	1	#N/A	#N/A
ADP,ATP carrier protein 1	#N/A	#N/A	1	#N/A	#N/A	1	#N/A	2	#N/A	#N/A	#N/A	#N/A	#N/A	#N/A	#N/A	#N/A	#N/A	#N/A	#N/A	#N/A	1	#N/A	2	#N/A	#N/A	#N/A	#N/A	#N/A	#N/A	1
ADP,ATP carrier protein 3	#N/A	#N/A	#N/A	#N/A	1	#N/A	#N/A	#N/A	#N/A	#N/A	#N/A	#N/A	#N/A	#N/A	#N/A	#N/A	#N/A	#N/A	#N/A	#N/A	#N/A	#N/A	#N/A	#N/A	#N/A	#N/A	#N/A	#N/A	#N/A	#N/A
ADP,ATP carrier protein 4	#N/A	#N/A	#N/A	#N/A	#N/A	#N/A	1	#N/A	#N/A	#N/A	#N/A	#N/A	#N/A	#N/A	#N/A	#N/A	#N/A	#N/A	#N/A	#N/A	#N/A	#N/A	#N/A	2	#N/A	#N/A	#N/A	#N/A	#N/A	#N/A
ADP/ATP carrier family protein	#N/A	#N/A	#N/A	#N/A	#N/A	#N/A	#N/A	#N/A	#N/A	#N/A	#N/A	#N/A	#N/A	#N/A	#N/A	#N/A	#N/A	#N/A	#N/A	#N/A	1	#N/A	#N/A	#N/A	2	#N/A	#N/A	#N/A	1	#N/A
ADP/ATP carrier protein	#N/A	#N/A	#N/A	#N/A	#N/A	5	1	#N/A	1	3	1	1	3	3	1	#N/A	3	#N/A	2	1	2	1	2	2	#N/A	3	1	1	#N/A	2
adventurous gliding motility protein AglS	#N/A	#N/A	#N/A	#N/A	1	#N/A	#N/A	#N/A	2	2	#N/A	2	#N/A	#N/A	#N/A	1	#N/A	4	2	2	4	1	#N/A	#N/A	2	3	4	5	3	5
adventurous gliding motility protein AgmK	#N/A	#N/A	#N/A	#N/A	#N/A	#N/A	1	#N/A	#N/A	#N/A	#N/A	#N/A	1	#N/A	#N/A	#N/A	1	#N/A	1	#N/A	3	#N/A	1	#N/A	2	#N/A	#N/A	2	#N/A	#N/A
adventurous gliding motility protein AgmT	#N/A	#N/A	#N/A	#N/A	#N/A	#N/A	#N/A	1	#N/A	#N/A	#N/A	#N/A	#N/A	#N/A	#N/A	#N/A	#N/A	#N/A	#N/A	#N/A	#N/A	#N/A	#N/A	#N/A	#N/A	#N/A	#N/A	#N/A	#N/A	#N/A
adventurous gliding motility protein R	6	2	#N/A	9	4	3	3	7	4	8	4	3	3	1	5	5	6	4	2	4	15	6	9	1	8	1	5	12	5	2
adventurous gliding motility protein S	3	#N/A	#N/A	#N/A	1	#N/A	#N/A	#N/A	#N/A	#N/A	1	#N/A	1	#N/A	#N/A	4	#N/A	#N/A	#N/A	#N/A	1	#N/A	2	#N/A	1	#N/A	1	#N/A	#N/A	#N/A
adventurous gliding motility protein U	#N/A	3	#N/A	#N/A	#N/A	#N/A	#N/A	1	1	#N/A	#N/A	#N/A	1	#N/A	#N/A	1	#N/A	#N/A	1	#N/A	#N/A	1	2	1	#N/A	#N/A	#N/A	#N/A	#N/A	#N/A
adventurous gliding motility protein W	#N/A	#N/A	#N/A	#N/A	#N/A	#N/A	#N/A	#N/A	#N/A	#N/A	#N/A	1	#N/A	#N/A	#N/A	#N/A	#N/A	#N/A	#N/A	#N/A	#N/A	#N/A	#N/A	#N/A	#N/A	#N/A	#N/A	#N/A	#N/A	1
adventurous gliding motility protein X	#N/A	#N/A	#N/A	#N/A	#N/A	#N/A	#N/A	#N/A	#N/A	#N/A	2	#N/A	#N/A	#N/A	#N/A	#N/A	#N/A	#N/A	#N/A	#N/A	2	#N/A	#N/A	#N/A	#N/A	#N/A	#N/A	#N/A	#N/A	#N/A
adventurous gliding protein T	#N/A	#N/A	#N/A	#N/A	#N/A	#N/A	#N/A	#N/A	#N/A	1	#N/A	#N/A	#N/A	#N/A	#N/A	#N/A	1	#N/A	#N/A	#N/A	#N/A	#N/A	#N/A	#N/A	#N/A	#N/A	#N/A	#N/A	#N/A	#N/A
aegerolysin	#N/A	#N/A	#N/A	#N/A	#N/A	3	#N/A	#N/A	#N/A	#N/A	#N/A	#N/A	#N/A	#N/A	#N/A	#N/A	#N/A	#N/A	#N/A	#N/A	#N/A	#N/A	#N/A	#N/A	#N/A	#N/A	#N/A	#N/A	#N/A	#N/A
aerobic carbon monoxide dehydrogenase molybdenum cofactor insertion protein CoxF	#N/A	#N/A	#N/A	#N/A	#N/A	#N/A	#N/A	#N/A	#N/A	#N/A	#N/A	#N/A	#N/A	#N/A	#N/A	#N/A	1	#N/A	#N/A	#N/A	#N/A	#N/A	#N/A	#N/A	#N/A	#N/A	#N/A	#N/A	#N/A	#N/A
aerobic cobaltochelatase subunit CobS	#N/A	#N/A	#N/A	#N/A	#N/A	1	#N/A	1	#N/A	#N/A	#N/A	#N/A	#N/A	1	#N/A	#N/A	#N/A	1	#N/A	#N/A	#N/A	#N/A	#N/A	#N/A	1	#N/A	#N/A	#N/A	2	1
aerobic respiration two-component sensor histidine kinase ArcB	#N/A	#N/A	#N/A	#N/A	#N/A	#N/A	#N/A	#N/A	1	#N/A	#N/A	#N/A	#N/A	#N/A	#N/A	#N/A	#N/A	#N/A	#N/A	#N/A	#N/A	#N/A	#N/A	#N/A	#N/A	#N/A	#N/A	#N/A	#N/A	#N/A
aerobic-type carbon monoxide dehydrogenase large subunit CoxL/CutL-like protein	1	#N/A	#N/A	#N/A	#N/A	#N/A	#N/A	#N/A	#N/A	1	#N/A	#N/A	#N/A	#N/A	#N/A	#N/A	#N/A	#N/A	#N/A	1	#N/A	#N/A	#N/A	#N/A	#N/A	#N/A	#N/A	#N/A	#N/A	#N/A
aerobic-type carbon monoxide dehydrogenase large subunit CoxL/CutL-like protein, partial	#N/A	#N/A	#N/A	#N/A	#N/A	#N/A	#N/A	#N/A	#N/A	#N/A	#N/A	#N/A	1	#N/A	#N/A	#N/A	#N/A	#N/A	#N/A	#N/A	2	#N/A	#N/A	#N/A	#N/A	#N/A	#N/A	#N/A	#N/A	#N/A
aerolysin	#N/A	#N/A	#N/A	#N/A	#N/A	#N/A	#N/A	#N/A	#N/A	#N/A	#N/A	#N/A	#N/A	#N/A	#N/A	2	#N/A	#N/A	#N/A	#N/A	#N/A	#N/A	#N/A	#N/A	#N/A	#N/A	#N/A	#N/A	#N/A	#N/A
aerolysin family beta-barrel pore-forming toxin	#N/A	#N/A	#N/A	#N/A	#N/A	#N/A	#N/A	#N/A	#N/A	#N/A	#N/A	#N/A	#N/A	#N/A	#N/A	#N/A	1	#N/A	#N/A	#N/A	#N/A	#N/A	#N/A	#N/A	#N/A	#N/A	#N/A	#N/A	#N/A	#N/A
aerotaxis receptor	#N/A	#N/A	#N/A	#N/A	#N/A	1	#N/A	#N/A	#N/A	#N/A	#N/A	#N/A	#N/A	#N/A	#N/A	#N/A	#N/A	#N/A	#N/A	#N/A	#N/A	#N/A	#N/A	#N/A	#N/A	#N/A	#N/A	#N/A	#N/A	#N/A
aerotaxis receptor Aer	#N/A	#N/A	#N/A	#N/A	#N/A	#N/A	#N/A	#N/A	#N/A	#N/A	#N/A	#N/A	#N/A	3	#N/A	#N/A	#N/A	#N/A	#N/A	#N/A	#N/A	#N/A	#N/A	#N/A	#N/A	#N/A	1	#N/A	#N/A	#N/A
aerotolerance protein BatA	#N/A	#N/A	#N/A	#N/A	1	1	#N/A	1	#N/A	1	#N/A	#N/A	#N/A	#N/A	#N/A	#N/A	#N/A	#N/A	#N/A	#N/A	#N/A	#N/A	#N/A	#N/A	#N/A	#N/A	#N/A	#N/A	#N/A	#N/A
aerotolerance protein BatD	#N/A	#N/A	#N/A	#N/A	#N/A	2	#N/A	#N/A	#N/A	#N/A	#N/A	#N/A	#N/A	#N/A	#N/A	#N/A	#N/A	#N/A	#N/A	#N/A	#N/A	#N/A	#N/A	#N/A	#N/A	#N/A	#N/A	#N/A	#N/A	#N/A
aerotolerance regulator	#N/A	#N/A	#N/A	#N/A	#N/A	#N/A	3	#N/A	#N/A	#N/A	#N/A	#N/A	#N/A	#N/A	#N/A	#N/A	#N/A	#N/A	#N/A	#N/A	#N/A	#N/A	#N/A	#N/A	#N/A	#N/A	#N/A	#N/A	#N/A	#N/A
aerotolerance regulator BatA	1	2	2	2	6	7	3	4	2	8	4	1	5	2	4	3	7	6	5	2	10	6	5	3	4	1	5	4	2	3
aerotolerance regulator BatB	#N/A	#N/A	#N/A	#N/A	#N/A	#N/A	#N/A	#N/A	#N/A	#N/A	#N/A	#N/A	#N/A	#N/A	#N/A	#N/A	#N/A	#N/A	#N/A	#N/A	#N/A	#N/A	#N/A	#N/A	1	#N/A	#N/A	#N/A	#N/A	#N/A
AFG1 family ATPase	#N/A	#N/A	#N/A	#N/A	#N/A	#N/A	#N/A	#N/A	#N/A	#N/A	#N/A	#N/A	#N/A	#N/A	#N/A	#N/A	#N/A	#N/A	#N/A	#N/A	#N/A	3	#N/A	#N/A	#N/A	#N/A	#N/A	#N/A	#N/A	#N/A
AfsR/SARP family transcriptional regulator	#N/A	#N/A	#N/A	#N/A	#N/A	#N/A	#N/A	#N/A	#N/A	1	#N/A	#N/A	#N/A	#N/A	#N/A	#N/A	#N/A	#N/A	#N/A	2	1	#N/A	#N/A	1	#N/A	#N/A	1	1	#N/A	#N/A
AfsR/SARP family transcriptional regulator, partial	#N/A	#N/A	#N/A	#N/A	#N/A	#N/A	1	#N/A	#N/A	#N/A	#N/A	#N/A	#N/A	#N/A	#N/A	#N/A	#N/A	#N/A	#N/A	#N/A	#N/A	#N/A	#N/A	#N/A	#N/A	#N/A	#N/A	#N/A	#N/A	#N/A
AfuA protein	#N/A	#N/A	#N/A	#N/A	#N/A	#N/A	#N/A	#N/A	#N/A	#N/A	#N/A	#N/A	1	#N/A	#N/A	#N/A	#N/A	#N/A	#N/A	#N/A	#N/A	#N/A	#N/A	#N/A	#N/A	#N/A	#N/A	#N/A	#N/A	#N/A
agamatine deiminase	#N/A	#N/A	1	#N/A	#N/A	#N/A	#N/A	#N/A	#N/A	#N/A	#N/A	2	#N/A	#N/A	#N/A	#N/A	#N/A	#N/A	1	#N/A	2	#N/A	#N/A	#N/A	#N/A	#N/A	1	#N/A	1	#N/A
agarase	#N/A	#N/A	#N/A	#N/A	#N/A	#N/A	#N/A	#N/A	#N/A	#N/A	#N/A	#N/A	#N/A	#N/A	1	#N/A	#N/A	#N/A	#N/A	#N/A	#N/A	#N/A	#N/A	1	1	#N/A	#N/A	#N/A	#N/A	#N/A
AGE family epimerase/isomerase	8	36	34	12	27	7	23	17	31	38	18	20	17	17	23	19	61	31	12	31	46	22	44	27	34	21	30	59	16	28
agenet domain-containing protein	#N/A	#N/A	#N/A	#N/A	#N/A	#N/A	#N/A	#N/A	#N/A	#N/A	#N/A	#N/A	#N/A	#N/A	#N/A	#N/A	#N/A	#N/A	#N/A	#N/A	#N/A	#N/A	#N/A	#N/A	1	#N/A	1	#N/A	#N/A	#N/A
agglutination protein	#N/A	#N/A	#N/A	#N/A	#N/A	#N/A	#N/A	#N/A	#N/A	1	#N/A	#N/A	#N/A	#N/A	#N/A	#N/A	#N/A	#N/A	#N/A	#N/A	#N/A	#N/A	#N/A	#N/A	#N/A	1	#N/A	#N/A	#N/A	#N/A
agmatinase	13	10	13	21	21	19	6	25	20	26	17	6	11	24	21	22	14	28	20	11	36	23	26	5	30	15	22	19	8	26
agmatinase, partial	#N/A	#N/A	#N/A	1	#N/A	#N/A	#N/A	#N/A	#N/A	#N/A	#N/A	#N/A	#N/A	#N/A	#N/A	#N/A	#N/A	#N/A	#N/A	#N/A	#N/A	#N/A	#N/A	#N/A	#N/A	#N/A	#N/A	#N/A	#N/A	1
agmatine deiminase	3	1	3	4	9	9	7	2	6	9	3	3	6	7	10	11	5	4	2	4	9	6	8	7	10	3	9	8	1	1
agmatine deiminase family protein	11	4	6	2	17	20	9	19	13	19	11	5	15	9	12	15	15	9	20	9	29	6	24	16	19	8	10	15	13	20
agmatine ureohydrolase	#N/A	#N/A	#N/A	#N/A	#N/A	#N/A	#N/A	#N/A	#N/A	#N/A	#N/A	2	#N/A	#N/A	#N/A	#N/A	#N/A	#N/A	#N/A	#N/A	#N/A	#N/A	#N/A	#N/A	#N/A	#N/A	#N/A	#N/A	#N/A	#N/A
ahpC/TSA family protein	#N/A	#N/A	#N/A	#N/A	#N/A	1	#N/A	1	#N/A	2	1	#N/A	#N/A	1	1	1	1	#N/A	1	3	2	#N/A	#N/A	3	#N/A	1	#N/A	4	1	1
AI-2E family transporter	15	7	15	20	10	16	31	38	32	43	16	20	20	21	18	22	28	14	36	27	61	30	23	20	32	13	26	26	8	21
AIDA-I family autotransporter YfaL	#N/A	#N/A	#N/A	#N/A	#N/A	#N/A	#N/A	#N/A	1	#N/A	#N/A	#N/A	#N/A	#N/A	#N/A	#N/A	#N/A	#N/A	#N/A	#N/A	#N/A	#N/A	#N/A	#N/A	#N/A	#N/A	#N/A	#N/A	#N/A	#N/A
AIG2 family protein	#N/A	1	#N/A	#N/A	#N/A	#N/A	#N/A	3	1	1	1	#N/A	#N/A	#N/A	#N/A	#N/A	#N/A	#N/A	#N/A	2	2	#N/A	3	#N/A	#N/A	#N/A	1	1	1	#N/A
AIG2-like family protein	#N/A	#N/A	#N/A	#N/A	#N/A	#N/A	#N/A	1	#N/A	#N/A	#N/A	#N/A	1	#N/A	#N/A	#N/A	1	#N/A	#N/A	1	1	1	#N/A	#N/A	#N/A	#N/A	#N/A	#N/A	#N/A	#N/A
AIM24 family protein	3	2	2	1	4	2	1	2	10	8	1	1	3	2	8	1	2	#N/A	2	3	3	3	4	5	6	3	5	1	1	5
AIPR family protein	#N/A	#N/A	#N/A	#N/A	1	#N/A	#N/A	#N/A	#N/A	#N/A	1	#N/A	#N/A	#N/A	#N/A	1	#N/A	#N/A	#N/A	#N/A	#N/A	#N/A	#N/A	#N/A	1	#N/A	#N/A	#N/A	#N/A	#N/A
AIPR protein	#N/A	#N/A	#N/A	#N/A	3	6	1	#N/A	#N/A	1	3	1	1	#N/A	1	4	1	1	#N/A	1	#N/A	#N/A	3	#N/A	#N/A	#N/A	#N/A	#N/A	2	#N/A
AIR synthase-related protein, sll0787 family	#N/A	#N/A	#N/A	#N/A	#N/A	#N/A	#N/A	1	#N/A	#N/A	#N/A	#N/A	#N/A	#N/A	#N/A	#N/A	#N/A	#N/A	1	#N/A	#N/A	#N/A	#N/A	#N/A	#N/A	#N/A	#N/A	#N/A	#N/A	#N/A
Ala-tRNA(Pro) hydrolase	#N/A	#N/A	#N/A	1	2	#N/A	2	#N/A	2	1	1	1	1	4	#N/A	1	3	#N/A	1	2	4	4	2	#N/A	3	1	3	#N/A	#N/A	2
alanine acetyltransferase	#N/A	#N/A	#N/A	#N/A	#N/A	#N/A	#N/A	#N/A	#N/A	2	#N/A	#N/A	#N/A	#N/A	#N/A	#N/A	#N/A	#N/A	#N/A	#N/A	#N/A	#N/A	#N/A	#N/A	1	#N/A	3	#N/A	#N/A	#N/A
alanine aminopeptidase	#N/A	#N/A	#N/A	1	3	1	2	1	4	4	#N/A	2	5	2	1	#N/A	2	#N/A	3	2	1	1	3	2	#N/A	1	1	#N/A	#N/A	#N/A
alanine dehydrogenase	34	24	34	51	79	106	43	84	110	104	46	77	94	75	62	113	66	53	86	67	140	40	88	73	124	52	96	112	36	75
alanine dehydrogenase, partial	#N/A	#N/A	#N/A	#N/A	#N/A	#N/A	#N/A	#N/A	#N/A	#N/A	#N/A	1	#N/A	#N/A	#N/A	#N/A	#N/A	#N/A	#N/A	#N/A	#N/A	#N/A	#N/A	#N/A	#N/A	#N/A	1	#N/A	#N/A	1
alanine glycine permease	#N/A	#N/A	#N/A	#N/A	#N/A	#N/A	#N/A	#N/A	#N/A	#N/A	1	#N/A	#N/A	#N/A	#N/A	#N/A	#N/A	#N/A	#N/A	#N/A	#N/A	#N/A	#N/A	#N/A	#N/A	#N/A	#N/A	#N/A	#N/A	#N/A
alanine racemase	15	10	10	20	21	4	5	18	20	15	17	11	20	6	13	16	16	5	12	16	28	14	16	7	28	11	13	18	3	20
Alanine racemase, N-terminal domain family protein	#N/A	#N/A	#N/A	#N/A	#N/A	#N/A	#N/A	#N/A	#N/A	#N/A	#N/A	#N/A	#N/A	1	#N/A	#N/A	#N/A	#N/A	#N/A	#N/A	#N/A	#N/A	#N/A	#N/A	#N/A	#N/A	#N/A	#N/A	#N/A	#N/A
alanine racemase, partial	#N/A	#N/A	#N/A	#N/A	#N/A	#N/A	#N/A	#N/A	#N/A	#N/A	1	#N/A	#N/A	#N/A	#N/A	#N/A	#N/A	#N/A	#N/A	#N/A	#N/A	#N/A	#N/A	#N/A	#N/A	#N/A	2	#N/A	#N/A	#N/A
alanine transaminase	#N/A	1	2	1	#N/A	1	1	4	1	5	4	#N/A	2	2	1	2	4	1	3	2	8	2	2	5	3	2	2	#N/A	#N/A	1
alanine--glyoxylate aminotransferase	#N/A	#N/A	1	#N/A	#N/A	1	5	#N/A	1	1	#N/A	#N/A	#N/A	3	#N/A	#N/A	3	#N/A	#N/A	#N/A	2	#N/A	1	#N/A	#N/A	1	1	#N/A	2	#N/A
alanine--glyoxylate aminotransferase family protein	29	12	20	16	41	36	26	45	38	44	20	28	34	37	16	25	28	18	28	33	67	22	42	27	40	25	38	36	17	20
alanine--glyoxylate aminotransferase family protein, partial	#N/A	#N/A	#N/A	#N/A	#N/A	#N/A	#N/A	#N/A	#N/A	#N/A	#N/A	#N/A	#N/A	#N/A	#N/A	#N/A	#N/A	1	#N/A	#N/A	1	#N/A	#N/A	#N/A	#N/A	#N/A	#N/A	#N/A	#N/A	#N/A
alanine--tRNA ligase	75	72	75	136	177	197	97	154	154	261	120	135	183	141	145	191	157	104	155	139	243	111	201	140	192	120	149	123	62	130
alanine--tRNA ligase, partial	#N/A	#N/A	#N/A	4	2	1	#N/A	1	4	#N/A	1	#N/A	1	#N/A	#N/A	5	#N/A	3	2	1	4	1	#N/A	3	1	1	2	#N/A	#N/A	#N/A
alanine-phosphoribitol ligase	#N/A	#N/A	#N/A	1	1	1	#N/A	#N/A	#N/A	2	1	1	#N/A	2	#N/A	#N/A	1	#N/A	1	#N/A	#N/A	1	#N/A	2	#N/A	#N/A	2	#N/A	#N/A	#N/A
alanine:cation symporter family protein	#N/A	#N/A	4	3	3	6	3	4	7	4	1	2	2	6	4	4	3	3	1	4	11	3	6	5	10	2	5	2	1	6
alanine:cation symporter family protein, partial	#N/A	#N/A	#N/A	#N/A	#N/A	#N/A	#N/A	#N/A	#N/A	#N/A	#N/A	#N/A	#N/A	#N/A	#N/A	#N/A	#N/A	#N/A	#N/A	#N/A	#N/A	#N/A	#N/A	#N/A	#N/A	#N/A	2	#N/A	#N/A	#N/A
alanyl aminopeptidase	1	2	2	2	4	7	7	1	5	5	2	2	7	2	#N/A	2	4	2	2	1	6	1	3	#N/A	4	1	2	#N/A	1	1
alanyl-tRNA editing protein	#N/A	#N/A	#N/A	1	#N/A	#N/A	#N/A	2	#N/A	#N/A	1	#N/A	#N/A	#N/A	#N/A	#N/A	#N/A	1	#N/A	1	1	#N/A	#N/A	#N/A	#N/A	#N/A	#N/A	1	2	1
alcohol dehydrogenase	18	24	21	29	69	92	55	64	51	52	43	43	72	66	44	68	60	25	65	57	132	46	66	38	69	33	61	54	25	40
alcohol dehydrogenase AdhP	9	#N/A	3	2	48	5	11	4	6	4	1	22	28	37	9	9	8	3	15	#N/A	7	2	8	12	9	12	7	3	#N/A	4
Alcohol dehydrogenase cytochrome c subunit precursor	#N/A	#N/A	#N/A	#N/A	#N/A	#N/A	#N/A	#N/A	#N/A	#N/A	#N/A	#N/A	#N/A	#N/A	#N/A	#N/A	#N/A	#N/A	#N/A	#N/A	#N/A	#N/A	2	#N/A	#N/A	#N/A	#N/A	#N/A	#N/A	1
Alcohol dehydrogenase zinc-binding domain protein	#N/A	#N/A	#N/A	#N/A	#N/A	#N/A	#N/A	#N/A	#N/A	#N/A	#N/A	#N/A	#N/A	#N/A	#N/A	#N/A	#N/A	#N/A	1	#N/A	#N/A	#N/A	#N/A	1	#N/A	#N/A	#N/A	2	1	#N/A
alcohol dehydrogenase zinc-binding domain-containing protein	#N/A	#N/A	#N/A	#N/A	#N/A	#N/A	#N/A	#N/A	#N/A	#N/A	#N/A	#N/A	#N/A	#N/A	#N/A	#N/A	#N/A	#N/A	#N/A	#N/A	#N/A	#N/A	#N/A	#N/A	#N/A	#N/A	1	#N/A	#N/A	#N/A
alcohol dehydrogenase, class IV	#N/A	#N/A	#N/A	#N/A	#N/A	#N/A	#N/A	1	#N/A	#N/A	#N/A	#N/A	1	#N/A	#N/A	#N/A	#N/A	1	1	#N/A	3	#N/A	#N/A	#N/A	#N/A	#N/A	#N/A	2	#N/A	#N/A
alcohol dehydrogenase, partial	#N/A	#N/A	#N/A	#N/A	#N/A	#N/A	#N/A	#N/A	#N/A	#N/A	#N/A	#N/A	#N/A	#N/A	#N/A	#N/A	#N/A	5	1	#N/A	1	#N/A	#N/A	#N/A	#N/A	#N/A	#N/A	#N/A	#N/A	#N/A
aldehyde dehydrogenase	122	63	59	115	154	144	114	181	198	223	106	96	182	111	132	178	158	96	173	180	293	117	192	131	244	110	198	144	66	153
aldehyde dehydrogenase (NAD(+))	#N/A	#N/A	#N/A	#N/A	#N/A	#N/A	#N/A	#N/A	#N/A	#N/A	#N/A	#N/A	#N/A	#N/A	#N/A	#N/A	#N/A	#N/A	#N/A	#N/A	#N/A	#N/A	#N/A	#N/A	#N/A	#N/A	#N/A	#N/A	#N/A	1
aldehyde dehydrogenase (NAD) family protein	#N/A	#N/A	#N/A	#N/A	#N/A	#N/A	#N/A	3	1	1	1	1	#N/A	1	1	1	#N/A	#N/A	3	1	#N/A	1	1	#N/A	#N/A	#N/A	#N/A	1	#N/A	#N/A
aldehyde dehydrogenase (NADP(+))	#N/A	3	4	3	1	#N/A	1	3	1	5	#N/A	6	6	3	3	2	2	5	2	2	8	3	7	5	6	4	5	6	1	1
aldehyde dehydrogenase (NADP(+)), partial	#N/A	#N/A	#N/A	#N/A	#N/A	#N/A	#N/A	#N/A	#N/A	#N/A	#N/A	#N/A	#N/A	1	2	1	#N/A	#N/A	#N/A	#N/A	1	#N/A	#N/A	#N/A	#N/A	#N/A	#N/A	#N/A	#N/A	#N/A
aldehyde dehydrogenase DhaS	#N/A	#N/A	#N/A	#N/A	#N/A	#N/A	#N/A	1	#N/A	#N/A	#N/A	#N/A	#N/A	#N/A	#N/A	#N/A	#N/A	#N/A	#N/A	1	#N/A	#N/A	#N/A	#N/A	#N/A	#N/A	#N/A	1	#N/A	#N/A
aldehyde dehydrogenase EutE	#N/A	#N/A	6	3	8	1	#N/A	6	8	4	2	2	2	1	5	3	4	12	#N/A	2	4	6	2	#N/A	4	1	3	2	2	4
aldehyde dehydrogenase family protein	42	46	47	71	99	102	60	112	109	142	87	74	104	99	87	111	82	59	97	70	185	75	112	99	157	57	125	125	42	89
aldehyde dehydrogenase family protein, partial	#N/A	1	#N/A	#N/A	#N/A	1	#N/A	#N/A	#N/A	#N/A	#N/A	#N/A	#N/A	1	#N/A	#N/A	1	#N/A	#N/A	#N/A	1	#N/A	#N/A	#N/A	#N/A	#N/A	#N/A	#N/A	#N/A	1
aldehyde dehydrogenase iron-sulfur subunit	#N/A	#N/A	#N/A	1	#N/A	#N/A	#N/A	#N/A	1	#N/A	#N/A	#N/A	#N/A	#N/A	#N/A	#N/A	#N/A	#N/A	#N/A	#N/A	#N/A	#N/A	#N/A	#N/A	2	#N/A	1	#N/A	#N/A	#N/A
aldehyde dehydrogenase PuuC	6	1	#N/A	#N/A	4	2	#N/A	1	#N/A	1	3	1	#N/A	3	#N/A	5	2	2	2	2	12	#N/A	4	#N/A	5	#N/A	2	1	#N/A	#N/A
aldehyde dehydrogenase, partial	#N/A	1	#N/A	#N/A	#N/A	#N/A	#N/A	#N/A	#N/A	2	1	1	#N/A	#N/A	1	2	#N/A	#N/A	#N/A	#N/A	#N/A	1	#N/A	#N/A	1	#N/A	#N/A	1	#N/A	#N/A
aldehyde ferredoxin oxidoreductase	3	8	2	5	10	9	8	14	10	17	10	3	10	10	4	6	7	5	11	12	28	7	20	8	6	8	11	13	3	8
aldehyde oxidase	10	3	4	7	16	13	3	14	14	5	8	5	12	9	10	11	8	11	14	12	26	7	4	8	23	8	18	20	6	16
aldehyde oxidase and xanthine dehydrogenase molybdopterin binding	#N/A	#N/A	#N/A	#N/A	#N/A	#N/A	#N/A	#N/A	#N/A	#N/A	#N/A	#N/A	#N/A	#N/A	#N/A	#N/A	#N/A	#N/A	#N/A	1	#N/A	#N/A	#N/A	#N/A	#N/A	#N/A	#N/A	#N/A	#N/A	#N/A
aldehyde oxidase and xanthine dehydrogenase molybdopterin binding protein	#N/A	#N/A	#N/A	#N/A	#N/A	#N/A	#N/A	#N/A	#N/A	#N/A	#N/A	#N/A	#N/A	#N/A	#N/A	#N/A	#N/A	#N/A	#N/A	#N/A	1	#N/A	#N/A	#N/A	#N/A	#N/A	#N/A	#N/A	#N/A	1
aldehyde oxidase and xanthine dehydrogenase molybdopterin-binding	#N/A	#N/A	#N/A	#N/A	#N/A	#N/A	#N/A	#N/A	#N/A	#N/A	#N/A	#N/A	#N/A	#N/A	#N/A	#N/A	#N/A	#N/A	#N/A	#N/A	#N/A	#N/A	#N/A	#N/A	1	#N/A	#N/A	#N/A	#N/A	#N/A
aldehyde oxidase and xanthine dehydrogenase molybdopterin-binding protein	#N/A	#N/A	#N/A	1	#N/A	1	#N/A	1	#N/A	#N/A	1	#N/A	#N/A	#N/A	#N/A	#N/A	#N/A	#N/A	#N/A	#N/A	#N/A	#N/A	#N/A	#N/A	#N/A	#N/A	#N/A	#N/A	#N/A	#N/A
Aldehyde oxidase and xanthine dehydrogenase, molybdopterin binding protein	2	#N/A	#N/A	#N/A	#N/A	#N/A	#N/A	1	#N/A	2	#N/A	1	1	1	1	#N/A	#N/A	#N/A	#N/A	#N/A	#N/A	3	#N/A	#N/A	1	#N/A	3	#N/A	#N/A	#N/A
aldehyde oxidase/xanthine dehydrogenase	#N/A	#N/A	#N/A	#N/A	#N/A	#N/A	#N/A	#N/A	#N/A	#N/A	#N/A	#N/A	#N/A	1	1	#N/A	#N/A	#N/A	#N/A	#N/A	#N/A	#N/A	#N/A	#N/A	#N/A	#N/A	#N/A	#N/A	#N/A	#N/A
aldehyde oxidoreductase	#N/A	#N/A	#N/A	1	1	2	#N/A	#N/A	1	3	#N/A	1	#N/A	#N/A	#N/A	1	#N/A	#N/A	#N/A	#N/A	#N/A	2	#N/A	#N/A	#N/A	2	#N/A	1	1	#N/A
aldehyde oxygenase (deformylating)	6	11	18	12	32	12	7	23	31	40	12	15	19	15	11	9	30	8	30	16	65	16	29	12	20	9	25	25	6	19
aldehyde reductase	#N/A	#N/A	#N/A	#N/A	9	2	3	3	#N/A	4	1	6	4	#N/A	2	2	2	3	4	1	4	2	9	2	3	3	3	4	#N/A	#N/A
aldehyde reductase, partial	#N/A	#N/A	#N/A	#N/A	#N/A	#N/A	#N/A	#N/A	#N/A	#N/A	#N/A	#N/A	3	#N/A	#N/A	#N/A	#N/A	#N/A	#N/A	#N/A	#N/A	#N/A	#N/A	#N/A	#N/A	#N/A	#N/A	#N/A	#N/A	#N/A
aldehyde-activating protein	2	1	4	#N/A	8	4	6	8	9	13	11	9	9	3	11	7	10	5	6	3	21	7	11	11	11	2	9	3	1	3
aldehyde:ferredoxin oxidoreductase	#N/A	#N/A	#N/A	#N/A	#N/A	#N/A	1	#N/A	#N/A	#N/A	#N/A	#N/A	1	1	#N/A	1	#N/A	#N/A	#N/A	#N/A	#N/A	#N/A	1	#N/A	#N/A	#N/A	#N/A	#N/A	#N/A	#N/A
aldo/keto reductase	84	56	43	94	161	143	72	150	146	164	74	65	152	85	117	105	105	83	117	92	236	90	183	96	158	91	113	123	46	121
aldo/keto reductase, partial	#N/A	#N/A	#N/A	1	#N/A	#N/A	#N/A	1	2	1	3	2	1	#N/A	#N/A	#N/A	#N/A	#N/A	#N/A	#N/A	1	#N/A	#N/A	#N/A	2	#N/A	#N/A	3	#N/A	#N/A
aldolase	10	14	14	8	22	13	9	19	20	14	10	12	17	19	11	22	14	6	22	11	32	12	15	21	17	10	19	17	6	19
aldolase 1 epimerase LacX	#N/A	#N/A	#N/A	#N/A	#N/A	1	#N/A	#N/A	#N/A	#N/A	#N/A	#N/A	#N/A	#N/A	#N/A	#N/A	#N/A	#N/A	#N/A	#N/A	#N/A	#N/A	#N/A	#N/A	#N/A	#N/A	#N/A	#N/A	#N/A	#N/A
aldolase/adducin	#N/A	#N/A	#N/A	#N/A	#N/A	#N/A	#N/A	#N/A	#N/A	#N/A	#N/A	#N/A	#N/A	#N/A	2	#N/A	#N/A	#N/A	#N/A	#N/A	#N/A	#N/A	#N/A	#N/A	#N/A	#N/A	#N/A	#N/A	#N/A	#N/A
aldolase/citrate lyase	1	1	1	4	6	7	#N/A	2	4	3	2	3	3	#N/A	2	11	1	#N/A	6	#N/A	10	#N/A	4	2	7	6	10	1	#N/A	4
aldose 1-epimerase	5	1	#N/A	3	1	3	4	#N/A	7	1	5	#N/A	6	1	3	3	3	#N/A	4	3	2	3	1	3	9	2	5	1	3	2
aldose epimerase	#N/A	1	#N/A	#N/A	3	3	3	2	4	5	7	6	2	4	2	2	5	2	#N/A	3	3	#N/A	8	3	8	1	1	2	#N/A	2
aldose epimerase, partial	#N/A	#N/A	#N/A	#N/A	#N/A	#N/A	#N/A	#N/A	#N/A	#N/A	#N/A	#N/A	#N/A	#N/A	#N/A	#N/A	#N/A	#N/A	#N/A	#N/A	#N/A	#N/A	#N/A	#N/A	1	#N/A	#N/A	#N/A	#N/A	#N/A
aldose isomerase	#N/A	#N/A	#N/A	#N/A	#N/A	#N/A	#N/A	#N/A	#N/A	#N/A	#N/A	#N/A	#N/A	#N/A	#N/A	#N/A	#N/A	#N/A	#N/A	1	#N/A	#N/A	#N/A	#N/A	#N/A	#N/A	#N/A	#N/A	#N/A	#N/A
aldose sugar dehydrogenase	#N/A	1	1	1	2	5	#N/A	2	#N/A	1	1	3	3	11	7	3	3	#N/A	3	7	9	#N/A	2	5	2	3	7	#N/A	#N/A	7
aldose sugar dehydrogenase YliI	#N/A	#N/A	#N/A	#N/A	#N/A	#N/A	#N/A	#N/A	#N/A	#N/A	#N/A	#N/A	#N/A	#N/A	#N/A	2	#N/A	#N/A	1	#N/A	#N/A	#N/A	#N/A	#N/A	#N/A	#N/A	#N/A	#N/A	#N/A	#N/A
alfa-L-rhamnosidase	#N/A	#N/A	#N/A	#N/A	#N/A	#N/A	#N/A	#N/A	#N/A	#N/A	1	#N/A	#N/A	1	#N/A	#N/A	#N/A	#N/A	#N/A	#N/A	1	1	#N/A	#N/A	#N/A	#N/A	1	#N/A	#N/A	#N/A
alginate biosynthesis protein AlgA	1	#N/A	#N/A	#N/A	#N/A	3	#N/A	#N/A	#N/A	1	#N/A	#N/A	#N/A	#N/A	#N/A	#N/A	#N/A	#N/A	3	2	1	#N/A	#N/A	#N/A	#N/A	#N/A	#N/A	#N/A	#N/A	#N/A
alginate export	#N/A	#N/A	#N/A	#N/A	#N/A	#N/A	#N/A	#N/A	#N/A	#N/A	#N/A	#N/A	#N/A	#N/A	#N/A	#N/A	#N/A	#N/A	#N/A	#N/A	#N/A	#N/A	#N/A	#N/A	#N/A	#N/A	1	#N/A	#N/A	#N/A
alginate export domain protein	#N/A	#N/A	#N/A	#N/A	#N/A	#N/A	#N/A	1	#N/A	#N/A	#N/A	#N/A	#N/A	#N/A	#N/A	#N/A	#N/A	#N/A	#N/A	#N/A	#N/A	#N/A	#N/A	#N/A	#N/A	#N/A	#N/A	#N/A	#N/A	#N/A
alginate export family protein	2	#N/A	1	3	4	3	7	#N/A	2	11	5	1	5	8	2	3	2	1	3	3	1	1	4	1	1	1	1	7	2	2
alginate lyase	#N/A	1	#N/A	#N/A	1	1	#N/A	3	#N/A	3	#N/A	#N/A	#N/A	#N/A	#N/A	#N/A	#N/A	#N/A	#N/A	#N/A	#N/A	#N/A	1	#N/A	#N/A	#N/A	#N/A	1	#N/A	#N/A
alginate O-acetyltransferase	#N/A	#N/A	#N/A	#N/A	#N/A	#N/A	#N/A	2	#N/A	#N/A	#N/A	#N/A	#N/A	#N/A	#N/A	#N/A	#N/A	#N/A	#N/A	#N/A	#N/A	#N/A	#N/A	3	1	#N/A	#N/A	#N/A	#N/A	#N/A
alginate regulatory protein	#N/A	#N/A	#N/A	#N/A	#N/A	#N/A	1	#N/A	#N/A	#N/A	#N/A	#N/A	#N/A	#N/A	#N/A	#N/A	#N/A	#N/A	#N/A	#N/A	1	#N/A	#N/A	2	#N/A	1	#N/A	1	2	#N/A
alginate synthesis-related protein	#N/A	#N/A	#N/A	#N/A	#N/A	#N/A	#N/A	#N/A	#N/A	1	#N/A	#N/A	#N/A	#N/A	#N/A	#N/A	#N/A	#N/A	#N/A	#N/A	#N/A	#N/A	#N/A	#N/A	#N/A	#N/A	#N/A	#N/A	#N/A	#N/A
aliphatic amidase	#N/A	#N/A	#N/A	2	#N/A	#N/A	#N/A	#N/A	#N/A	#N/A	#N/A	#N/A	#N/A	#N/A	#N/A	#N/A	#N/A	#N/A	#N/A	#N/A	#N/A	#N/A	#N/A	#N/A	#N/A	#N/A	#N/A	#N/A	#N/A	#N/A
aliphatic nitrilase	#N/A	#N/A	1	4	1	#N/A	#N/A	3	1	2	#N/A	#N/A	#N/A	#N/A	#N/A	1	#N/A	1	1	#N/A	#N/A	1	#N/A	1	#N/A	#N/A	1	1	#N/A	#N/A
aliphatic sulfonate ABC transporter	#N/A	#N/A	#N/A	#N/A	#N/A	#N/A	#N/A	#N/A	#N/A	#N/A	#N/A	#N/A	#N/A	#N/A	#N/A	#N/A	#N/A	#N/A	#N/A	#N/A	#N/A	#N/A	#N/A	1	#N/A	#N/A	#N/A	#N/A	#N/A	#N/A
aliphatic sulfonate ABC transporter ATP-binding protein	#N/A	#N/A	#N/A	#N/A	#N/A	#N/A	2	#N/A	#N/A	#N/A	#N/A	#N/A	#N/A	#N/A	#N/A	#N/A	#N/A	#N/A	#N/A	#N/A	#N/A	#N/A	#N/A	1	#N/A	1	#N/A	#N/A	#N/A	1
aliphatic sulfonate ABC transporter substrate-binding protein	#N/A	#N/A	#N/A	#N/A	#N/A	#N/A	#N/A	#N/A	#N/A	#N/A	#N/A	#N/A	#N/A	#N/A	#N/A	#N/A	#N/A	#N/A	#N/A	#N/A	#N/A	#N/A	#N/A	#N/A	1	#N/A	#N/A	#N/A	#N/A	#N/A
aliphatic sulfonates ABC transporter substrate-binding protein	#N/A	3	9	1	9	3	4	7	8	1	2	#N/A	4	8	5	7	4	6	7	5	12	5	13	2	14	2	9	5	1	4
alkali-inducible disulfide interchange protein	1	#N/A	#N/A	#N/A	#N/A	#N/A	#N/A	#N/A	#N/A	#N/A	#N/A	#N/A	#N/A	#N/A	#N/A	#N/A	#N/A	#N/A	#N/A	1	#N/A	#N/A	1	#N/A	#N/A	#N/A	#N/A	#N/A	#N/A	#N/A
alkaline and neutral invertase	#N/A	#N/A	#N/A	#N/A	#N/A	#N/A	#N/A	#N/A	#N/A	#N/A	#N/A	#N/A	#N/A	#N/A	#N/A	#N/A	1	#N/A	#N/A	#N/A	#N/A	#N/A	#N/A	#N/A	#N/A	#N/A	#N/A	#N/A	#N/A	#N/A
alkaline ceramidase	2	2	#N/A	#N/A	#N/A	2	2	6	7	#N/A	1	4	#N/A	2	1	4	2	2	#N/A	#N/A	4	1	2	4	#N/A	1	#N/A	1	#N/A	1
Alkaline ceramidase domain protein	#N/A	#N/A	#N/A	#N/A	#N/A	#N/A	#N/A	#N/A	#N/A	#N/A	#N/A	#N/A	#N/A	#N/A	#N/A	#N/A	#N/A	#N/A	#N/A	#N/A	#N/A	#N/A	#N/A	#N/A	#N/A	#N/A	#N/A	#N/A	1	#N/A
alkaline D-peptidase	#N/A	#N/A	#N/A	#N/A	1	1	2	2	1	1	1	1	2	#N/A	1	2	2	#N/A	#N/A	1	1	#N/A	4	#N/A	1	1	#N/A	#N/A	#N/A	1
alkaline invertase	#N/A	#N/A	1	#N/A	#N/A	#N/A	#N/A	#N/A	#N/A	4	1	4	1	2	1	#N/A	#N/A	1	#N/A	#N/A	3	#N/A	1	#N/A	3	1	1	#N/A	1	#N/A
alkaline phosphatase	70	48	61	113	111	100	74	115	103	162	67	73	91	75	53	94	96	78	129	83	229	88	106	57	112	56	100	73	33	78
alkaline phosphatase D	3	2	#N/A	1	#N/A	#N/A	#N/A	#N/A	#N/A	1	#N/A	#N/A	#N/A	3	#N/A	#N/A	#N/A	#N/A	#N/A	#N/A	#N/A	#N/A	#N/A	1	#N/A	#N/A	1	#N/A	1	#N/A
alkaline phosphatase D (APaseD)	#N/A	#N/A	#N/A	#N/A	#N/A	#N/A	#N/A	#N/A	1	#N/A	#N/A	#N/A	2	#N/A	#N/A	1	#N/A	#N/A	1	#N/A	#N/A	#N/A	#N/A	#N/A	#N/A	#N/A	#N/A	#N/A	#N/A	#N/A
alkaline phosphatase D-like protein	#N/A	#N/A	#N/A	#N/A	#N/A	#N/A	#N/A	#N/A	#N/A	#N/A	#N/A	#N/A	#N/A	1	#N/A	#N/A	#N/A	#N/A	#N/A	#N/A	#N/A	#N/A	#N/A	#N/A	#N/A	#N/A	#N/A	#N/A	#N/A	#N/A
alkaline phosphatase D-related protein	#N/A	#N/A	#N/A	#N/A	#N/A	#N/A	#N/A	#N/A	#N/A	#N/A	#N/A	#N/A	#N/A	#N/A	#N/A	#N/A	#N/A	#N/A	#N/A	#N/A	#N/A	#N/A	1	#N/A	#N/A	#N/A	#N/A	#N/A	#N/A	#N/A
alkaline phosphatase family protein	8	7	12	12	19	25	21	19	19	28	15	16	21	6	7	17	16	4	20	15	25	12	27	12	16	10	13	16	2	14
alkaline phosphatase family protein, partial	#N/A	#N/A	#N/A	#N/A	#N/A	#N/A	#N/A	#N/A	1	#N/A	#N/A	#N/A	#N/A	#N/A	#N/A	#N/A	#N/A	#N/A	#N/A	#N/A	1	#N/A	#N/A	#N/A	#N/A	#N/A	#N/A	#N/A	#N/A	#N/A
alkaline phosphatase isozyme conversion aminopeptidase	#N/A	#N/A	#N/A	#N/A	#N/A	#N/A	#N/A	#N/A	#N/A	#N/A	#N/A	#N/A	#N/A	#N/A	#N/A	#N/A	#N/A	#N/A	#N/A	1	#N/A	#N/A	#N/A	#N/A	#N/A	#N/A	#N/A	#N/A	#N/A	#N/A
alkaline phosphatase-like protein	3	#N/A	#N/A	1	#N/A	#N/A	#N/A	1	1	#N/A	3	1	#N/A	1	#N/A	1	#N/A	#N/A	2	#N/A	1	1	#N/A	#N/A	#N/A	#N/A	3	#N/A	#N/A	#N/A
alkaline phosphatase, partial	#N/A	1	#N/A	#N/A	2	3	2	10	2	2	#N/A	6	5	1	#N/A	1	#N/A	1	3	#N/A	3	#N/A	2	1	1	2	4	4	1	4
alkaline phosphatase, putative	#N/A	#N/A	#N/A	#N/A	#N/A	#N/A	#N/A	#N/A	#N/A	#N/A	#N/A	1	#N/A	#N/A	#N/A	#N/A	#N/A	#N/A	1	#N/A	#N/A	#N/A	#N/A	#N/A	#N/A	#N/A	#N/A	#N/A	#N/A	#N/A
alkaline phytoceramidase	#N/A	#N/A	#N/A	#N/A	#N/A	#N/A	#N/A	#N/A	#N/A	#N/A	#N/A	#N/A	#N/A	#N/A	#N/A	#N/A	#N/A	#N/A	#N/A	1	#N/A	#N/A	#N/A	#N/A	#N/A	#N/A	#N/A	#N/A	#N/A	#N/A
alkaline protease	#N/A	#N/A	#N/A	#N/A	#N/A	#N/A	#N/A	#N/A	#N/A	#N/A	#N/A	#N/A	#N/A	#N/A	#N/A	#N/A	#N/A	#N/A	#N/A	#N/A	#N/A	#N/A	#N/A	2	#N/A	#N/A	#N/A	#N/A	#N/A	#N/A
alkaline protease secretion protein AprE	#N/A	#N/A	#N/A	#N/A	#N/A	#N/A	#N/A	#N/A	#N/A	#N/A	#N/A	#N/A	#N/A	#N/A	#N/A	#N/A	#N/A	#N/A	#N/A	1	#N/A	#N/A	#N/A	#N/A	#N/A	#N/A	#N/A	#N/A	#N/A	#N/A
alkaline serine exoprotease A	#N/A	#N/A	#N/A	#N/A	#N/A	#N/A	#N/A	#N/A	#N/A	#N/A	#N/A	#N/A	#N/A	#N/A	#N/A	#N/A	#N/A	#N/A	#N/A	#N/A	#N/A	#N/A	#N/A	#N/A	#N/A	#N/A	1	#N/A	#N/A	#N/A
Alkaline serine exoprotease A precursor	#N/A	#N/A	#N/A	#N/A	#N/A	#N/A	#N/A	#N/A	#N/A	#N/A	#N/A	#N/A	#N/A	#N/A	#N/A	#N/A	#N/A	#N/A	#N/A	#N/A	#N/A	#N/A	#N/A	#N/A	#N/A	#N/A	#N/A	1	#N/A	#N/A
alkaline serine protease	2	3	1	4	3	#N/A	3	6	2	3	18	7	6	8	3	5	1	1	4	#N/A	2	1	5	4	5	1	3	4	1	4
alkanal monooxygenase	#N/A	#N/A	#N/A	#N/A	1	#N/A	#N/A	1	1	#N/A	#N/A	#N/A	1	#N/A	2	#N/A	#N/A	#N/A	1	#N/A	#N/A	#N/A	#N/A	#N/A	1	#N/A	#N/A	1	#N/A	1
alkane 1-monooxygenase	#N/A	2	1	13	13	12	6	8	15	11	8	11	8	6	9	13	4	12	4	9	24	14	9	9	10	4	18	6	3	3
alkanesulfonate monooxygenase	#N/A	#N/A	#N/A	#N/A	#N/A	#N/A	#N/A	1	1	#N/A	1	#N/A	#N/A	1	#N/A	#N/A	#N/A	#N/A	#N/A	#N/A	#N/A	#N/A	#N/A	#N/A	#N/A	#N/A	#N/A	#N/A	1	#N/A
alkanesulfonate monooxygenase FMNH(2)-dependent	#N/A	#N/A	#N/A	#N/A	#N/A	#N/A	#N/A	1	#N/A	#N/A	#N/A	#N/A	#N/A	#N/A	#N/A	#N/A	#N/A	#N/A	#N/A	#N/A	#N/A	#N/A	#N/A	#N/A	#N/A	#N/A	#N/A	#N/A	#N/A	#N/A
alkanesulfonate monooxygenase, FMNH(2)-dependent	#N/A	#N/A	#N/A	#N/A	#N/A	#N/A	#N/A	1	#N/A	#N/A	#N/A	1	#N/A	1	#N/A	#N/A	#N/A	#N/A	#N/A	1	#N/A	#N/A	#N/A	#N/A	1	#N/A	1	#N/A	#N/A	3
alkanesulfonate transporter permease subunit	#N/A	#N/A	#N/A	#N/A	#N/A	#N/A	#N/A	#N/A	#N/A	#N/A	#N/A	#N/A	#N/A	#N/A	#N/A	#N/A	1	#N/A	#N/A	#N/A	#N/A	#N/A	#N/A	#N/A	#N/A	#N/A	#N/A	#N/A	#N/A	#N/A
alkene reductase	38	17	15	21	59	114	51	41	60	63	28	32	47	35	89	39	50	35	39	62	69	53	91	131	112	67	104	225	17	83
alkene reductase, partial	#N/A	#N/A	#N/A	#N/A	#N/A	#N/A	#N/A	#N/A	#N/A	#N/A	#N/A	2	#N/A	#N/A	#N/A	#N/A	#N/A	#N/A	#N/A	#N/A	#N/A	#N/A	#N/A	#N/A	#N/A	#N/A	#N/A	#N/A	#N/A	#N/A
alkyl hydroperoxide reductase	25	28	28	29	48	110	46	54	82	69	42	41	49	50	44	41	59	41	60	31	112	40	78	35	105	48	66	88	23	70
alkyl hydroperoxide reductase AhpC	#N/A	#N/A	#N/A	#N/A	#N/A	#N/A	#N/A	#N/A	#N/A	#N/A	#N/A	#N/A	#N/A	#N/A	#N/A	#N/A	#N/A	#N/A	#N/A	#N/A	#N/A	#N/A	#N/A	#N/A	1	#N/A	#N/A	#N/A	#N/A	#N/A
alkyl hydroperoxide reductase AhpD	#N/A	#N/A	1	#N/A	#N/A	1	#N/A	4	#N/A	#N/A	#N/A	2	1	1	#N/A	#N/A	3	#N/A	1	#N/A	#N/A	#N/A	2	#N/A	1	3	2	1	1	2
alkyl hydroperoxide reductase subunit C	#N/A	#N/A	#N/A	#N/A	#N/A	#N/A	#N/A	#N/A	#N/A	2	#N/A	#N/A	#N/A	#N/A	#N/A	#N/A	#N/A	#N/A	#N/A	#N/A	#N/A	#N/A	#N/A	#N/A	#N/A	#N/A	#N/A	#N/A	#N/A	#N/A
alkyl hydroperoxide reductase subunit C-like protein	#N/A	#N/A	#N/A	#N/A	#N/A	#N/A	#N/A	#N/A	#N/A	#N/A	#N/A	1	#N/A	#N/A	#N/A	#N/A	#N/A	#N/A	#N/A	#N/A	#N/A	#N/A	#N/A	#N/A	#N/A	#N/A	#N/A	#N/A	#N/A	#N/A
alkyl hydroperoxide reductase subunit F	3	#N/A	7	3	7	10	3	1	4	4	6	3	1	4	7	1	6	1	5	7	7	6	3	4	7	7	9	6	1	2
alkyl hydroperoxide reductase subunit F, partial	#N/A	#N/A	#N/A	#N/A	#N/A	#N/A	#N/A	#N/A	#N/A	#N/A	#N/A	#N/A	#N/A	#N/A	#N/A	#N/A	#N/A	#N/A	#N/A	#N/A	#N/A	#N/A	#N/A	#N/A	2	#N/A	#N/A	#N/A	#N/A	#N/A
alkyl hydroperoxide reductase, partial	#N/A	#N/A	#N/A	#N/A	#N/A	#N/A	#N/A	#N/A	#N/A	#N/A	#N/A	#N/A	#N/A	#N/A	#N/A	#N/A	#N/A	#N/A	#N/A	#N/A	#N/A	#N/A	2	#N/A	#N/A	#N/A	#N/A	#N/A	#N/A	#N/A
alkyl hydroperoxide reductase/ Thiol specific antioxidant/ Mal allergen	#N/A	1	4	2	2	1	2	1	2	1	1	1	3	2	1	4	2	4	3	#N/A	5	1	5	1	4	3	3	3	4	1
alkyl hydroperoxide reductase/thiol specific antioxidant/Mal allergen	#N/A	#N/A	#N/A	#N/A	#N/A	1	#N/A	#N/A	#N/A	#N/A	#N/A	#N/A	#N/A	#N/A	#N/A	#N/A	#N/A	#N/A	#N/A	#N/A	#N/A	#N/A	#N/A	#N/A	#N/A	#N/A	#N/A	#N/A	#N/A	#N/A
alkyl sulfatase	#N/A	1	#N/A	#N/A	#N/A	2	#N/A	#N/A	#N/A	#N/A	#N/A	#N/A	#N/A	#N/A	2	#N/A	2	#N/A	#N/A	2	#N/A	#N/A	#N/A	#N/A	1	#N/A	1	#N/A	1	#N/A
alkyl/aryl-sulfatase	#N/A	#N/A	1	1	#N/A	1	1	2	2	1	1	#N/A	3	2	#N/A	#N/A	4	1	4	2	3	2	2	3	3	1	3	6	2	2
alkylated DNA repair dioxygenase	#N/A	#N/A	#N/A	#N/A	#N/A	1	#N/A	#N/A	#N/A	#N/A	#N/A	#N/A	2	#N/A	#N/A	#N/A	#N/A	#N/A	#N/A	#N/A	#N/A	#N/A	#N/A	1	#N/A	#N/A	#N/A	#N/A	#N/A	#N/A
alkylated DNA repair protein	#N/A	1	#N/A	#N/A	#N/A	#N/A	#N/A	#N/A	#N/A	#N/A	#N/A	1	#N/A	#N/A	#N/A	#N/A	#N/A	#N/A	2	#N/A	#N/A	#N/A	#N/A	#N/A	#N/A	#N/A	1	#N/A	#N/A	1
alkylglycerone-phosphate synthase	#N/A	#N/A	#N/A	#N/A	#N/A	#N/A	#N/A	#N/A	#N/A	#N/A	#N/A	#N/A	#N/A	#N/A	#N/A	#N/A	#N/A	#N/A	#N/A	#N/A	#N/A	#N/A	#N/A	#N/A	#N/A	1	#N/A	#N/A	#N/A	#N/A
alkylhalidase	#N/A	#N/A	3	#N/A	4	7	#N/A	1	3	11	3	3	4	5	10	1	3	#N/A	3	2	8	2	10	#N/A	2	3	2	6	1	3
alkylhydroperoxidase	8	#N/A	2	2	3	4	5	#N/A	8	4	3	2	2	5	5	3	4	2	2	#N/A	10	1	2	3	8	2	5	5	1	5
alkylhydroperoxidase AhpD protein	#N/A	#N/A	#N/A	#N/A	#N/A	#N/A	#N/A	#N/A	#N/A	#N/A	#N/A	#N/A	#N/A	#N/A	#N/A	#N/A	#N/A	#N/A	#N/A	#N/A	#N/A	#N/A	#N/A	#N/A	#N/A	#N/A	1	#N/A	1	#N/A
alkylhydroperoxidase domain protein	#N/A	#N/A	#N/A	#N/A	#N/A	#N/A	#N/A	#N/A	#N/A	#N/A	#N/A	#N/A	#N/A	#N/A	#N/A	#N/A	#N/A	#N/A	#N/A	#N/A	#N/A	#N/A	#N/A	#N/A	#N/A	#N/A	#N/A	1	#N/A	#N/A
alkylhydroperoxidase like protein, AhpD family	#N/A	#N/A	#N/A	#N/A	1	#N/A	#N/A	#N/A	#N/A	#N/A	#N/A	#N/A	1	#N/A	#N/A	#N/A	#N/A	#N/A	#N/A	#N/A	#N/A	#N/A	#N/A	#N/A	#N/A	#N/A	#N/A	1	#N/A	#N/A
alkylhydroperoxidase/carboxymuconolactone decarboxylase	#N/A	#N/A	#N/A	#N/A	#N/A	#N/A	#N/A	#N/A	#N/A	#N/A	#N/A	#N/A	#N/A	#N/A	#N/A	#N/A	#N/A	#N/A	#N/A	#N/A	#N/A	#N/A	#N/A	1	#N/A	#N/A	#N/A	#N/A	#N/A	#N/A
alkylphosphonate utilization operon protein PhnA	#N/A	#N/A	#N/A	1	#N/A	#N/A	#N/A	#N/A	#N/A	#N/A	#N/A	#N/A	#N/A	#N/A	#N/A	#N/A	#N/A	#N/A	#N/A	#N/A	#N/A	#N/A	#N/A	#N/A	#N/A	#N/A	#N/A	#N/A	#N/A	#N/A
alkylphosphonate utilization protein	#N/A	#N/A	#N/A	3	2	1	#N/A	#N/A	2	2	2	1	2	#N/A	#N/A	2	#N/A	5	1	3	#N/A	#N/A	#N/A	#N/A	2	#N/A	6	2	#N/A	1
all-trans-retinol 13,14-reductase	#N/A	1	#N/A	#N/A	1	#N/A	1	1	#N/A	#N/A	#N/A	#N/A	#N/A	1	#N/A	#N/A	2	#N/A	#N/A	2	#N/A	#N/A	2	1	#N/A	#N/A	#N/A	#N/A	#N/A	#N/A
allantoate amidohydrolase	#N/A	1	#N/A	#N/A	1	#N/A	#N/A	#N/A	#N/A	1	#N/A	#N/A	1	#N/A	1	#N/A	#N/A	3	#N/A	1	1	1	#N/A	#N/A	#N/A	#N/A	#N/A	#N/A	#N/A	2
allantoicase	#N/A	1	1	#N/A	1	2	#N/A	9	#N/A	4	2	1	1	#N/A	3	1	2	#N/A	2	#N/A	#N/A	1	4	2	4	#N/A	4	4	1	3
allantoicase, partial	#N/A	#N/A	#N/A	#N/A	#N/A	#N/A	#N/A	#N/A	#N/A	#N/A	#N/A	#N/A	#N/A	#N/A	#N/A	#N/A	#N/A	#N/A	1	#N/A	#N/A	#N/A	#N/A	#N/A	#N/A	#N/A	#N/A	#N/A	#N/A	#N/A
allantoin permease	#N/A	#N/A	#N/A	2	#N/A	#N/A	#N/A	#N/A	#N/A	#N/A	#N/A	1	#N/A	#N/A	1	#N/A	#N/A	#N/A	#N/A	#N/A	#N/A	#N/A	#N/A	#N/A	#N/A	#N/A	#N/A	#N/A	#N/A	#N/A
allantoinase	#N/A	#N/A	#N/A	3	1	#N/A	#N/A	#N/A	1	#N/A	#N/A	#N/A	2	#N/A	#N/A	#N/A	#N/A	#N/A	1	#N/A	3	3	#N/A	1	2	#N/A	1	1	#N/A	#N/A
allantoinase AllB	3	1	#N/A	#N/A	1	#N/A	#N/A	#N/A	#N/A	1	4	#N/A	2	1	1	2	1	#N/A	#N/A	#N/A	6	#N/A	4	#N/A	3	#N/A	2	#N/A	#N/A	1
allantoinase PuuE	5	3	2	8	3	4	5	6	5	11	4	13	5	7	5	6	13	11	8	1	15	13	11	2	15	4	3	4	#N/A	11
Allergen V5/Tpx-1 related protein	#N/A	#N/A	#N/A	#N/A	#N/A	#N/A	#N/A	#N/A	#N/A	#N/A	#N/A	#N/A	#N/A	#N/A	#N/A	#N/A	#N/A	#N/A	#N/A	#N/A	#N/A	#N/A	2	#N/A	#N/A	#N/A	#N/A	#N/A	#N/A	#N/A
allophanate hydrolase	#N/A	1	#N/A	2	#N/A	6	2	5	7	7	3	3	2	5	2	2	2	5	4	5	6	6	6	#N/A	3	1	2	3	#N/A	#N/A
allophanate hydrolase subunit 1	#N/A	#N/A	#N/A	#N/A	1	1	#N/A	#N/A	#N/A	#N/A	#N/A	#N/A	#N/A	1	#N/A	1	#N/A	#N/A	#N/A	1	#N/A	#N/A	1	2	#N/A	#N/A	1	#N/A	1	1
allophanate hydrolase, partial	#N/A	#N/A	#N/A	#N/A	#N/A	#N/A	#N/A	#N/A	#N/A	#N/A	#N/A	#N/A	#N/A	#N/A	#N/A	#N/A	#N/A	#N/A	#N/A	#N/A	#N/A	#N/A	#N/A	#N/A	#N/A	#N/A	1	#N/A	#N/A	#N/A
allophycocyanin	26	23	29	28	32	5	16	34	43	49	31	27	33	55	24	59	27	20	25	32	60	27	27	13	73	25	45	44	7	23
allophycocyanin alpha chain	#N/A	1	#N/A	1	#N/A	#N/A	#N/A	#N/A	1	#N/A	#N/A	#N/A	#N/A	#N/A	4	#N/A	#N/A	#N/A	1	1	3	#N/A	1	#N/A	#N/A	1	#N/A	1	1	#N/A
allophycocyanin alpha-B subunit apoprotein	#N/A	2	2	1	#N/A	#N/A	#N/A	1	1	9	4	3	5	#N/A	1	6	#N/A	4	#N/A	4	7	5	#N/A	#N/A	2	2	4	4	2	#N/A
allophycocyanin beta-18 subunit apoprotein	#N/A	#N/A	#N/A	#N/A	#N/A	#N/A	#N/A	1	#N/A	#N/A	#N/A	#N/A	#N/A	#N/A	#N/A	1	#N/A	#N/A	#N/A	#N/A	1	#N/A	#N/A	#N/A	4	#N/A	#N/A	#N/A	#N/A	#N/A
allophycocyanin linker protein	#N/A	#N/A	#N/A	#N/A	1	#N/A	#N/A	#N/A	#N/A	#N/A	#N/A	#N/A	#N/A	#N/A	#N/A	#N/A	#N/A	#N/A	#N/A	#N/A	#N/A	#N/A	#N/A	#N/A	#N/A	#N/A	#N/A	#N/A	#N/A	#N/A
allophycocyanin subunit alpha	22	8	20	16	31	8	16	28	32	36	24	23	21	16	10	17	16	20	28	16	45	25	34	12	48	20	23	23	6	23
Allophycocyanin subunit alpha 1	#N/A	2	2	3	2	#N/A	2	7	4	23	1	4	4	3	4	5	6	5	4	23	16	6	9	#N/A	6	4	17	24	#N/A	9
allophycocyanin subunit alpha apoprotein	34	55	70	74	68	23	56	128	139	108	91	56	75	42	48	102	79	25	40	93	114	32	112	45	108	59	101	74	25	73
allophycocyanin subunit alpha-B	2	#N/A	#N/A	2	#N/A	#N/A	#N/A	#N/A	2	2	#N/A	#N/A	#N/A	#N/A	#N/A	#N/A	5	#N/A	4	2	6	2	1	1	#N/A	1	#N/A	1	#N/A	1
allophycocyanin subunit beta	31	42	45	55	48	20	30	90	99	118	58	41	69	68	43	87	57	33	34	87	121	62	71	45	114	38	63	76	31	55
allophycocyanin subunit beta-18	#N/A	#N/A	#N/A	#N/A	1	#N/A	#N/A	#N/A	#N/A	1	#N/A	#N/A	#N/A	#N/A	#N/A	1	1	#N/A	2	2	#N/A	#N/A	2	#N/A	2	#N/A	#N/A	3	#N/A	#N/A
allophycocyanin, subunit beta	#N/A	#N/A	#N/A	#N/A	#N/A	#N/A	#N/A	#N/A	#N/A	#N/A	#N/A	#N/A	#N/A	#N/A	#N/A	#N/A	#N/A	#N/A	#N/A	#N/A	#N/A	#N/A	#N/A	#N/A	2	#N/A	#N/A	#N/A	1	#N/A
AlpA family phage regulatory protein	#N/A	6	13	18	5	2	#N/A	24	8	9	17	5	5	8	4	4	3	3	18	1	16	2	26	5	6	7	3	21	2	6
alpha 1a	#N/A	#N/A	#N/A	4	#N/A	#N/A	#N/A	#N/A	#N/A	#N/A	#N/A	#N/A	#N/A	#N/A	#N/A	#N/A	#N/A	#N/A	#N/A	#N/A	#N/A	#N/A	#N/A	#N/A	#N/A	#N/A	#N/A	#N/A	#N/A	#N/A
alpha amylase	#N/A	#N/A	#N/A	#N/A	#N/A	#N/A	#N/A	2	#N/A	#N/A	2	#N/A	1	#N/A	1	#N/A	#N/A	#N/A	#N/A	#N/A	#N/A	#N/A	1	#N/A	1	#N/A	#N/A	#N/A	#N/A	#N/A
alpha amylase all-beta	#N/A	#N/A	#N/A	#N/A	1	#N/A	#N/A	#N/A	#N/A	#N/A	#N/A	#N/A	#N/A	#N/A	#N/A	#N/A	#N/A	2	#N/A	#N/A	#N/A	#N/A	#N/A	1	#N/A	1	2	1	#N/A	1
alpha amylase catalytic domain protein	#N/A	#N/A	#N/A	#N/A	1	#N/A	#N/A	#N/A	#N/A	#N/A	#N/A	#N/A	2	#N/A	#N/A	#N/A	#N/A	#N/A	#N/A	#N/A	#N/A	#N/A	#N/A	#N/A	#N/A	#N/A	#N/A	#N/A	#N/A	#N/A
alpha amylase catalytic region	#N/A	1	1	#N/A	4	1	3	3	#N/A	4	#N/A	1	1	#N/A	#N/A	2	1	#N/A	2	5	2	1	2	#N/A	#N/A	#N/A	5	1	#N/A	1
alpha amylase catalytic subunit	#N/A	#N/A	#N/A	#N/A	#N/A	#N/A	#N/A	#N/A	#N/A	#N/A	#N/A	#N/A	#N/A	#N/A	#N/A	#N/A	#N/A	#N/A	#N/A	#N/A	2	#N/A	#N/A	#N/A	#N/A	#N/A	#N/A	#N/A	#N/A	#N/A
alpha integrin	#N/A	#N/A	#N/A	#N/A	1	#N/A	#N/A	#N/A	#N/A	#N/A	#N/A	#N/A	#N/A	#N/A	1	#N/A	#N/A	#N/A	#N/A	1	#N/A	#N/A	#N/A	#N/A	1	#N/A	#N/A	#N/A	#N/A	#N/A
alpha keto acid dehydrogenase complex, E2 component, dihydrolipoamide acetyltransferase	#N/A	#N/A	#N/A	#N/A	#N/A	#N/A	#N/A	#N/A	#N/A	#N/A	#N/A	#N/A	1	#N/A	#N/A	#N/A	#N/A	#N/A	#N/A	#N/A	#N/A	#N/A	#N/A	#N/A	#N/A	#N/A	#N/A	#N/A	#N/A	#N/A
alpha-(1-2)-phosphatidylinositol mannosyltransferase	#N/A	#N/A	#N/A	1	#N/A	#N/A	#N/A	1	#N/A	#N/A	#N/A	#N/A	#N/A	#N/A	#N/A	#N/A	#N/A	#N/A	#N/A	#N/A	#N/A	#N/A	#N/A	#N/A	#N/A	#N/A	#N/A	#N/A	#N/A	#N/A
alpha-1 2-mannosidase	1	#N/A	#N/A	#N/A	#N/A	#N/A	#N/A	1	#N/A	#N/A	#N/A	1	1	#N/A	#N/A	#N/A	#N/A	#N/A	#N/A	2	#N/A	2	#N/A	#N/A	#N/A	#N/A	1	1	#N/A	#N/A
alpha-1-antitrypsin	#N/A	#N/A	#N/A	#N/A	#N/A	#N/A	#N/A	2	#N/A	#N/A	#N/A	#N/A	#N/A	#N/A	#N/A	#N/A	#N/A	#N/A	#N/A	#N/A	#N/A	#N/A	#N/A	#N/A	#N/A	#N/A	#N/A	#N/A	#N/A	#N/A
alpha-1,2-fucosyltransferase	#N/A	3	#N/A	4	3	6	1	4	#N/A	5	#N/A	#N/A	2	1	2	2	3	#N/A	2	2	8	#N/A	3	1	#N/A	1	1	1	1	3
alpha-1,2-mannosidase	#N/A	#N/A	4	#N/A	1	3	4	2	#N/A	1	1	#N/A	#N/A	1	1	1	#N/A	#N/A	#N/A	#N/A	1	#N/A	1	#N/A	1	#N/A	#N/A	2	#N/A	#N/A
alpha-1,3-fucosyltransferase	#N/A	#N/A	#N/A	#N/A	1	#N/A	#N/A	#N/A	#N/A	#N/A	#N/A	#N/A	#N/A	#N/A	#N/A	#N/A	1	#N/A	#N/A	#N/A	#N/A	#N/A	#N/A	1	#N/A	#N/A	1	#N/A	#N/A	#N/A
alpha-1,3-galactosidase B domain protein	#N/A	1	#N/A	#N/A	#N/A	#N/A	#N/A	#N/A	#N/A	#N/A	#N/A	#N/A	#N/A	#N/A	#N/A	#N/A	#N/A	#N/A	#N/A	#N/A	#N/A	#N/A	#N/A	#N/A	#N/A	#N/A	#N/A	#N/A	#N/A	#N/A
alpha-1,4 polygalactosaminidase	#N/A	#N/A	3	2	#N/A	1	#N/A	1	#N/A	#N/A	2	#N/A	#N/A	#N/A	#N/A	#N/A	#N/A	1	1	#N/A	5	3	#N/A	#N/A	2	#N/A	1	1	1	#N/A
alpha-1,4 polygalactosaminidase, partial	#N/A	#N/A	#N/A	#N/A	#N/A	#N/A	#N/A	#N/A	#N/A	1	#N/A	#N/A	#N/A	#N/A	#N/A	#N/A	#N/A	#N/A	#N/A	#N/A	#N/A	#N/A	#N/A	1	#N/A	#N/A	#N/A	#N/A	#N/A	#N/A
alpha-1,4-glucan--alpha-1,4-glucan 6-glycosyltransferase	#N/A	#N/A	#N/A	1	#N/A	#N/A	#N/A	1	2	1	#N/A	2	1	4	1	3	1	3	1	#N/A	5	3	#N/A	#N/A	#N/A	#N/A	1	#N/A	#N/A	#N/A
alpha-1,4-glucan--maltose-1-phosphate maltosyltransferase	2	1	#N/A	4	#N/A	3	1	1	#N/A	1	#N/A	#N/A	2	#N/A	1	#N/A	#N/A	#N/A	7	4	8	#N/A	2	#N/A	2	1	1	3	1	#N/A
alpha-1,4-N-acetylgalactosamine transferase	#N/A	#N/A	#N/A	#N/A	#N/A	#N/A	#N/A	#N/A	#N/A	#N/A	#N/A	1	#N/A	#N/A	#N/A	#N/A	#N/A	#N/A	#N/A	#N/A	#N/A	#N/A	#N/A	#N/A	#N/A	#N/A	#N/A	#N/A	#N/A	#N/A
alpha-2-macroglobulin	6	2	8	6	21	26	12	15	39	26	18	15	18	15	15	25	22	10	14	17	36	15	15	18	44	6	25	19	10	25
alpha-2-macroglobulin domain protein	4	2	3	4	2	1	#N/A	5	1	1	4	3	2	4	1	6	#N/A	#N/A	5	3	5	2	4	#N/A	3	3	1	4	1	2
alpha-2-macroglobulin domain-containing protein	5	#N/A	#N/A	#N/A	1	4	2	2	1	3	#N/A	#N/A	#N/A	1	1	#N/A	2	4	1	#N/A	3	5	6	#N/A	3	#N/A	2	1	1	3
alpha-2-macroglobulin domain-containing protein 2	#N/A	#N/A	#N/A	#N/A	#N/A	2	1	#N/A	#N/A	1	#N/A	#N/A	#N/A	#N/A	#N/A	#N/A	#N/A	#N/A	#N/A	#N/A	4	#N/A	#N/A	#N/A	1	#N/A	#N/A	#N/A	#N/A	1
alpha-2-macroglobulin family N- region	#N/A	#N/A	#N/A	#N/A	#N/A	#N/A	#N/A	#N/A	#N/A	#N/A	#N/A	#N/A	#N/A	#N/A	#N/A	#N/A	#N/A	#N/A	#N/A	#N/A	#N/A	#N/A	#N/A	#N/A	1	#N/A	#N/A	#N/A	#N/A	#N/A
alpha-2-macroglobulin family protein	4	#N/A	#N/A	#N/A	3	#N/A	1	2	#N/A	1	1	1	2	1	#N/A	#N/A	1	2	#N/A	#N/A	4	#N/A	1	4	5	#N/A	1	#N/A	#N/A	1
alpha-2-macroglobulin family protein, partial	#N/A	#N/A	#N/A	#N/A	#N/A	#N/A	#N/A	#N/A	2	#N/A	#N/A	#N/A	1	#N/A	#N/A	#N/A	#N/A	#N/A	#N/A	#N/A	#N/A	#N/A	#N/A	#N/A	#N/A	#N/A	#N/A	#N/A	#N/A	#N/A
alpha-2-macroglobulin, partial	#N/A	#N/A	#N/A	#N/A	#N/A	#N/A	#N/A	#N/A	#N/A	#N/A	#N/A	#N/A	#N/A	#N/A	#N/A	#N/A	#N/A	#N/A	#N/A	#N/A	#N/A	#N/A	#N/A	#N/A	1	#N/A	#N/A	#N/A	#N/A	#N/A
alpha-3-fucosyltransferase	#N/A	#N/A	#N/A	#N/A	#N/A	#N/A	#N/A	#N/A	1	#N/A	#N/A	#N/A	#N/A	#N/A	#N/A	#N/A	1	#N/A	#N/A	#N/A	#N/A	#N/A	#N/A	#N/A	#N/A	1	#N/A	#N/A	#N/A	#N/A
alpha-acetolactate decarboxylase	2	#N/A	2	#N/A	#N/A	#N/A	#N/A	#N/A	4	2	#N/A	2	2	2	#N/A	1	#N/A	#N/A	#N/A	#N/A	#N/A	#N/A	1	#N/A	#N/A	1	#N/A	#N/A	#N/A	#N/A
alpha-amlyase	5	9	7	9	24	14	11	21	17	12	9	8	19	9	8	15	10	7	12	9	20	10	13	5	20	8	14	10	5	11
alpha-amylase	25	27	40	40	58	109	55	60	102	135	41	51	70	62	58	75	71	60	88	61	141	53	72	58	89	53	100	94	34	89
alpha-amylase Aml	#N/A	#N/A	#N/A	#N/A	#N/A	#N/A	#N/A	#N/A	#N/A	1	#N/A	#N/A	#N/A	#N/A	#N/A	#N/A	#N/A	#N/A	#N/A	#N/A	#N/A	#N/A	#N/A	#N/A	#N/A	#N/A	#N/A	#N/A	#N/A	#N/A
Alpha-amylase precursor	#N/A	#N/A	#N/A	#N/A	#N/A	#N/A	#N/A	#N/A	#N/A	#N/A	#N/A	#N/A	#N/A	#N/A	#N/A	#N/A	#N/A	#N/A	#N/A	#N/A	#N/A	1	#N/A	#N/A	#N/A	#N/A	#N/A	#N/A	#N/A	#N/A
alpha-amylase precursor (1,4-alpha-D-glucan glucanohydrolase)	#N/A	#N/A	#N/A	#N/A	1	#N/A	#N/A	#N/A	#N/A	#N/A	#N/A	#N/A	#N/A	#N/A	#N/A	#N/A	#N/A	#N/A	#N/A	#N/A	#N/A	#N/A	#N/A	#N/A	#N/A	#N/A	#N/A	#N/A	#N/A	#N/A
alpha-amylase precursor, partial	#N/A	#N/A	#N/A	#N/A	#N/A	#N/A	#N/A	#N/A	#N/A	1	#N/A	#N/A	#N/A	#N/A	#N/A	#N/A	#N/A	#N/A	#N/A	#N/A	#N/A	#N/A	#N/A	#N/A	#N/A	#N/A	#N/A	#N/A	#N/A	#N/A
alpha-amylase, partial	#N/A	#N/A	#N/A	#N/A	#N/A	#N/A	#N/A	#N/A	#N/A	#N/A	1	#N/A	#N/A	#N/A	#N/A	2	#N/A	#N/A	#N/A	#N/A	#N/A	#N/A	#N/A	#N/A	#N/A	#N/A	#N/A	#N/A	#N/A	#N/A
alpha-amylase/alpha-mannosidase	4	1	1	2	#N/A	1	1	4	9	13	5	8	6	8	5	9	6	2	2	8	12	#N/A	9	2	7	3	4	3	1	2
alpha-arabinofuranosidase	#N/A	#N/A	#N/A	#N/A	#N/A	#N/A	#N/A	#N/A	#N/A	#N/A	#N/A	#N/A	#N/A	#N/A	#N/A	#N/A	#N/A	#N/A	#N/A	1	#N/A	#N/A	#N/A	#N/A	#N/A	#N/A	#N/A	#N/A	#N/A	#N/A
alpha-D-glucose phosphate-specific phosphoglucomutase	16	12	4	16	35	15	26	29	36	32	20	33	23	35	18	16	28	4	19	25	33	8	19	19	23	21	29	30	8	31
alpha-D-glucose phosphate-specific phosphoglucomutase, partial	#N/A	2	#N/A	#N/A	1	1	#N/A	#N/A	#N/A	#N/A	#N/A	#N/A	#N/A	#N/A	#N/A	1	1	#N/A	#N/A	#N/A	#N/A	#N/A	1	#N/A	#N/A	#N/A	#N/A	#N/A	#N/A	2
alpha-D-mannose-alpha,1-6-phosphatidyl myo-inositol monomannoside transferase	#N/A	#N/A	#N/A	#N/A	#N/A	1	#N/A	#N/A	#N/A	#N/A	#N/A	#N/A	#N/A	#N/A	#N/A	#N/A	#N/A	#N/A	#N/A	#N/A	#N/A	#N/A	#N/A	#N/A	1	#N/A	#N/A	#N/A	#N/A	#N/A
alpha-D-phosphohexomutase	#N/A	#N/A	#N/A	#N/A	#N/A	#N/A	#N/A	#N/A	#N/A	#N/A	#N/A	#N/A	#N/A	#N/A	2	#N/A	#N/A	#N/A	#N/A	#N/A	#N/A	#N/A	#N/A	#N/A	#N/A	#N/A	#N/A	#N/A	#N/A	#N/A
alpha-D-ribose 1-methylphosphonate 5-triphosphate diphosphatase	#N/A	#N/A	8	3	7	#N/A	3	8	3	1	4	3	4	9	2	3	2	#N/A	2	3	7	2	6	1	7	#N/A	2	6	2	3
alpha-dehydro-beta-deoxy-D-glucarate aldolase	#N/A	#N/A	#N/A	#N/A	#N/A	#N/A	#N/A	#N/A	#N/A	#N/A	#N/A	#N/A	#N/A	#N/A	#N/A	#N/A	#N/A	#N/A	#N/A	#N/A	1	#N/A	#N/A	#N/A	#N/A	#N/A	#N/A	#N/A	#N/A	1
alpha-dextran endo-1,6-alpha-glucosidase	#N/A	1	#N/A	#N/A	#N/A	#N/A	#N/A	#N/A	#N/A	#N/A	#N/A	#N/A	2	#N/A	#N/A	#N/A	#N/A	#N/A	#N/A	#N/A	#N/A	#N/A	#N/A	#N/A	#N/A	#N/A	#N/A	1	#N/A	#N/A
alpha-dextrin endo-1, 6-alpha-glucosidase	#N/A	#N/A	#N/A	#N/A	#N/A	#N/A	#N/A	#N/A	#N/A	#N/A	#N/A	#N/A	#N/A	#N/A	#N/A	#N/A	1	#N/A	#N/A	#N/A	#N/A	#N/A	#N/A	#N/A	#N/A	#N/A	#N/A	#N/A	#N/A	#N/A
alpha-E domain-containing protein	21	5	12	16	12	14	13	16	18	21	19	10	14	19	6	16	8	13	10	7	22	8	17	8	18	3	16	6	3	7
alpha-E domain-containing protein, partial	#N/A	#N/A	#N/A	#N/A	#N/A	#N/A	#N/A	#N/A	#N/A	#N/A	#N/A	2	#N/A	#N/A	#N/A	#N/A	#N/A	#N/A	#N/A	#N/A	#N/A	#N/A	#N/A	#N/A	#N/A	#N/A	#N/A	#N/A	#N/A	#N/A
alpha-galactosidase	1	8	2	5	21	11	20	13	12	14	10	18	18	19	11	18	21	8	11	20	39	7	11	7	22	13	22	13	4	25
alpha-galactosidase precursor	#N/A	#N/A	#N/A	#N/A	#N/A	#N/A	#N/A	#N/A	#N/A	#N/A	#N/A	#N/A	#N/A	#N/A	#N/A	1	#N/A	#N/A	#N/A	#N/A	#N/A	#N/A	#N/A	#N/A	#N/A	#N/A	#N/A	#N/A	#N/A	#N/A
alpha-galactosidase, partial	#N/A	#N/A	#N/A	#N/A	#N/A	2	#N/A	#N/A	3	1	#N/A	#N/A	1	#N/A	#N/A	#N/A	1	#N/A	#N/A	#N/A	3	#N/A	1	#N/A	1	#N/A	2	3	#N/A	1
alpha-galactoside-binding protein	1	#N/A	#N/A	4	#N/A	#N/A	#N/A	2	#N/A	1	#N/A	2	3	#N/A	3	2	1	#N/A	#N/A	1	9	#N/A	#N/A	#N/A	3	#N/A	#N/A	1	2	4
alpha-glucan family phosphorylase	21	19	13	35	50	132	49	54	76	88	29	27	41	30	33	42	40	32	43	40	57	33	42	36	29	18	49	36	10	38
alpha-glucan phosphorylase	#N/A	#N/A	#N/A	#N/A	#N/A	#N/A	#N/A	#N/A	#N/A	#N/A	#N/A	#N/A	#N/A	#N/A	#N/A	#N/A	#N/A	#N/A	#N/A	#N/A	#N/A	#N/A	#N/A	#N/A	#N/A	1	#N/A	#N/A	#N/A	#N/A
alpha-glucosidase	19	15	10	12	30	34	21	42	40	31	29	29	35	22	18	44	27	10	25	22	47	25	40	23	37	21	27	27	11	29
alpha-glucosidase family 31 of glycosyl hydrolase	#N/A	#N/A	#N/A	#N/A	#N/A	#N/A	#N/A	#N/A	1	#N/A	#N/A	#N/A	#N/A	#N/A	#N/A	#N/A	#N/A	#N/A	#N/A	#N/A	#N/A	#N/A	#N/A	#N/A	#N/A	#N/A	#N/A	#N/A	#N/A	#N/A
alpha-glucosidase II	#N/A	#N/A	#N/A	#N/A	#N/A	#N/A	#N/A	#N/A	#N/A	#N/A	#N/A	#N/A	#N/A	#N/A	#N/A	#N/A	#N/A	#N/A	#N/A	#N/A	#N/A	#N/A	#N/A	#N/A	#N/A	#N/A	1	#N/A	#N/A	#N/A
alpha-glucosidase, partial	#N/A	#N/A	#N/A	#N/A	#N/A	#N/A	#N/A	#N/A	#N/A	#N/A	#N/A	1	#N/A	#N/A	#N/A	#N/A	#N/A	#N/A	#N/A	#N/A	1	#N/A	#N/A	#N/A	1	#N/A	#N/A	#N/A	#N/A	#N/A
alpha-glucosidase/alpha-galactosidase	2	4	7	8	2	#N/A	2	4	11	5	4	9	3	6	6	2	8	12	7	6	12	6	4	2	10	3	4	4	1	5
alpha-glucoside ABC transporter permease	#N/A	#N/A	#N/A	#N/A	#N/A	#N/A	#N/A	#N/A	1	1	#N/A	#N/A	#N/A	#N/A	#N/A	#N/A	#N/A	#N/A	#N/A	#N/A	3	#N/A	#N/A	2	1	#N/A	#N/A	#N/A	#N/A	1
alpha-glucoside ABC transporter substrate-binding protein	#N/A	#N/A	#N/A	#N/A	2	#N/A	#N/A	#N/A	#N/A	1	#N/A	2	#N/A	#N/A	1	1	#N/A	1	#N/A	#N/A	5	1	1	3	#N/A	#N/A	#N/A	#N/A	#N/A	#N/A
alpha-glucuronidase	#N/A	#N/A	#N/A	#N/A	1	#N/A	1	#N/A	#N/A	#N/A	#N/A	#N/A	#N/A	#N/A	#N/A	1	#N/A	#N/A	#N/A	1	#N/A	#N/A	#N/A	#N/A	1	#N/A	#N/A	#N/A	#N/A	1
alpha-glycosidase	#N/A	#N/A	#N/A	1	#N/A	#N/A	#N/A	2	1	2	#N/A	5	#N/A	1	4	#N/A	2	#N/A	2	1	#N/A	#N/A	#N/A	#N/A	#N/A	#N/A	#N/A	#N/A	#N/A	#N/A
alpha-hydroxy-acid oxidizing enzyme	8	2	4	7	18	8	10	2	9	8	5	13	11	18	5	11	8	4	3	5	13	8	10	7	27	5	21	5	3	6
alpha-hydroxy-acid oxidizing enzyme, partial	4	1	#N/A	1	1	#N/A	#N/A	#N/A	1	2	#N/A	#N/A	1	4	#N/A	1	#N/A	#N/A	#N/A	#N/A	#N/A	#N/A	#N/A	#N/A	4	#N/A	1	#N/A	#N/A	#N/A
alpha-hydroxy-acid oxidizing protein	2	3	#N/A	2	4	#N/A	8	3	3	5	3	3	3	2	2	4	#N/A	1	3	2	10	1	2	1	5	3	4	3	2	4
alpha-ketoacid dehydrogenase subunit beta	18	25	24	47	55	51	34	68	77	106	85	59	78	53	44	56	55	50	45	39	114	38	59	41	96	38	61	81	30	48
alpha-ketoacid dehydrogenase subunit beta, partial	1	#N/A	#N/A	#N/A	#N/A	#N/A	#N/A	#N/A	1	#N/A	#N/A	#N/A	#N/A	#N/A	#N/A	#N/A	#N/A	#N/A	#N/A	#N/A	#N/A	#N/A	#N/A	#N/A	#N/A	#N/A	#N/A	#N/A	#N/A	#N/A
alpha-ketoglutarate decarboxylase	1	5	2	3	14	12	10	15	9	10	3	10	14	4	4	11	5	3	3	2	7	10	6	12	21	5	12	15	5	10
alpha-ketoglutarate decarboxylase, partial	#N/A	#N/A	#N/A	2	1	#N/A	#N/A	#N/A	#N/A	#N/A	#N/A	#N/A	1	1	#N/A	1	1	#N/A	3	1	5	#N/A	#N/A	#N/A	#N/A	#N/A	1	#N/A	#N/A	#N/A
alpha-ketoglutarate dehydrogenase	3	5	#N/A	#N/A	1	3	3	8	2	1	2	2	2	#N/A	#N/A	#N/A	4	#N/A	2	1	4	7	#N/A	1	3	3	2	#N/A	#N/A	1
alpha-ketoglutarate dehydrogenase, partial	#N/A	#N/A	#N/A	#N/A	#N/A	#N/A	#N/A	2	#N/A	#N/A	#N/A	#N/A	#N/A	#N/A	#N/A	#N/A	#N/A	#N/A	#N/A	#N/A	#N/A	#N/A	#N/A	#N/A	#N/A	#N/A	#N/A	#N/A	#N/A	#N/A
alpha-ketoglutarate permease	#N/A	#N/A	#N/A	#N/A	#N/A	#N/A	#N/A	#N/A	#N/A	#N/A	1	#N/A	#N/A	#N/A	#N/A	#N/A	#N/A	#N/A	#N/A	#N/A	#N/A	#N/A	#N/A	1	#N/A	#N/A	#N/A	#N/A	#N/A	#N/A
alpha-ketoglutarate transporter	#N/A	#N/A	#N/A	#N/A	#N/A	#N/A	#N/A	#N/A	#N/A	#N/A	#N/A	#N/A	#N/A	#N/A	#N/A	#N/A	#N/A	#N/A	#N/A	#N/A	2	#N/A	#N/A	#N/A	#N/A	#N/A	#N/A	#N/A	#N/A	#N/A
alpha-ketoglutarate-dependent dioxygenase	#N/A	#N/A	#N/A	#N/A	#N/A	#N/A	#N/A	#N/A	#N/A	#N/A	1	#N/A	#N/A	#N/A	#N/A	#N/A	#N/A	#N/A	#N/A	#N/A	#N/A	#N/A	#N/A	#N/A	#N/A	#N/A	#N/A	#N/A	#N/A	#N/A
alpha-ketoglutarate-dependent dioxygenase AlkB	#N/A	5	2	3	10	10	7	8	12	4	6	6	8	4	10	6	6	5	5	7	10	10	11	1	6	1	8	5	3	#N/A
alpha-ketoglutarate-dependent taurine dioxygenase	#N/A	#N/A	#N/A	1	#N/A	#N/A	#N/A	#N/A	#N/A	#N/A	#N/A	#N/A	2	#N/A	#N/A	#N/A	#N/A	#N/A	#N/A	#N/A	3	1	#N/A	#N/A	#N/A	#N/A	#N/A	#N/A	#N/A	1
alpha-L-arabinofuranosidase	#N/A	#N/A	#N/A	#N/A	#N/A	#N/A	#N/A	1	#N/A	#N/A	1	#N/A	#N/A	#N/A	#N/A	2	#N/A	2	3	#N/A	#N/A	#N/A	#N/A	2	#N/A	2	#N/A	2	#N/A	#N/A
Alpha-L-arabinofuranosidase C-terminal domain family	#N/A	#N/A	#N/A	#N/A	#N/A	#N/A	#N/A	#N/A	#N/A	#N/A	#N/A	#N/A	#N/A	#N/A	#N/A	#N/A	#N/A	#N/A	#N/A	#N/A	1	#N/A	#N/A	#N/A	#N/A	#N/A	#N/A	#N/A	#N/A	#N/A
alpha-L-fucosidase	#N/A	7	7	5	6	11	13	12	10	14	#N/A	11	9	7	4	9	6	7	13	6	31	8	10	1	4	9	6	12	6	9
alpha-L-fucosidase precursor	#N/A	#N/A	#N/A	#N/A	#N/A	#N/A	#N/A	#N/A	#N/A	#N/A	#N/A	#N/A	#N/A	1	#N/A	#N/A	#N/A	#N/A	#N/A	#N/A	#N/A	#N/A	#N/A	#N/A	#N/A	#N/A	#N/A	#N/A	#N/A	#N/A
alpha-L-glutamate ligase	1	#N/A	#N/A	2	1	#N/A	#N/A	#N/A	#N/A	#N/A	3	#N/A	3	4	5	#N/A	2	4	1	#N/A	1	#N/A	2	1	1	2	1	#N/A	#N/A	#N/A
alpha-L-glutamate ligase-like protein	4	2	#N/A	#N/A	2	1	#N/A	3	1	#N/A	1	#N/A	1	2	1	2	2	#N/A	4	#N/A	4	#N/A	1	2	2	1	#N/A	#N/A	#N/A	1
alpha-L-rhamnosidase	#N/A	#N/A	2	1	4	3	#N/A	1	2	2	2	1	2	#N/A	3	1	#N/A	2	2	2	6	1	5	1	5	2	3	#N/A	2	8
alpha-mannosidase	3	4	3	9	8	3	2	7	8	10	3	6	6	8	6	10	5	8	9	9	25	15	6	6	17	11	13	4	4	11
alpha-mannosyltransferase	#N/A	#N/A	#N/A	#N/A	2	1	#N/A	1	1	2	1	#N/A	1	1	4	#N/A	1	#N/A	#N/A	#N/A	#N/A	4	3	#N/A	1	#N/A	1	2	1	#N/A
alpha-N-acetylglucosaminidase	#N/A	1	#N/A	4	2	6	3	1	2	1	#N/A	#N/A	#N/A	2	#N/A	#N/A	3	1	2	3	2	1	1	3	5	2	3	1	1	2
alpha-N-arabinofuranosidase	#N/A	1	1	#N/A	2	2	2	1	2	5	1	1	1	3	3	2	2	#N/A	3	3	8	1	3	5	1	1	1	5	4	2
alpha-rhamnosidase	#N/A	#N/A	#N/A	#N/A	#N/A	1	#N/A	#N/A	#N/A	#N/A	#N/A	#N/A	1	#N/A	#N/A	#N/A	#N/A	#N/A	#N/A	#N/A	3	#N/A	#N/A	#N/A	2	2	#N/A	#N/A	#N/A	#N/A
alpha-ribazole phosphatase	#N/A	#N/A	#N/A	#N/A	#N/A	#N/A	1	#N/A	#N/A	#N/A	1	#N/A	1	#N/A	#N/A	1	#N/A	1	#N/A	#N/A	#N/A	#N/A	#N/A	#N/A	#N/A	#N/A	#N/A	#N/A	1	#N/A
alpha-subunit of fatty acid oxidation complex	#N/A	#N/A	#N/A	#N/A	1	#N/A	#N/A	#N/A	#N/A	#N/A	#N/A	#N/A	#N/A	#N/A	#N/A	#N/A	#N/A	#N/A	#N/A	#N/A	#N/A	1	#N/A	#N/A	#N/A	#N/A	#N/A	#N/A	#N/A	#N/A
alpha-tubulin suppressor	#N/A	#N/A	#N/A	#N/A	#N/A	#N/A	#N/A	#N/A	#N/A	#N/A	#N/A	#N/A	#N/A	#N/A	1	#N/A	#N/A	#N/A	#N/A	#N/A	#N/A	#N/A	#N/A	#N/A	#N/A	#N/A	#N/A	#N/A	#N/A	#N/A
alpha-tubulin suppressor and related RCC1 domain- containing protein-like protein	#N/A	#N/A	#N/A	#N/A	#N/A	#N/A	#N/A	#N/A	#N/A	#N/A	#N/A	#N/A	#N/A	#N/A	#N/A	#N/A	#N/A	#N/A	#N/A	#N/A	#N/A	#N/A	#N/A	1	#N/A	#N/A	#N/A	#N/A	#N/A	#N/A
Alpha-tubulin suppressor and related RCC1 domain-containing protein-like protein	#N/A	#N/A	#N/A	#N/A	#N/A	#N/A	#N/A	#N/A	#N/A	#N/A	#N/A	#N/A	#N/A	#N/A	#N/A	#N/A	1	#N/A	#N/A	#N/A	#N/A	#N/A	#N/A	#N/A	#N/A	#N/A	#N/A	#N/A	#N/A	#N/A
alpha-xylosidase	#N/A	#N/A	2	2	2	#N/A	1	1	4	4	1	1	2	#N/A	1	4	#N/A	2	3	3	6	7	2	#N/A	#N/A	3	#N/A	2	#N/A	3
alpha,alpha-phosphotrehalase	#N/A	1	#N/A	#N/A	2	1	#N/A	#N/A	#N/A	#N/A	#N/A	#N/A	#N/A	#N/A	#N/A	#N/A	#N/A	#N/A	#N/A	1	1	#N/A	#N/A	#N/A	#N/A	#N/A	#N/A	#N/A	#N/A	#N/A
alpha,alpha-trehalase	#N/A	#N/A	1	1	1	1	#N/A	#N/A	1	#N/A	1	1	5	1	#N/A	3	1	#N/A	1	2	2	#N/A	2	#N/A	1	#N/A	1	1	#N/A	#N/A
alpha,alpha-trehalose-phosphate synthase	#N/A	#N/A	#N/A	#N/A	#N/A	#N/A	#N/A	1	#N/A	#N/A	#N/A	1	#N/A	#N/A	#N/A	#N/A	#N/A	#N/A	#N/A	#N/A	#N/A	#N/A	#N/A	#N/A	#N/A	#N/A	#N/A	#N/A	#N/A	#N/A
alpha/beta fold family hydrolase	#N/A	#N/A	#N/A	#N/A	1	#N/A	#N/A	3	#N/A	#N/A	1	#N/A	1	#N/A	#N/A	#N/A	1	5	2	1	#N/A	1	3	1	1	2	2	#N/A	#N/A	#N/A
alpha/beta fold superfamily hydrolase/acyltransferase	#N/A	#N/A	#N/A	#N/A	#N/A	#N/A	#N/A	#N/A	#N/A	#N/A	1	#N/A	#N/A	#N/A	#N/A	#N/A	#N/A	#N/A	#N/A	1	#N/A	#N/A	1	#N/A	#N/A	#N/A	#N/A	#N/A	#N/A	#N/A
alpha/beta hydrolase	138	117	144	180	232	323	159	248	328	311	177	166	269	224	198	290	251	159	273	222	490	232	250	210	435	157	276	273	107	262
alpha/beta hydrolase family protein	#N/A	#N/A	#N/A	#N/A	1	#N/A	#N/A	#N/A	#N/A	#N/A	#N/A	#N/A	#N/A	#N/A	#N/A	2	#N/A	#N/A	#N/A	#N/A	#N/A	#N/A	#N/A	#N/A	#N/A	1	#N/A	#N/A	#N/A	#N/A
alpha/beta hydrolase fold containing protein	#N/A	#N/A	#N/A	#N/A	#N/A	3	#N/A	#N/A	4	1	2	1	1	#N/A	#N/A	1	2	#N/A	5	#N/A	9	1	2	#N/A	2	#N/A	2	#N/A	#N/A	#N/A
alpha/beta hydrolase fold family esterase	#N/A	#N/A	#N/A	#N/A	#N/A	#N/A	#N/A	#N/A	#N/A	#N/A	#N/A	#N/A	#N/A	#N/A	#N/A	#N/A	#N/A	#N/A	1	#N/A	#N/A	#N/A	#N/A	#N/A	#N/A	#N/A	#N/A	#N/A	#N/A	#N/A
alpha/beta hydrolase fold family protein	#N/A	#N/A	#N/A	#N/A	1	#N/A	#N/A	#N/A	1	#N/A	#N/A	#N/A	#N/A	#N/A	#N/A	#N/A	#N/A	#N/A	#N/A	#N/A	#N/A	#N/A	#N/A	#N/A	#N/A	#N/A	#N/A	#N/A	#N/A	#N/A
alpha/beta hydrolase fold protein	#N/A	2	2	2	#N/A	5	1	3	2	8	#N/A	1	#N/A	3	2	4	1	1	2	5	6	1	4	3	6	4	8	2	2	5
alpha/beta hydrolase fold-3 domain-containing protein	#N/A	#N/A	#N/A	#N/A	#N/A	#N/A	#N/A	#N/A	#N/A	#N/A	#N/A	#N/A	#N/A	#N/A	#N/A	#N/A	#N/A	#N/A	#N/A	#N/A	#N/A	#N/A	#N/A	#N/A	#N/A	#N/A	2	#N/A	#N/A	#N/A
alpha/beta hydrolase related protein	#N/A	#N/A	#N/A	#N/A	#N/A	#N/A	#N/A	#N/A	#N/A	#N/A	#N/A	#N/A	#N/A	#N/A	1	#N/A	#N/A	#N/A	#N/A	#N/A	#N/A	#N/A	#N/A	#N/A	#N/A	#N/A	#N/A	#N/A	#N/A	#N/A
alpha/beta hydrolase, partial	#N/A	#N/A	#N/A	#N/A	1	3	#N/A	#N/A	#N/A	2	1	#N/A	1	2	#N/A	#N/A	#N/A	#N/A	1	2	#N/A	#N/A	#N/A	#N/A	1	#N/A	1	1	#N/A	#N/A
alpha/beta superfamily hydrolase	#N/A	#N/A	#N/A	#N/A	#N/A	#N/A	#N/A	#N/A	#N/A	#N/A	#N/A	#N/A	#N/A	#N/A	#N/A	#N/A	#N/A	#N/A	#N/A	#N/A	#N/A	2	#N/A	#N/A	#N/A	#N/A	1	#N/A	#N/A	#N/A
alternate F1F0 ATPase, F1 subunit alpha	#N/A	#N/A	#N/A	#N/A	#N/A	3	#N/A	#N/A	2	2	1	#N/A	#N/A	1	#N/A	1	#N/A	#N/A	1	#N/A	1	#N/A	#N/A	#N/A	#N/A	#N/A	#N/A	#N/A	#N/A	1
alternative complex III protein ActC	1	#N/A	#N/A	#N/A	2	1	1	1	#N/A	1	1	#N/A	2	#N/A	#N/A	#N/A	#N/A	#N/A	#N/A	1	#N/A	#N/A	1	#N/A	#N/A	#N/A	1	#N/A	#N/A	#N/A
alternative oxidase	#N/A	#N/A	#N/A	#N/A	2	#N/A	#N/A	1	#N/A	#N/A	1	#N/A	1	1	#N/A	#N/A	1	#N/A	#N/A	#N/A	#N/A	1	#N/A	#N/A	1	#N/A	1	#N/A	#N/A	#N/A
alternative oxidase 1	#N/A	#N/A	#N/A	#N/A	#N/A	#N/A	#N/A	#N/A	1	#N/A	#N/A	#N/A	#N/A	#N/A	#N/A	#N/A	#N/A	#N/A	#N/A	#N/A	#N/A	#N/A	#N/A	#N/A	#N/A	#N/A	#N/A	#N/A	#N/A	#N/A
alternative thymidylate synthase-like protein	#N/A	#N/A	#N/A	#N/A	#N/A	#N/A	#N/A	#N/A	#N/A	1	#N/A	#N/A	#N/A	#N/A	#N/A	#N/A	#N/A	#N/A	#N/A	#N/A	#N/A	#N/A	#N/A	#N/A	#N/A	#N/A	#N/A	#N/A	#N/A	1
altronate dehydratase	8	4	1	3	5	12	4	5	4	6	5	3	6	3	1	14	5	6	7	9	14	7	8	1	8	5	4	10	2	3
altronate hydrolase	2	#N/A	#N/A	2	1	#N/A	#N/A	#N/A	#N/A	5	1	#N/A	#N/A	1	5	3	1	5	3	#N/A	#N/A	4	#N/A	#N/A	5	#N/A	1	5	2	#N/A
altronate oxidoreductase	#N/A	#N/A	#N/A	#N/A	#N/A	#N/A	#N/A	#N/A	2	1	#N/A	1	#N/A	#N/A	#N/A	1	#N/A	#N/A	#N/A	#N/A	#N/A	#N/A	#N/A	#N/A	4	#N/A	2	#N/A	1	#N/A
aluminum resistance family protein	1	2	1	4	#N/A	#N/A	5	#N/A	6	5	3	2	4	2	3	4	5	1	2	#N/A	1	#N/A	1	1	5	2	2	1	#N/A	#N/A
aluminum resistance protein	#N/A	#N/A	2	#N/A	#N/A	#N/A	#N/A	#N/A	#N/A	#N/A	#N/A	#N/A	#N/A	#N/A	#N/A	#N/A	#N/A	#N/A	#N/A	1	#N/A	#N/A	#N/A	#N/A	#N/A	#N/A	#N/A	#N/A	#N/A	#N/A
AlwI family type II restriction endonuclease	#N/A	#N/A	#N/A	#N/A	#N/A	2	#N/A	1	#N/A	2	#N/A	#N/A	#N/A	#N/A	#N/A	1	#N/A	#N/A	#N/A	2	3	1	#N/A	#N/A	#N/A	#N/A	#N/A	#N/A	#N/A	1
amidase	31	22	34	53	52	24	36	41	49	50	34	32	42	53	30	33	31	17	29	30	92	21	51	25	72	36	45	39	14	37
amidase, Asp-tRNAAsn/Glu-tRNAGln amidotransferase A subunit	#N/A	#N/A	#N/A	#N/A	#N/A	#N/A	#N/A	#N/A	#N/A	#N/A	#N/A	#N/A	#N/A	#N/A	#N/A	#N/A	#N/A	#N/A	#N/A	#N/A	1	#N/A	#N/A	#N/A	#N/A	#N/A	#N/A	#N/A	#N/A	#N/A
amidase, partial	#N/A	#N/A	#N/A	#N/A	#N/A	#N/A	1	#N/A	1	#N/A	#N/A	#N/A	#N/A	#N/A	#N/A	#N/A	#N/A	#N/A	#N/A	#N/A	#N/A	#N/A	#N/A	#N/A	#N/A	#N/A	#N/A	#N/A	#N/A	#N/A
amidinotransferase	6	6	3	3	14	16	6	15	17	14	11	5	7	8	12	10	9	6	19	8	14	10	21	5	11	4	15	7	4	10
amidohydrolase	104	85	93	135	163	240	139	181	198	234	92	111	174	181	106	181	165	102	207	147	286	145	229	144	216	88	171	145	72	149
amidohydrolase 2	#N/A	#N/A	#N/A	2	#N/A	3	#N/A	#N/A	#N/A	2	#N/A	1	#N/A	#N/A	#N/A	#N/A	#N/A	#N/A	#N/A	#N/A	#N/A	#N/A	#N/A	1	3	#N/A	2	#N/A	#N/A	#N/A
amidohydrolase 3	#N/A	#N/A	#N/A	#N/A	#N/A	#N/A	#N/A	#N/A	#N/A	#N/A	#N/A	#N/A	#N/A	#N/A	#N/A	#N/A	#N/A	#N/A	#N/A	1	#N/A	#N/A	#N/A	#N/A	#N/A	#N/A	#N/A	#N/A	#N/A	1
amidohydrolase family protein	#N/A	2	4	6	13	11	1	10	7	6	9	3	3	8	7	9	1	3	3	5	17	9	6	9	14	4	13	12	2	6
amidohydrolase, partial	#N/A	#N/A	1	#N/A	1	#N/A	3	1	#N/A	1	1	#N/A	1	2	#N/A	#N/A	2	#N/A	#N/A	#N/A	1	#N/A	1	#N/A	#N/A	#N/A	2	#N/A	#N/A	#N/A
amidohydrolase/deacetylase family metallohydrolase	#N/A	#N/A	2	1	1	1	2	#N/A	#N/A	#N/A	#N/A	2	2	2	#N/A	2	1	2	3	4	4	#N/A	2	1	#N/A	#N/A	1	2	2	1
amidohydrolase/deacetylase family metallohydrolase, partial	#N/A	#N/A	#N/A	#N/A	#N/A	#N/A	#N/A	#N/A	#N/A	#N/A	#N/A	#N/A	#N/A	#N/A	#N/A	#N/A	#N/A	#N/A	#N/A	#N/A	#N/A	#N/A	#N/A	1	#N/A	#N/A	#N/A	#N/A	#N/A	#N/A
amidoligase	#N/A	#N/A	1	#N/A	3	#N/A	3	4	2	1	#N/A	#N/A	#N/A	1	#N/A	1	#N/A	#N/A	#N/A	#N/A	1	#N/A	#N/A	1	#N/A	#N/A	1	#N/A	#N/A	2
amidoligase enzyme	#N/A	#N/A	#N/A	#N/A	#N/A	#N/A	#N/A	#N/A	#N/A	#N/A	#N/A	#N/A	#N/A	#N/A	#N/A	#N/A	#N/A	#N/A	#N/A	#N/A	#N/A	#N/A	#N/A	#N/A	2	#N/A	#N/A	#N/A	#N/A	#N/A
amidophosphoribosyltransferase	67	55	36	92	137	133	81	122	149	154	75	64	164	94	98	138	131	77	167	101	247	88	189	119	161	98	143	160	46	128
Amidophosphoribosyltransferase precursor	#N/A	#N/A	#N/A	1	#N/A	1	2	#N/A	3	#N/A	#N/A	#N/A	#N/A	#N/A	1	2	#N/A	#N/A	#N/A	#N/A	5	2	#N/A	#N/A	#N/A	1	5	#N/A	#N/A	1
amidophosphoribosyltransferase, partial	#N/A	#N/A	#N/A	#N/A	1	2	1	1	#N/A	#N/A	#N/A	#N/A	#N/A	1	2	1	#N/A	#N/A	1	#N/A	1	#N/A	2	#N/A	#N/A	1	2	#N/A	1	#N/A
amidotransferase	#N/A	#N/A	#N/A	#N/A	1	#N/A	#N/A	#N/A	#N/A	#N/A	#N/A	#N/A	1	#N/A	#N/A	1	#N/A	#N/A	#N/A	#N/A	2	#N/A	#N/A	3	2	#N/A	#N/A	#N/A	#N/A	#N/A
amidotransferase 1, exosortase A system-associated	#N/A	6	2	6	6	4	8	5	12	11	5	3	7	2	6	7	3	#N/A	10	7	17	7	7	7	8	#N/A	7	1	4	2
AMIN domain-containing protein	#N/A	#N/A	1	#N/A	#N/A	#N/A	#N/A	#N/A	#N/A	#N/A	#N/A	#N/A	#N/A	#N/A	#N/A	#N/A	#N/A	#N/A	#N/A	#N/A	#N/A	#N/A	#N/A	#N/A	1	#N/A	#N/A	#N/A	#N/A	1
amine acid ABC transporter permease	5	#N/A	#N/A	3	#N/A	#N/A	#N/A	#N/A	#N/A	#N/A	#N/A	1	2	#N/A	#N/A	1	1	#N/A	3	#N/A	#N/A	#N/A	#N/A	#N/A	#N/A	#N/A	1	#N/A	#N/A	#N/A
amine acid ABC transporter permease 3-TM region His/Glu/Gln/Arg/opine family	#N/A	#N/A	#N/A	#N/A	#N/A	#N/A	#N/A	#N/A	#N/A	#N/A	1	1	#N/A	#N/A	#N/A	#N/A	#N/A	#N/A	#N/A	#N/A	#N/A	1	#N/A	#N/A	#N/A	#N/A	1	#N/A	#N/A	#N/A
amine acid ABC transporter, permease protein, 3-TM region, His/Glu/Gln/Arg/opine family	#N/A	#N/A	#N/A	#N/A	#N/A	#N/A	#N/A	#N/A	#N/A	#N/A	#N/A	#N/A	#N/A	#N/A	#N/A	1	#N/A	#N/A	#N/A	#N/A	#N/A	#N/A	#N/A	#N/A	#N/A	1	#N/A	#N/A	#N/A	#N/A
amine dehydrogenase	3	#N/A	#N/A	#N/A	2	2	#N/A	#N/A	#N/A	2	#N/A	#N/A	#N/A	#N/A	3	1	1	#N/A	#N/A	#N/A	#N/A	#N/A	#N/A	#N/A	1	#N/A	#N/A	3	#N/A	1
amine oxidase	4	1	7	3	29	23	16	17	25	21	14	13	18	10	17	13	20	14	17	15	18	15	25	9	34	6	23	21	6	13
amine oxidase flavin-containing	#N/A	#N/A	1	#N/A	3	3	#N/A	#N/A	#N/A	#N/A	#N/A	#N/A	#N/A	#N/A	3	1	#N/A	#N/A	1	#N/A	#N/A	#N/A	#N/A	#N/A	#N/A	#N/A	1	#N/A	#N/A	#N/A
amine oxidase flavin-containing superfamily	#N/A	#N/A	#N/A	#N/A	#N/A	1	#N/A	#N/A	#N/A	#N/A	#N/A	#N/A	#N/A	#N/A	#N/A	#N/A	#N/A	#N/A	#N/A	#N/A	#N/A	#N/A	#N/A	#N/A	#N/A	#N/A	#N/A	#N/A	#N/A	#N/A
amine oxidoreductase	1	#N/A	#N/A	#N/A	#N/A	1	#N/A	1	#N/A	2	#N/A	#N/A	2	3	#N/A	#N/A	#N/A	#N/A	#N/A	1	#N/A	#N/A	#N/A	#N/A	#N/A	2	#N/A	#N/A	#N/A	#N/A
amino acid ABC transporter	1	#N/A	1	5	5	1	1	8	5	10	5	5	8	4	1	4	6	5	3	1	8	3	1	5	8	3	5	6	#N/A	6
amino acid ABC transporter amino acid-binding protein	#N/A	#N/A	#N/A	#N/A	#N/A	#N/A	#N/A	#N/A	#N/A	#N/A	#N/A	#N/A	1	#N/A	#N/A	#N/A	#N/A	#N/A	#N/A	#N/A	#N/A	#N/A	#N/A	#N/A	1	#N/A	#N/A	#N/A	1	#N/A
amino acid ABC transporter ATP-binding protein	27	6	21	21	16	7	10	25	15	25	7	14	14	29	8	18	16	5	10	11	29	16	19	20	17	12	27	12	4	12
amino acid ABC transporter ATP-binding protein, partial	#N/A	#N/A	#N/A	#N/A	1	#N/A	#N/A	#N/A	#N/A	#N/A	#N/A	#N/A	#N/A	1	#N/A	#N/A	#N/A	#N/A	#N/A	#N/A	#N/A	#N/A	#N/A	#N/A	#N/A	#N/A	#N/A	#N/A	#N/A	#N/A
amino acid ABC transporter permease	5	12	8	13	18	12	8	21	19	21	16	12	32	25	12	9	16	8	27	14	42	16	9	7	24	2	19	9	3	20
amino acid ABC transporter substrate-binding protein	72	46	28	42	90	15	41	68	71	103	32	53	68	73	45	44	58	46	62	60	143	47	72	38	94	45	61	69	31	98
amino acid ABC transporter substrate-binding protein, PAAT family	3	#N/A	#N/A	#N/A	1	#N/A	#N/A	#N/A	1	2	#N/A	#N/A	#N/A	#N/A	#N/A	#N/A	#N/A	4	#N/A	3	#N/A	3	2	#N/A	5	2	2	2	#N/A	1
amino acid ABC transporter substrate-binding protein, partial	#N/A	#N/A	#N/A	#N/A	#N/A	#N/A	1	#N/A	#N/A	2	#N/A	#N/A	1	#N/A	#N/A	#N/A	#N/A	#N/A	#N/A	#N/A	#N/A	#N/A	#N/A	#N/A	#N/A	#N/A	#N/A	#N/A	#N/A	#N/A
amino acid ABC transporter substrate-binding protein/permease	4	#N/A	#N/A	#N/A	#N/A	1	#N/A	#N/A	#N/A	#N/A	#N/A	#N/A	#N/A	#N/A	#N/A	#N/A	#N/A	#N/A	#N/A	#N/A	#N/A	#N/A	#N/A	#N/A	#N/A	#N/A	#N/A	#N/A	#N/A	#N/A
amino acid ABC transporter substrate-binding protein/signal transduction system	1	4	7	8	6	1	#N/A	11	5	5	11	3	4	9	6	3	6	4	4	3	3	3	6	5	6	4	7	3	#N/A	1
amino acid ABC transporter substrate-bindnig protein	3	#N/A	#N/A	1	#N/A	#N/A	2	4	3	#N/A	#N/A	1	1	1	3	#N/A	1	5	1	1	4	5	3	5	4	2	4	5	#N/A	1
Amino acid ABC transporter-binding protein and permease	#N/A	#N/A	#N/A	#N/A	#N/A	#N/A	#N/A	#N/A	#N/A	#N/A	#N/A	#N/A	#N/A	#N/A	#N/A	#N/A	#N/A	#N/A	1	#N/A	#N/A	#N/A	#N/A	#N/A	#N/A	#N/A	#N/A	#N/A	#N/A	#N/A
Amino acid ABC transporter, fused permease and periplasmic binding protein	#N/A	#N/A	#N/A	#N/A	#N/A	#N/A	#N/A	#N/A	#N/A	#N/A	#N/A	#N/A	#N/A	#N/A	#N/A	#N/A	#N/A	#N/A	#N/A	1	#N/A	#N/A	#N/A	#N/A	#N/A	#N/A	#N/A	#N/A	#N/A	#N/A
amino acid adenylation domain protein	#N/A	1	#N/A	#N/A	#N/A	2	#N/A	#N/A	1	#N/A	2	1	#N/A	#N/A	#N/A	1	2	1	1	1	#N/A	#N/A	3	1	3	#N/A	#N/A	#N/A	#N/A	1
amino acid adenylation domain-containing protein	#N/A	#N/A	#N/A	#N/A	2	2	#N/A	#N/A	#N/A	1	#N/A	#N/A	#N/A	#N/A	2	1	#N/A	#N/A	3	#N/A	3	#N/A	#N/A	1	2	1	1	#N/A	#N/A	1
amino acid adenylation enzyme/thioester reductase	#N/A	#N/A	#N/A	#N/A	#N/A	#N/A	#N/A	#N/A	#N/A	1	#N/A	#N/A	1	#N/A	#N/A	#N/A	#N/A	#N/A	#N/A	#N/A	#N/A	#N/A	#N/A	#N/A	#N/A	#N/A	#N/A	#N/A	1	#N/A
amino acid adenylation enzyme/thioester reductase family protein	5	#N/A	#N/A	#N/A	1	#N/A	#N/A	#N/A	2	#N/A	#N/A	#N/A	#N/A	#N/A	#N/A	#N/A	#N/A	#N/A	#N/A	#N/A	2	#N/A	#N/A	#N/A	1	#N/A	#N/A	#N/A	#N/A	#N/A
amino acid adenylation protein	#N/A	1	#N/A	2	2	2	#N/A	3	#N/A	2	1	2	#N/A	1	4	1	2	6	7	4	5	#N/A	4	2	4	#N/A	2	2	2	4
amino acid aldolase	#N/A	#N/A	1	#N/A	#N/A	#N/A	1	#N/A	2	#N/A	#N/A	1	#N/A	#N/A	#N/A	#N/A	#N/A	#N/A	#N/A	2	#N/A	1	#N/A	#N/A	#N/A	#N/A	#N/A	#N/A	#N/A	#N/A
amino acid aldolase or racemase	#N/A	#N/A	#N/A	#N/A	#N/A	#N/A	#N/A	#N/A	1	#N/A	#N/A	#N/A	#N/A	#N/A	#N/A	#N/A	#N/A	#N/A	#N/A	#N/A	#N/A	#N/A	1	#N/A	#N/A	#N/A	#N/A	#N/A	#N/A	#N/A
amino acid amidase	#N/A	#N/A	#N/A	#N/A	#N/A	#N/A	#N/A	1	#N/A	#N/A	#N/A	1	#N/A	#N/A	#N/A	#N/A	#N/A	#N/A	#N/A	#N/A	#N/A	#N/A	#N/A	#N/A	1	#N/A	#N/A	#N/A	#N/A	1
amino acid aminohydrolase	#N/A	#N/A	#N/A	#N/A	#N/A	#N/A	#N/A	#N/A	#N/A	#N/A	#N/A	#N/A	#N/A	#N/A	#N/A	#N/A	#N/A	#N/A	#N/A	#N/A	#N/A	#N/A	#N/A	#N/A	1	#N/A	#N/A	#N/A	#N/A	#N/A
amino acid aminotransferase	#N/A	#N/A	#N/A	#N/A	#N/A	1	#N/A	2	4	#N/A	#N/A	#N/A	#N/A	1	#N/A	2	2	2	2	#N/A	1	#N/A	#N/A	#N/A	1	#N/A	2	6	#N/A	#N/A
amino acid APC transporter	#N/A	#N/A	#N/A	#N/A	#N/A	#N/A	#N/A	#N/A	#N/A	#N/A	#N/A	#N/A	#N/A	1	1	#N/A	#N/A	#N/A	1	#N/A	#N/A	#N/A	#N/A	#N/A	#N/A	#N/A	1	#N/A	#N/A	#N/A
amino acid carrier protein	#N/A	#N/A	#N/A	#N/A	#N/A	1	2	#N/A	2	1	1	#N/A	#N/A	4	#N/A	2	2	#N/A	#N/A	#N/A	5	#N/A	#N/A	3	#N/A	#N/A	1	#N/A	#N/A	1
amino acid deaminase	#N/A	#N/A	#N/A	1	#N/A	#N/A	#N/A	1	1	#N/A	#N/A	#N/A	1	#N/A	#N/A	#N/A	#N/A	#N/A	#N/A	#N/A	1	#N/A	#N/A	#N/A	1	#N/A	#N/A	#N/A	#N/A	1
amino acid decarboxylase	#N/A	#N/A	#N/A	2	6	7	5	2	2	5	3	2	3	2	3	4	4	#N/A	2	3	8	6	4	7	5	5	4	10	1	3
amino acid dehydrogenase	2	8	8	8	18	12	19	11	8	19	7	7	22	15	18	15	9	19	15	13	20	11	14	13	21	8	13	13	7	16
amino acid hydroxylase	#N/A	#N/A	#N/A	#N/A	#N/A	#N/A	#N/A	#N/A	#N/A	#N/A	#N/A	#N/A	#N/A	#N/A	#N/A	#N/A	#N/A	#N/A	#N/A	#N/A	1	#N/A	#N/A	#N/A	#N/A	#N/A	#N/A	2	#N/A	#N/A
amino acid kinase	#N/A	#N/A	#N/A	#N/A	#N/A	#N/A	#N/A	#N/A	#N/A	#N/A	#N/A	#N/A	#N/A	#N/A	#N/A	#N/A	#N/A	#N/A	#N/A	#N/A	#N/A	1	#N/A	#N/A	#N/A	#N/A	#N/A	#N/A	#N/A	#N/A
amino acid lyase	3	#N/A	#N/A	#N/A	#N/A	#N/A	1	#N/A	#N/A	#N/A	#N/A	#N/A	#N/A	#N/A	#N/A	#N/A	#N/A	#N/A	#N/A	#N/A	#N/A	#N/A	#N/A	#N/A	#N/A	#N/A	#N/A	#N/A	#N/A	#N/A
amino acid oxidase	#N/A	#N/A	#N/A	#N/A	#N/A	#N/A	1	#N/A	#N/A	#N/A	#N/A	#N/A	#N/A	#N/A	#N/A	#N/A	#N/A	1	#N/A	#N/A	#N/A	#N/A	1	#N/A	#N/A	#N/A	#N/A	#N/A	#N/A	#N/A
amino acid permease	38	20	36	39	55	75	42	68	65	83	27	39	36	40	41	77	31	25	56	47	109	40	50	65	60	33	58	39	14	59
amino acid permease YhdG	#N/A	#N/A	#N/A	#N/A	#N/A	#N/A	#N/A	#N/A	#N/A	#N/A	1	#N/A	#N/A	#N/A	#N/A	#N/A	#N/A	#N/A	#N/A	#N/A	#N/A	#N/A	#N/A	#N/A	1	#N/A	#N/A	#N/A	#N/A	#N/A
amino acid permease-associated domain-containing protein	#N/A	#N/A	#N/A	#N/A	#N/A	#N/A	#N/A	#N/A	#N/A	#N/A	#N/A	#N/A	#N/A	#N/A	#N/A	#N/A	#N/A	#N/A	#N/A	#N/A	1	#N/A	#N/A	#N/A	#N/A	#N/A	#N/A	#N/A	#N/A	#N/A
amino acid permease-associated region	#N/A	#N/A	#N/A	#N/A	#N/A	#N/A	#N/A	1	#N/A	#N/A	#N/A	#N/A	#N/A	#N/A	#N/A	#N/A	#N/A	1	#N/A	#N/A	#N/A	1	#N/A	#N/A	1	#N/A	#N/A	1	#N/A	#N/A
amino acid permease, partial	#N/A	#N/A	#N/A	#N/A	#N/A	#N/A	#N/A	#N/A	#N/A	2	#N/A	#N/A	2	1	2	#N/A	#N/A	#N/A	#N/A	#N/A	#N/A	#N/A	#N/A	#N/A	#N/A	#N/A	1	#N/A	#N/A	#N/A
amino acid regulated cytosolic protein	#N/A	#N/A	#N/A	#N/A	#N/A	#N/A	1	#N/A	#N/A	#N/A	#N/A	2	#N/A	#N/A	#N/A	#N/A	3	#N/A	#N/A	#N/A	#N/A	1	1	#N/A	1	#N/A	#N/A	#N/A	#N/A	#N/A
amino acid synthesis family protein	#N/A	#N/A	#N/A	#N/A	1	#N/A	1	#N/A	#N/A	#N/A	1	#N/A	#N/A	2	#N/A	4	#N/A	#N/A	3	1	#N/A	#N/A	1	#N/A	#N/A	#N/A	2	#N/A	#N/A	#N/A
amino acid transporter	6	2	4	5	16	10	3	11	11	11	6	3	7	10	7	11	10	4	11	6	30	8	5	3	9	3	9	8	1	8
amino acid transporter LysE	#N/A	#N/A	#N/A	1	#N/A	#N/A	#N/A	#N/A	#N/A	#N/A	1	#N/A	#N/A	1	#N/A	#N/A	#N/A	#N/A	#N/A	1	2	#N/A	1	#N/A	2	#N/A	#N/A	#N/A	#N/A	#N/A
amino acid-	#N/A	#N/A	#N/A	#N/A	#N/A	#N/A	#N/A	1	#N/A	#N/A	#N/A	#N/A	#N/A	#N/A	#N/A	#N/A	#N/A	#N/A	1	#N/A	#N/A	#N/A	#N/A	#N/A	#N/A	#N/A	1	#N/A	#N/A	#N/A
amino acid-binding ACT	#N/A	#N/A	#N/A	#N/A	#N/A	#N/A	#N/A	#N/A	#N/A	#N/A	#N/A	#N/A	1	#N/A	#N/A	1	#N/A	#N/A	1	#N/A	#N/A	#N/A	#N/A	#N/A	2	1	#N/A	2	1	#N/A
amino acid-binding ACT protein	#N/A	#N/A	#N/A	#N/A	#N/A	#N/A	#N/A	#N/A	#N/A	#N/A	#N/A	#N/A	#N/A	#N/A	#N/A	#N/A	#N/A	#N/A	#N/A	#N/A	#N/A	#N/A	#N/A	#N/A	#N/A	#N/A	#N/A	#N/A	2	#N/A
amino acid-binding protein	#N/A	#N/A	#N/A	#N/A	2	1	1	#N/A	1	#N/A	#N/A	1	1	2	#N/A	#N/A	#N/A	#N/A	#N/A	#N/A	#N/A	#N/A	1	#N/A	1	#N/A	1	4	3	1
amino acid/amide ABC transporter substrate-binding protein, HAAT family	1	#N/A	1	#N/A	1	2	1	2	1	5	1	1	3	1	#N/A	3	6	#N/A	2	3	1	#N/A	6	1	3	#N/A	3	#N/A	2	9
amino acid/peptide transporter	#N/A	#N/A	#N/A	#N/A	#N/A	#N/A	#N/A	#N/A	#N/A	#N/A	#N/A	1	#N/A	#N/A	#N/A	#N/A	#N/A	#N/A	#N/A	#N/A	#N/A	#N/A	#N/A	#N/A	#N/A	#N/A	#N/A	#N/A	#N/A	#N/A
amino acid/peptide transporter (peptide:H symporter)	#N/A	#N/A	#N/A	#N/A	#N/A	#N/A	#N/A	#N/A	#N/A	#N/A	#N/A	#N/A	#N/A	#N/A	#N/A	#N/A	#N/A	#N/A	#N/A	#N/A	#N/A	#N/A	#N/A	#N/A	#N/A	#N/A	#N/A	#N/A	#N/A	1
amino acid/polyamine/organocation transporter APC superfamily	#N/A	#N/A	#N/A	#N/A	#N/A	1	#N/A	#N/A	#N/A	#N/A	#N/A	#N/A	#N/A	#N/A	#N/A	#N/A	#N/A	#N/A	#N/A	#N/A	#N/A	#N/A	#N/A	#N/A	#N/A	#N/A	#N/A	#N/A	#N/A	#N/A
amino-acid N-acetyltransferase	#N/A	2	3	2	5	2	#N/A	7	10	6	4	6	1	1	2	3	7	3	6	7	5	#N/A	3	1	6	2	9	#N/A	1	4
amino-acid racemase	#N/A	#N/A	#N/A	#N/A	#N/A	#N/A	#N/A	#N/A	1	#N/A	#N/A	#N/A	#N/A	#N/A	#N/A	#N/A	#N/A	#N/A	#N/A	#N/A	#N/A	#N/A	#N/A	#N/A	#N/A	#N/A	#N/A	#N/A	#N/A	#N/A
aminoacetone oxidase family FAD-binding enzyme	15	3	1	13	12	23	8	14	17	11	7	10	18	15	9	16	16	12	16	11	21	12	22	16	13	10	9	7	6	11
aminoacetone oxidase family FAD-binding enzyme, partial	#N/A	#N/A	#N/A	1	#N/A	#N/A	#N/A	1	#N/A	#N/A	#N/A	#N/A	#N/A	#N/A	#N/A	1	#N/A	#N/A	#N/A	#N/A	#N/A	#N/A	#N/A	#N/A	#N/A	#N/A	#N/A	#N/A	#N/A	#N/A
aminoacrylate hydrolase RutD	#N/A	#N/A	#N/A	#N/A	#N/A	#N/A	#N/A	#N/A	#N/A	#N/A	#N/A	#N/A	#N/A	#N/A	#N/A	#N/A	1	#N/A	#N/A	#N/A	#N/A	#N/A	#N/A	#N/A	#N/A	#N/A	#N/A	#N/A	#N/A	#N/A
aminoacrylate peracid reductase	#N/A	#N/A	#N/A	#N/A	#N/A	#N/A	#N/A	#N/A	#N/A	#N/A	#N/A	#N/A	#N/A	#N/A	#N/A	#N/A	#N/A	#N/A	1	#N/A	#N/A	#N/A	#N/A	#N/A	#N/A	#N/A	#N/A	#N/A	#N/A	#N/A
aminoacyl peptidase	#N/A	#N/A	1	#N/A	#N/A	#N/A	#N/A	#N/A	#N/A	#N/A	#N/A	#N/A	#N/A	#N/A	#N/A	#N/A	#N/A	#N/A	#N/A	#N/A	1	#N/A	#N/A	#N/A	#N/A	#N/A	#N/A	#N/A	#N/A	#N/A
aminoacyl-histidine dipeptidase	4	2	2	5	3	4	6	5	5	7	3	5	#N/A	2	6	2	2	#N/A	2	1	2	2	2	1	2	3	1	4	2	4
aminoacyl-tRNA deacylase	#N/A	#N/A	3	#N/A	#N/A	#N/A	#N/A	1	3	#N/A	#N/A	1	#N/A	1	#N/A	#N/A	#N/A	#N/A	1	#N/A	#N/A	1	#N/A	1	5	#N/A	#N/A	#N/A	#N/A	#N/A
aminoacyl-tRNA hydrolase	14	21	11	48	49	42	25	46	77	61	50	37	73	65	50	44	45	53	53	34	91	52	67	41	74	26	39	61	13	35
aminoacyl-tRNA hydrolase, partial	#N/A	#N/A	#N/A	1	#N/A	#N/A	#N/A	#N/A	#N/A	#N/A	#N/A	#N/A	#N/A	#N/A	#N/A	#N/A	#N/A	#N/A	#N/A	#N/A	#N/A	#N/A	#N/A	1	#N/A	#N/A	#N/A	#N/A	#N/A	#N/A
aminoacylase	#N/A	2	2	3	2	9	#N/A	3	2	8	2	1	6	3	1	3	1	#N/A	8	5	8	5	5	#N/A	1	2	3	4	1	2
aminobenzoate oxygenase	#N/A	#N/A	#N/A	#N/A	1	1	#N/A	#N/A	#N/A	#N/A	1	1	#N/A	#N/A	#N/A	#N/A	#N/A	#N/A	#N/A	#N/A	#N/A	#N/A	#N/A	1	2	#N/A	#N/A	#N/A	#N/A	#N/A
aminobenzoate synthetase	#N/A	#N/A	#N/A	1	2	2	1	#N/A	#N/A	1	#N/A	2	3	#N/A	#N/A	#N/A	#N/A	#N/A	#N/A	#N/A	1	#N/A	2	#N/A	1	#N/A	1	#N/A	#N/A	#N/A
aminobenzoyl-glutamate transporter	#N/A	#N/A	#N/A	3	#N/A	#N/A	#N/A	#N/A	3	2	1	1	#N/A	5	#N/A	#N/A	4	#N/A	5	9	3	1	7	#N/A	2	3	#N/A	#N/A	1	4
aminobutyraldehyde dehydrogenase	#N/A	#N/A	#N/A	#N/A	#N/A	1	#N/A	#N/A	#N/A	2	#N/A	#N/A	1	1	#N/A	#N/A	#N/A	1	#N/A	#N/A	#N/A	#N/A	#N/A	#N/A	#N/A	#N/A	#N/A	#N/A	#N/A	#N/A
aminocyclitol acetyltransferase ApmA	#N/A	#N/A	#N/A	#N/A	#N/A	#N/A	#N/A	#N/A	#N/A	#N/A	#N/A	#N/A	#N/A	#N/A	#N/A	#N/A	#N/A	#N/A	#N/A	#N/A	#N/A	#N/A	#N/A	#N/A	#N/A	#N/A	#N/A	1	#N/A	#N/A
aminocyclopropane-1-carboxylate deaminase/D-cysteine desulfhydrase family protein	#N/A	#N/A	#N/A	#N/A	#N/A	#N/A	#N/A	#N/A	#N/A	#N/A	#N/A	#N/A	#N/A	#N/A	#N/A	#N/A	#N/A	#N/A	#N/A	#N/A	#N/A	#N/A	#N/A	1	#N/A	#N/A	#N/A	#N/A	#N/A	#N/A
aminodeoxychorismate lyase	9	6	7	7	19	16	19	22	24	24	17	15	30	10	21	27	26	4	26	15	29	11	20	15	21	15	26	18	10	14
aminodeoxychorismate lyase, partial	#N/A	1	#N/A	#N/A	#N/A	#N/A	#N/A	#N/A	#N/A	#N/A	#N/A	#N/A	#N/A	#N/A	#N/A	#N/A	#N/A	#N/A	#N/A	#N/A	#N/A	#N/A	#N/A	#N/A	#N/A	#N/A	#N/A	#N/A	#N/A	#N/A
aminodeoxychorismate synthase	#N/A	#N/A	#N/A	#N/A	1	2	#N/A	#N/A	#N/A	1	#N/A	#N/A	1	#N/A	1	#N/A	#N/A	#N/A	2	#N/A	#N/A	#N/A	#N/A	#N/A	#N/A	#N/A	#N/A	#N/A	#N/A	#N/A
aminodeoxychorismate synthase component I	#N/A	#N/A	4	3	2	8	2	2	8	5	3	2	2	2	3	5	#N/A	2	9	#N/A	3	2	3	1	4	2	7	1	#N/A	3
aminodeoxychorismate synthase component II	#N/A	#N/A	#N/A	#N/A	#N/A	#N/A	#N/A	1	#N/A	#N/A	#N/A	#N/A	#N/A	#N/A	#N/A	#N/A	1	#N/A	#N/A	#N/A	#N/A	#N/A	#N/A	1	1	#N/A	#N/A	#N/A	#N/A	#N/A
aminodeoxychorismate synthase, component I	#N/A	4	4	2	8	6	3	5	9	6	5	5	9	6	1	9	6	2	10	10	11	8	10	2	8	4	10	11	#N/A	4
aminodeoxychorismate synthase, component I, partial	#N/A	#N/A	#N/A	#N/A	#N/A	#N/A	#N/A	#N/A	#N/A	#N/A	#N/A	#N/A	#N/A	#N/A	#N/A	#N/A	#N/A	#N/A	#N/A	#N/A	#N/A	#N/A	1	#N/A	#N/A	1	#N/A	#N/A	#N/A	#N/A
aminodeoxychorismate/anthranilate synthase component II	6	2	1	3	8	15	5	2	7	8	9	1	5	6	2	5	11	11	2	6	18	3	15	7	10	4	9	12	2	3
aminofutalosine synthase MqnE	8	6	16	10	19	24	22	18	38	28	9	10	18	25	14	16	19	12	10	14	42	6	27	13	35	6	28	16	5	30
aminoglycoside 3-N-acetyltransferase	#N/A	#N/A	#N/A	#N/A	#N/A	#N/A	1	#N/A	#N/A	#N/A	#N/A	#N/A	#N/A	#N/A	#N/A	#N/A	#N/A	6	#N/A	#N/A	1	1	#N/A	#N/A	3	1	#N/A	#N/A	#N/A	#N/A
aminoglycoside 3'-phosphotransferase	#N/A	#N/A	#N/A	#N/A	#N/A	#N/A	#N/A	#N/A	#N/A	#N/A	#N/A	#N/A	#N/A	#N/A	#N/A	#N/A	#N/A	#N/A	#N/A	#N/A	#N/A	#N/A	#N/A	#N/A	#N/A	#N/A	#N/A	#N/A	#N/A	1
aminoglycoside 6-adenylyltransferase	#N/A	#N/A	#N/A	#N/A	#N/A	#N/A	#N/A	#N/A	#N/A	#N/A	#N/A	#N/A	#N/A	#N/A	1	#N/A	#N/A	#N/A	#N/A	#N/A	#N/A	#N/A	#N/A	#N/A	#N/A	#N/A	#N/A	#N/A	#N/A	#N/A
aminoglycoside N-acetyltransferase AAC(3)-Ib	#N/A	#N/A	#N/A	#N/A	#N/A	#N/A	#N/A	#N/A	#N/A	#N/A	#N/A	1	#N/A	#N/A	#N/A	#N/A	#N/A	#N/A	#N/A	#N/A	#N/A	#N/A	#N/A	#N/A	#N/A	#N/A	#N/A	#N/A	#N/A	#N/A
aminoglycoside N(3)-acetyltransferase	#N/A	#N/A	#N/A	2	#N/A	#N/A	#N/A	#N/A	1	#N/A	#N/A	#N/A	#N/A	#N/A	#N/A	3	#N/A	#N/A	#N/A	#N/A	#N/A	#N/A	#N/A	1	#N/A	#N/A	#N/A	#N/A	#N/A	#N/A
aminoglycoside phosphotransferase	5	1	5	1	12	9	5	12	5	7	6	8	8	8	4	9	7	9	10	2	12	7	10	4	4	3	8	12	#N/A	4
aminoglycoside phosphotransferase APH(3')	#N/A	#N/A	#N/A	#N/A	#N/A	#N/A	#N/A	#N/A	#N/A	#N/A	1	#N/A	#N/A	#N/A	#N/A	#N/A	#N/A	#N/A	#N/A	#N/A	#N/A	#N/A	#N/A	#N/A	#N/A	#N/A	#N/A	#N/A	#N/A	#N/A
aminoglycoside phosphotransferase family protein	#N/A	#N/A	#N/A	#N/A	2	#N/A	#N/A	#N/A	#N/A	#N/A	#N/A	#N/A	#N/A	#N/A	#N/A	#N/A	#N/A	#N/A	#N/A	#N/A	#N/A	#N/A	#N/A	#N/A	#N/A	#N/A	#N/A	#N/A	#N/A	#N/A
aminoglycoside/multidrug transporter subunit AcrD	#N/A	#N/A	#N/A	#N/A	#N/A	#N/A	#N/A	#N/A	#N/A	1	#N/A	#N/A	#N/A	#N/A	#N/A	#N/A	1	#N/A	#N/A	#N/A	#N/A	#N/A	#N/A	#N/A	#N/A	#N/A	#N/A	#N/A	#N/A	#N/A
aminohydrolase	#N/A	#N/A	#N/A	#N/A	#N/A	#N/A	#N/A	#N/A	#N/A	1	#N/A	#N/A	#N/A	1	1	#N/A	#N/A	#N/A	#N/A	#N/A	#N/A	#N/A	#N/A	#N/A	#N/A	#N/A	1	1	#N/A	#N/A
aminomethyltransferase	#N/A	#N/A	#N/A	3	1	1	4	8	2	4	3	1	1	1	#N/A	2	1	#N/A	2	#N/A	12	3	9	1	3	#N/A	6	1	#N/A	4
aminopeptidase	36	37	64	37	83	120	71	73	83	116	56	51	70	80	55	98	69	44	59	73	132	52	82	62	120	43	103	73	29	67
aminopeptidase C	#N/A	#N/A	#N/A	#N/A	4	1	1	#N/A	#N/A	#N/A	#N/A	#N/A	1	1	#N/A	#N/A	#N/A	#N/A	#N/A	#N/A	3	#N/A	#N/A	#N/A	#N/A	#N/A	#N/A	#N/A	1	#N/A
Aminopeptidase C (Bleomycin hydrolase)	#N/A	#N/A	#N/A	#N/A	#N/A	#N/A	#N/A	#N/A	#N/A	#N/A	#N/A	#N/A	#N/A	#N/A	#N/A	#N/A	#N/A	#N/A	#N/A	#N/A	#N/A	#N/A	1	#N/A	#N/A	#N/A	#N/A	#N/A	#N/A	#N/A
aminopeptidase N	12	21	12	18	43	34	25	29	36	67	33	33	30	41	23	38	29	13	41	26	58	24	37	24	50	11	37	23	5	42
aminopeptidase N-like	#N/A	#N/A	#N/A	#N/A	#N/A	#N/A	#N/A	#N/A	#N/A	#N/A	#N/A	#N/A	#N/A	#N/A	#N/A	#N/A	#N/A	#N/A	#N/A	1	#N/A	#N/A	#N/A	#N/A	#N/A	#N/A	#N/A	#N/A	#N/A	#N/A
aminopeptidase N-like protein	#N/A	#N/A	#N/A	#N/A	#N/A	#N/A	#N/A	#N/A	#N/A	#N/A	#N/A	#N/A	#N/A	#N/A	#N/A	1	#N/A	#N/A	#N/A	#N/A	#N/A	#N/A	#N/A	#N/A	#N/A	#N/A	#N/A	#N/A	#N/A	#N/A
aminopeptidase N, partial	#N/A	#N/A	#N/A	#N/A	#N/A	#N/A	#N/A	#N/A	#N/A	#N/A	#N/A	#N/A	#N/A	2	#N/A	#N/A	#N/A	#N/A	#N/A	#N/A	#N/A	1	#N/A	#N/A	#N/A	#N/A	2	#N/A	#N/A	#N/A
aminopeptidase P	#N/A	#N/A	#N/A	#N/A	#N/A	#N/A	#N/A	#N/A	2	1	#N/A	#N/A	#N/A	1	#N/A	#N/A	#N/A	#N/A	#N/A	#N/A	#N/A	#N/A	#N/A	#N/A	#N/A	#N/A	#N/A	#N/A	#N/A	#N/A
aminopeptidase P family protein	8	11	9	8	26	29	19	26	23	24	22	20	32	25	20	15	9	9	32	16	41	20	29	14	23	7	32	25	15	18
aminopeptidase P family protein, partial	#N/A	#N/A	#N/A	#N/A	#N/A	#N/A	#N/A	#N/A	#N/A	#N/A	#N/A	#N/A	#N/A	#N/A	#N/A	#N/A	#N/A	#N/A	#N/A	#N/A	#N/A	#N/A	1	#N/A	#N/A	#N/A	#N/A	#N/A	#N/A	#N/A
aminopeptidase PepB	#N/A	#N/A	#N/A	#N/A	#N/A	#N/A	#N/A	#N/A	#N/A	#N/A	#N/A	#N/A	#N/A	#N/A	#N/A	#N/A	#N/A	#N/A	#N/A	#N/A	#N/A	#N/A	#N/A	2	#N/A	#N/A	#N/A	#N/A	#N/A	#N/A
aminopeptidase Y	#N/A	1	#N/A	#N/A	1	#N/A	#N/A	2	#N/A	#N/A	#N/A	#N/A	#N/A	#N/A	#N/A	1	#N/A	#N/A	#N/A	1	#N/A	#N/A	1	#N/A	#N/A	#N/A	1	#N/A	#N/A	#N/A
Aminopeptidase Y (Arg, Lys, Leu preference)	#N/A	#N/A	#N/A	#N/A	#N/A	#N/A	2	#N/A	#N/A	#N/A	#N/A	#N/A	#N/A	#N/A	1	2	#N/A	#N/A	#N/A	#N/A	#N/A	#N/A	#N/A	#N/A	#N/A	#N/A	#N/A	#N/A	#N/A	#N/A
aminopeptidase ysdC	#N/A	#N/A	#N/A	#N/A	#N/A	#N/A	#N/A	#N/A	#N/A	1	#N/A	#N/A	#N/A	1	#N/A	#N/A	#N/A	#N/A	#N/A	#N/A	#N/A	#N/A	#N/A	#N/A	#N/A	#N/A	#N/A	#N/A	#N/A	#N/A
aminopeptidase, partial	#N/A	#N/A	#N/A	#N/A	#N/A	#N/A	#N/A	#N/A	#N/A	#N/A	#N/A	#N/A	#N/A	#N/A	1	#N/A	#N/A	#N/A	#N/A	#N/A	#N/A	#N/A	#N/A	#N/A	#N/A	#N/A	1	#N/A	2	#N/A
aminopeptidase, putative	#N/A	#N/A	#N/A	#N/A	#N/A	#N/A	#N/A	#N/A	#N/A	#N/A	#N/A	#N/A	#N/A	#N/A	1	#N/A	#N/A	#N/A	#N/A	#N/A	#N/A	#N/A	#N/A	#N/A	2	#N/A	1	#N/A	#N/A	#N/A
aminotransferase	16	34	30	47	89	117	58	88	119	100	59	60	105	85	73	88	59	54	96	79	157	69	83	60	116	43	86	84	17	71
aminotransferase A	#N/A	#N/A	#N/A	2	#N/A	#N/A	#N/A	1	#N/A	#N/A	#N/A	#N/A	#N/A	2	1	3	#N/A	#N/A	#N/A	2	#N/A	2	#N/A	#N/A	5	1	#N/A	#N/A	#N/A	#N/A
aminotransferase class I	#N/A	#N/A	#N/A	#N/A	#N/A	#N/A	#N/A	#N/A	#N/A	#N/A	#N/A	#N/A	#N/A	1	#N/A	#N/A	#N/A	#N/A	#N/A	#N/A	#N/A	#N/A	#N/A	#N/A	#N/A	#N/A	#N/A	#N/A	#N/A	#N/A
aminotransferase class I and II	#N/A	4	#N/A	3	6	7	2	2	1	3	6	2	2	#N/A	1	5	3	1	8	#N/A	7	3	5	5	4	1	2	2	1	4
aminotransferase class I/II	3	2	6	9	11	3	2	13	5	6	5	12	10	6	7	9	8	8	4	10	16	5	5	4	14	13	12	2	1	6
aminotransferase class II	#N/A	#N/A	#N/A	#N/A	#N/A	#N/A	#N/A	#N/A	#N/A	1	1	#N/A	#N/A	1	#N/A	#N/A	3	2	1	1	3	#N/A	1	#N/A	1	#N/A	2	#N/A	#N/A	#N/A
aminotransferase class III	28	7	9	12	10	21	3	18	12	37	15	7	14	7	10	12	8	9	8	11	16	5	10	8	10	5	7	7	3	7
aminotransferase class IV	1	3	2	#N/A	2	#N/A	#N/A	#N/A	2	5	1	1	#N/A	2	#N/A	1	2	5	1	#N/A	4	2	#N/A	1	1	#N/A	1	3	1	3
aminotransferase class V	#N/A	1	#N/A	#N/A	#N/A	#N/A	#N/A	#N/A	#N/A	#N/A	#N/A	2	#N/A	#N/A	#N/A	#N/A	#N/A	#N/A	#N/A	#N/A	#N/A	#N/A	#N/A	#N/A	2	#N/A	#N/A	#N/A	#N/A	#N/A
aminotransferase class V-fold PLP-dependent enzyme	51	33	46	52	72	74	52	72	85	97	57	46	71	59	51	71	64	57	71	52	142	37	93	43	101	31	66	90	27	51
aminotransferase class V-fold PLP-dependent enzyme, partial	#N/A	#N/A	#N/A	#N/A	1	1	1	#N/A	3	2	#N/A	#N/A	#N/A	1	#N/A	#N/A	#N/A	#N/A	#N/A	#N/A	#N/A	#N/A	2	1	1	#N/A	1	#N/A	#N/A	#N/A
aminotransferase class-III	#N/A	#N/A	#N/A	#N/A	#N/A	#N/A	#N/A	#N/A	#N/A	#N/A	#N/A	#N/A	#N/A	#N/A	#N/A	#N/A	#N/A	#N/A	#N/A	#N/A	#N/A	#N/A	#N/A	#N/A	#N/A	#N/A	1	#N/A	#N/A	#N/A
aminotransferase class-III family protein	#N/A	#N/A	#N/A	#N/A	#N/A	#N/A	#N/A	1	#N/A	#N/A	#N/A	#N/A	#N/A	#N/A	#N/A	#N/A	#N/A	#N/A	#N/A	#N/A	#N/A	#N/A	#N/A	#N/A	#N/A	#N/A	#N/A	#N/A	#N/A	#N/A
aminotransferase DegT	12	12	2	9	26	19	15	20	38	26	8	22	24	20	14	21	16	12	19	24	21	15	29	15	22	8	10	14	8	15
aminotransferase DegT, partial	#N/A	#N/A	#N/A	#N/A	#N/A	#N/A	#N/A	#N/A	#N/A	#N/A	#N/A	#N/A	#N/A	1	#N/A	#N/A	#N/A	#N/A	#N/A	#N/A	#N/A	#N/A	#N/A	#N/A	#N/A	#N/A	#N/A	#N/A	#N/A	#N/A
aminotransferase III	#N/A	#N/A	#N/A	#N/A	#N/A	#N/A	#N/A	#N/A	#N/A	#N/A	#N/A	#N/A	#N/A	#N/A	#N/A	#N/A	#N/A	#N/A	#N/A	#N/A	#N/A	#N/A	#N/A	#N/A	#N/A	#N/A	1	#N/A	#N/A	#N/A
aminotransferase IV	#N/A	1	2	9	1	5	#N/A	3	1	1	3	4	5	2	1	2	1	3	#N/A	3	4	#N/A	3	4	4	1	2	6	1	#N/A
aminotransferase V	#N/A	#N/A	#N/A	#N/A	#N/A	#N/A	#N/A	#N/A	#N/A	#N/A	#N/A	#N/A	#N/A	#N/A	#N/A	1	#N/A	#N/A	#N/A	#N/A	#N/A	#N/A	#N/A	#N/A	2	#N/A	#N/A	#N/A	#N/A	#N/A
aminotransferase YbdL	#N/A	#N/A	#N/A	#N/A	#N/A	#N/A	#N/A	1	#N/A	#N/A	#N/A	#N/A	#N/A	#N/A	#N/A	1	#N/A	#N/A	#N/A	#N/A	#N/A	#N/A	1	#N/A	2	#N/A	#N/A	#N/A	#N/A	#N/A
aminotransferase, partial	#N/A	#N/A	#N/A	1	#N/A	1	#N/A	2	#N/A	#N/A	#N/A	#N/A	4	#N/A	#N/A	#N/A	1	#N/A	#N/A	#N/A	1	#N/A	1	#N/A	#N/A	#N/A	#N/A	2	#N/A	#N/A
AMMECR1 domain-containing protein	#N/A	#N/A	#N/A	#N/A	#N/A	#N/A	#N/A	#N/A	2	#N/A	#N/A	#N/A	#N/A	#N/A	#N/A	#N/A	#N/A	#N/A	#N/A	#N/A	#N/A	#N/A	#N/A	#N/A	#N/A	#N/A	#N/A	#N/A	#N/A	#N/A
AmmeMemoRadiSam system protein A	#N/A	#N/A	#N/A	#N/A	#N/A	#N/A	#N/A	#N/A	#N/A	#N/A	#N/A	#N/A	1	#N/A	#N/A	#N/A	#N/A	#N/A	3	#N/A	1	#N/A	#N/A	#N/A	1	#N/A	#N/A	1	#N/A	#N/A
AmmeMemoRadiSam system protein B	#N/A	1	#N/A	3	2	#N/A	3	3	1	1	2	#N/A	1	3	#N/A	1	4	7	1	3	6	#N/A	3	1	#N/A	1	#N/A	2	1	#N/A
AmmeMemoRadiSam system radical SAM enzyme	1	#N/A	#N/A	#N/A	5	1	3	1	1	6	5	1	1	2	1	5	2	4	2	2	2	3	#N/A	1	2	1	3	3	#N/A	1
AmmeMemoRadiSam system radical SAM enzyme, partial	#N/A	#N/A	#N/A	#N/A	#N/A	#N/A	#N/A	#N/A	#N/A	1	#N/A	#N/A	#N/A	#N/A	#N/A	#N/A	#N/A	#N/A	#N/A	#N/A	#N/A	#N/A	#N/A	#N/A	#N/A	#N/A	#N/A	#N/A	#N/A	#N/A
ammonia channel protein	54	29	32	41	49	8	28	62	49	65	44	35	62	62	18	33	19	8	28	28	60	20	27	10	37	12	38	24	10	16
ammonia channel protein, partial	#N/A	#N/A	3	5	1	#N/A	#N/A	7	6	#N/A	1	#N/A	4	2	#N/A	#N/A	#N/A	#N/A	1	#N/A	1	5	#N/A	#N/A	3	1	5	2	1	#N/A
ammonia monooxygenase	#N/A	#N/A	#N/A	#N/A	#N/A	#N/A	#N/A	#N/A	1	#N/A	#N/A	#N/A	#N/A	#N/A	#N/A	#N/A	#N/A	#N/A	#N/A	#N/A	#N/A	#N/A	#N/A	#N/A	#N/A	#N/A	#N/A	#N/A	#N/A	#N/A
ammonia permease	10	8	2	2	3	4	9	5	9	8	2	2	5	8	3	11	4	7	3	1	9	#N/A	3	4	3	2	5	5	#N/A	1
Ammonia transporter	#N/A	#N/A	1	#N/A	#N/A	#N/A	#N/A	#N/A	#N/A	#N/A	#N/A	#N/A	#N/A	#N/A	#N/A	#N/A	#N/A	#N/A	#N/A	#N/A	#N/A	#N/A	#N/A	#N/A	#N/A	#N/A	#N/A	#N/A	#N/A	#N/A
ammonia-forming cytochrome c nitrite reductase subunit c552	#N/A	1	8	#N/A	7	#N/A	3	7	18	3	#N/A	2	7	11	1	3	1	2	#N/A	#N/A	#N/A	#N/A	1	1	3	1	1	#N/A	1	1
ammonium permease	#N/A	#N/A	#N/A	#N/A	#N/A	#N/A	#N/A	#N/A	#N/A	#N/A	#N/A	#N/A	#N/A	1	#N/A	#N/A	#N/A	#N/A	#N/A	#N/A	#N/A	#N/A	#N/A	#N/A	#N/A	#N/A	#N/A	#N/A	#N/A	#N/A
ammonium transporter	265	137	151	264	199	83	131	196	244	336	167	165	275	258	127	207	129	112	153	170	342	106	191	109	283	101	237	190	41	186
ammonium transporter 1 member 1	#N/A	#N/A	#N/A	#N/A	#N/A	#N/A	#N/A	1	#N/A	#N/A	#N/A	#N/A	#N/A	#N/A	#N/A	#N/A	#N/A	#N/A	#N/A	#N/A	#N/A	#N/A	#N/A	#N/A	#N/A	#N/A	#N/A	#N/A	#N/A	#N/A
ammonium transporter Amt	#N/A	1	#N/A	#N/A	#N/A	#N/A	#N/A	#N/A	#N/A	#N/A	#N/A	#N/A	#N/A	#N/A	#N/A	#N/A	#N/A	#N/A	#N/A	#N/A	#N/A	#N/A	#N/A	#N/A	#N/A	#N/A	#N/A	#N/A	#N/A	#N/A
ammonium transporter, partial	1	4	#N/A	#N/A	1	#N/A	#N/A	1	1	4	1	#N/A	1	2	4	#N/A	#N/A	2	1	#N/A	6	#N/A	#N/A	#N/A	3	2	1	#N/A	1	2
ammonium/methylammonium permease	#N/A	#N/A	#N/A	#N/A	#N/A	#N/A	#N/A	#N/A	#N/A	#N/A	#N/A	#N/A	#N/A	#N/A	#N/A	1	#N/A	#N/A	#N/A	#N/A	#N/A	#N/A	#N/A	#N/A	#N/A	#N/A	#N/A	#N/A	#N/A	#N/A
ammonium/methylammonium permease Amt	#N/A	1	#N/A	#N/A	#N/A	#N/A	#N/A	#N/A	#N/A	#N/A	#N/A	#N/A	#N/A	#N/A	#N/A	#N/A	#N/A	#N/A	#N/A	#N/A	#N/A	#N/A	#N/A	#N/A	#N/A	1	#N/A	#N/A	#N/A	#N/A
AMP nucleosidase	18	8	7	9	13	34	10	10	19	15	13	12	16	9	14	10	14	1	28	8	28	13	26	11	14	6	20	26	3	10
AMP nucleosidase, partial	#N/A	#N/A	#N/A	#N/A	#N/A	1	#N/A	#N/A	#N/A	#N/A	#N/A	#N/A	#N/A	#N/A	#N/A	#N/A	1	#N/A	#N/A	#N/A	#N/A	#N/A	#N/A	#N/A	2	#N/A	#N/A	#N/A	#N/A	#N/A
AMP-binding acetyl-CoA synthetase	4	3	5	7	6	3	8	4	6	5	5	1	4	8	7	7	7	#N/A	9	#N/A	12	#N/A	6	1	6	12	4	7	3	8
AMP-binding enzyme	#N/A	#N/A	3	#N/A	#N/A	#N/A	#N/A	#N/A	#N/A	#N/A	#N/A	#N/A	#N/A	#N/A	#N/A	#N/A	#N/A	#N/A	1	#N/A	1	#N/A	#N/A	#N/A	#N/A	#N/A	1	#N/A	#N/A	#N/A
AMP-binding enzyme, putative	#N/A	#N/A	#N/A	3	#N/A	#N/A	#N/A	#N/A	#N/A	#N/A	#N/A	#N/A	#N/A	#N/A	#N/A	#N/A	#N/A	#N/A	#N/A	#N/A	#N/A	#N/A	#N/A	#N/A	#N/A	#N/A	#N/A	#N/A	#N/A	2
AMP-binding protein	8	3	1	5	9	4	6	12	9	14	6	10	8	4	5	10	7	7	10	8	11	14	6	6	15	6	11	11	6	11
AMP-dependent acyl-CoA synthetase	#N/A	#N/A	#N/A	#N/A	1	#N/A	#N/A	#N/A	#N/A	#N/A	1	#N/A	#N/A	#N/A	#N/A	#N/A	#N/A	#N/A	#N/A	#N/A	#N/A	#N/A	#N/A	#N/A	#N/A	#N/A	#N/A	#N/A	#N/A	#N/A
AMP-dependent ligase	#N/A	1	2	2	4	#N/A	1	#N/A	1	1	#N/A	2	3	#N/A	1	1	4	#N/A	2	1	#N/A	#N/A	5	1	1	2	3	1	#N/A	#N/A
AMP-dependent ligase, partial	#N/A	#N/A	#N/A	#N/A	#N/A	#N/A	#N/A	#N/A	#N/A	#N/A	#N/A	#N/A	#N/A	#N/A	#N/A	#N/A	#N/A	#N/A	#N/A	#N/A	1	#N/A	#N/A	#N/A	#N/A	#N/A	#N/A	#N/A	#N/A	#N/A
AMP-dependent synthetase	11	6	11	19	24	21	21	30	28	33	23	20	18	18	15	18	24	14	22	24	43	22	22	18	41	15	30	21	11	22
AMP-dependent synthetase and ligase	#N/A	1	#N/A	#N/A	2	#N/A	1	#N/A	1	#N/A	#N/A	#N/A	#N/A	1	1	#N/A	#N/A	#N/A	#N/A	#N/A	#N/A	#N/A	#N/A	1	1	3	1	#N/A	1	#N/A
AMP-dependent synthetase, partial	#N/A	#N/A	1	#N/A	#N/A	#N/A	#N/A	#N/A	#N/A	#N/A	#N/A	#N/A	#N/A	2	#N/A	#N/A	#N/A	#N/A	#N/A	#N/A	#N/A	#N/A	#N/A	1	1	#N/A	#N/A	#N/A	#N/A	#N/A
AMP-dependent synthetase/ligase	#N/A	#N/A	#N/A	#N/A	#N/A	#N/A	#N/A	#N/A	#N/A	#N/A	#N/A	#N/A	#N/A	#N/A	#N/A	#N/A	#N/A	#N/A	#N/A	#N/A	#N/A	#N/A	#N/A	#N/A	1	#N/A	#N/A	#N/A	#N/A	#N/A
AMP-forming long-chain acyl-CoA synthetase	#N/A	#N/A	#N/A	#N/A	#N/A	#N/A	#N/A	#N/A	#N/A	1	#N/A	#N/A	#N/A	#N/A	#N/A	#N/A	2	#N/A	#N/A	#N/A	2	1	2	#N/A	#N/A	#N/A	#N/A	#N/A	#N/A	2
AmpG family muropeptide MFS transporter	#N/A	#N/A	#N/A	1	#N/A	#N/A	#N/A	#N/A	#N/A	1	#N/A	#N/A	#N/A	1	#N/A	1	#N/A	#N/A	#N/A	#N/A	#N/A	2	#N/A	1	#N/A	#N/A	#N/A	3	#N/A	1
amphi-Trp domain-containing protein	#N/A	#N/A	#N/A	#N/A	#N/A	#N/A	#N/A	#N/A	#N/A	#N/A	#N/A	#N/A	#N/A	2	#N/A	#N/A	1	#N/A	#N/A	#N/A	#N/A	#N/A	1	#N/A	#N/A	#N/A	#N/A	#N/A	1	#N/A
amylo-alpha-1,6-glucosidase	2	1	#N/A	5	4	#N/A	1	5	10	4	1	2	5	#N/A	2	3	1	1	5	3	5	4	1	2	7	1	3	7	#N/A	5
Amylo-alpha-1,6-glucosidase family	#N/A	#N/A	#N/A	#N/A	#N/A	#N/A	#N/A	#N/A	#N/A	#N/A	#N/A	#N/A	#N/A	#N/A	#N/A	#N/A	#N/A	#N/A	#N/A	#N/A	#N/A	#N/A	#N/A	#N/A	1	#N/A	#N/A	#N/A	#N/A	#N/A
amylopullulanase	#N/A	#N/A	#N/A	#N/A	#N/A	#N/A	#N/A	#N/A	#N/A	#N/A	#N/A	#N/A	#N/A	#N/A	#N/A	#N/A	#N/A	#N/A	#N/A	#N/A	#N/A	#N/A	#N/A	#N/A	#N/A	#N/A	#N/A	#N/A	#N/A	1
amylopullulanase, partial	#N/A	#N/A	#N/A	#N/A	#N/A	#N/A	#N/A	#N/A	#N/A	#N/A	#N/A	#N/A	#N/A	#N/A	#N/A	#N/A	#N/A	#N/A	#N/A	#N/A	#N/A	#N/A	#N/A	#N/A	#N/A	#N/A	#N/A	#N/A	#N/A	1
amylosucrase	6	1	#N/A	#N/A	#N/A	2	2	2	4	3	2	2	#N/A	2	1	2	#N/A	#N/A	4	1	#N/A	2	3	1	2	1	1	#N/A	#N/A	#N/A
anabaenopeptilide synthetase ApdA	#N/A	1	#N/A	#N/A	#N/A	#N/A	#N/A	#N/A	#N/A	#N/A	#N/A	#N/A	#N/A	#N/A	#N/A	1	1	#N/A	#N/A	#N/A	#N/A	#N/A	#N/A	#N/A	#N/A	1	#N/A	#N/A	#N/A	#N/A
anabaenopeptilide synthetase ApdB	#N/A	1	1	#N/A	#N/A	#N/A	2	#N/A	1	1	#N/A	#N/A	#N/A	#N/A	1	2	7	#N/A	2	1	4	#N/A	2	#N/A	#N/A	#N/A	#N/A	5	#N/A	3
anabaenopeptilide synthetase ApdD	#N/A	#N/A	#N/A	#N/A	#N/A	#N/A	#N/A	#N/A	#N/A	#N/A	#N/A	#N/A	#N/A	#N/A	#N/A	#N/A	#N/A	#N/A	#N/A	#N/A	#N/A	#N/A	#N/A	#N/A	#N/A	1	#N/A	#N/A	#N/A	#N/A
anacyclamide/piricyclamide family prenylated cyclic peptide	#N/A	#N/A	#N/A	#N/A	#N/A	#N/A	#N/A	#N/A	#N/A	#N/A	#N/A	#N/A	#N/A	#N/A	#N/A	#N/A	1	#N/A	#N/A	#N/A	#N/A	1	#N/A	#N/A	#N/A	#N/A	#N/A	#N/A	#N/A	#N/A
anaerobic dehydrogenase	#N/A	#N/A	#N/A	#N/A	#N/A	#N/A	#N/A	#N/A	#N/A	2	#N/A	#N/A	1	#N/A	#N/A	#N/A	#N/A	#N/A	#N/A	1	3	#N/A	#N/A	#N/A	#N/A	#N/A	#N/A	#N/A	#N/A	#N/A
Anaerobic dehydrogenase typically selenocysteine-containing	#N/A	#N/A	#N/A	#N/A	#N/A	#N/A	#N/A	#N/A	#N/A	#N/A	#N/A	#N/A	#N/A	#N/A	1	#N/A	#N/A	#N/A	#N/A	#N/A	#N/A	#N/A	#N/A	#N/A	#N/A	#N/A	#N/A	#N/A	#N/A	#N/A
anaerobic glycerol-3-phosphate dehydrogenase subunit A	#N/A	#N/A	#N/A	#N/A	#N/A	#N/A	#N/A	#N/A	1	#N/A	#N/A	#N/A	#N/A	2	#N/A	#N/A	#N/A	#N/A	#N/A	#N/A	#N/A	#N/A	#N/A	#N/A	#N/A	#N/A	#N/A	#N/A	#N/A	1
Anaerobic glycerol-3-phosphate dehydrogenase subunit C	#N/A	2	#N/A	#N/A	3	#N/A	2	1	2	#N/A	#N/A	1	#N/A	#N/A	#N/A	1	#N/A	#N/A	#N/A	#N/A	#N/A	1	#N/A	1	1	#N/A	#N/A	2	#N/A	#N/A
anaerobic glycerol-3-phosphate dehydrogenase subunit C, partial	#N/A	#N/A	#N/A	4	#N/A	#N/A	#N/A	#N/A	#N/A	#N/A	#N/A	#N/A	#N/A	#N/A	#N/A	#N/A	#N/A	#N/A	#N/A	#N/A	#N/A	1	#N/A	#N/A	#N/A	#N/A	#N/A	#N/A	#N/A	#N/A
anaerobic ribonucleoside triphosphate reductase	#N/A	#N/A	#N/A	#N/A	1	#N/A	#N/A	#N/A	#N/A	#N/A	#N/A	#N/A	#N/A	#N/A	#N/A	#N/A	1	4	#N/A	#N/A	1	#N/A	#N/A	#N/A	#N/A	#N/A	#N/A	#N/A	#N/A	#N/A
anaerobic ribonucleoside-triphosphate reductase activating protein	#N/A	#N/A	#N/A	#N/A	#N/A	#N/A	#N/A	#N/A	#N/A	#N/A	#N/A	#N/A	#N/A	#N/A	#N/A	#N/A	#N/A	#N/A	#N/A	#N/A	#N/A	#N/A	#N/A	1	#N/A	#N/A	#N/A	#N/A	#N/A	#N/A
anaerobic sulfatase maturase	#N/A	1	#N/A	#N/A	1	#N/A	2	1	1	1	4	#N/A	#N/A	1	1	#N/A	3	#N/A	2	#N/A	4	#N/A	#N/A	#N/A	3	1	#N/A	1	1	#N/A
anaerobic sulfite reductase subunit B	#N/A	#N/A	#N/A	#N/A	#N/A	#N/A	#N/A	#N/A	#N/A	#N/A	#N/A	1	#N/A	#N/A	#N/A	1	#N/A	#N/A	#N/A	#N/A	1	#N/A	#N/A	#N/A	#N/A	#N/A	#N/A	#N/A	#N/A	#N/A
anaphase-promoting complex, cyclosome, subunit 3	#N/A	#N/A	1	#N/A	2	5	#N/A	1	2	2	2	3	#N/A	3	1	5	3	#N/A	6	1	2	#N/A	3	3	4	2	1	#N/A	#N/A	1
anaphase-promoting protein	#N/A	#N/A	#N/A	#N/A	#N/A	2	#N/A	#N/A	#N/A	2	#N/A	#N/A	#N/A	#N/A	#N/A	2	#N/A	#N/A	#N/A	#N/A	#N/A	#N/A	#N/A	#N/A	#N/A	#N/A	1	2	#N/A	#N/A
anaphase-promoting protein subunit 3	#N/A	#N/A	#N/A	#N/A	#N/A	#N/A	#N/A	#N/A	#N/A	#N/A	#N/A	#N/A	1	#N/A	#N/A	#N/A	#N/A	#N/A	#N/A	#N/A	#N/A	#N/A	#N/A	#N/A	#N/A	1	#N/A	#N/A	#N/A	#N/A
anchor domain-containing protein	#N/A	#N/A	#N/A	#N/A	1	#N/A	#N/A	#N/A	#N/A	#N/A	#N/A	#N/A	#N/A	#N/A	#N/A	#N/A	#N/A	#N/A	#N/A	#N/A	#N/A	#N/A	#N/A	#N/A	#N/A	#N/A	#N/A	#N/A	#N/A	#N/A
anchor polypeptide LCM	#N/A	#N/A	1	#N/A	2	#N/A	3	1	1	#N/A	#N/A	#N/A	2	#N/A	#N/A	#N/A	#N/A	#N/A	#N/A	#N/A	1	3	1	1	2	#N/A	1	1	#N/A	4
anchored repeat-type ABC transporter ATP-binding subunit	#N/A	#N/A	#N/A	#N/A	#N/A	#N/A	#N/A	#N/A	#N/A	#N/A	#N/A	#N/A	#N/A	1	#N/A	#N/A	#N/A	5	#N/A	#N/A	#N/A	#N/A	#N/A	#N/A	#N/A	#N/A	#N/A	#N/A	#N/A	#N/A
and surface protein containing fasciclin-like repeats	#N/A	#N/A	#N/A	#N/A	#N/A	#N/A	#N/A	#N/A	#N/A	#N/A	#N/A	#N/A	#N/A	#N/A	#N/A	#N/A	#N/A	#N/A	#N/A	#N/A	#N/A	#N/A	#N/A	#N/A	1	#N/A	1	#N/A	1	#N/A
angiotensin-converting enzyme	#N/A	#N/A	#N/A	#N/A	#N/A	#N/A	#N/A	#N/A	#N/A	#N/A	#N/A	1	#N/A	#N/A	#N/A	#N/A	#N/A	#N/A	#N/A	#N/A	#N/A	#N/A	#N/A	#N/A	#N/A	#N/A	#N/A	#N/A	#N/A	#N/A
angiotensin-converting enzyme family protein	#N/A	#N/A	#N/A	#N/A	#N/A	#N/A	#N/A	#N/A	#N/A	#N/A	#N/A	#N/A	#N/A	#N/A	#N/A	1	#N/A	#N/A	#N/A	#N/A	#N/A	#N/A	#N/A	#N/A	#N/A	#N/A	#N/A	#N/A	#N/A	#N/A
anhydro-N-acetylmuramic acid kinase	3	7	8	12	13	10	12	11	11	15	9	7	17	16	10	9	13	9	14	16	26	15	26	11	18	4	23	11	1	12
anhydro-N-acetylmuramic acid kinase, partial	#N/A	#N/A	#N/A	2	#N/A	#N/A	#N/A	#N/A	#N/A	#N/A	#N/A	#N/A	#N/A	#N/A	#N/A	#N/A	#N/A	#N/A	#N/A	#N/A	#N/A	#N/A	#N/A	#N/A	#N/A	#N/A	1	#N/A	#N/A	#N/A
Animal haem peroxidase	#N/A	#N/A	#N/A	#N/A	#N/A	#N/A	#N/A	#N/A	#N/A	#N/A	#N/A	#N/A	#N/A	#N/A	#N/A	#N/A	#N/A	#N/A	#N/A	#N/A	1	#N/A	#N/A	#N/A	#N/A	#N/A	#N/A	#N/A	#N/A	#N/A
animal hem peroxidase	#N/A	#N/A	#N/A	#N/A	#N/A	#N/A	#N/A	#N/A	#N/A	#N/A	#N/A	#N/A	#N/A	#N/A	#N/A	#N/A	#N/A	#N/A	#N/A	#N/A	#N/A	#N/A	#N/A	#N/A	#N/A	#N/A	1	#N/A	#N/A	#N/A
Animal heme peroxidase	3	#N/A	2	#N/A	2	1	#N/A	4	1	1	1	2	#N/A	1	#N/A	#N/A	1	#N/A	1	#N/A	1	#N/A	#N/A	#N/A	#N/A	1	1	1	#N/A	#N/A
animal heme peroxidase, partial	#N/A	#N/A	#N/A	#N/A	#N/A	1	#N/A	1	#N/A	#N/A	#N/A	#N/A	#N/A	1	#N/A	#N/A	#N/A	#N/A	#N/A	#N/A	#N/A	#N/A	#N/A	#N/A	#N/A	#N/A	#N/A	#N/A	#N/A	#N/A
anion ABC transporter permease	#N/A	#N/A	#N/A	#N/A	#N/A	#N/A	#N/A	#N/A	#N/A	#N/A	#N/A	#N/A	1	#N/A	#N/A	#N/A	#N/A	#N/A	#N/A	1	#N/A	#N/A	#N/A	#N/A	#N/A	1	#N/A	#N/A	#N/A	#N/A
anion permease	5	16	7	17	14	10	19	28	16	15	18	11	20	18	18	20	15	23	27	15	46	18	28	20	42	12	30	23	9	24
anion permease, partial	#N/A	#N/A	#N/A	#N/A	#N/A	#N/A	#N/A	#N/A	#N/A	#N/A	#N/A	#N/A	#N/A	#N/A	#N/A	#N/A	#N/A	#N/A	#N/A	#N/A	#N/A	#N/A	#N/A	#N/A	1	#N/A	#N/A	#N/A	#N/A	#N/A
anion transporter	2	#N/A	3	2	3	1	3	4	6	4	1	3	4	2	2	7	3	5	6	3	10	5	4	3	4	1	8	4	2	4
anion transporter, partial	#N/A	#N/A	#N/A	#N/A	#N/A	#N/A	#N/A	#N/A	#N/A	#N/A	#N/A	#N/A	1	#N/A	#N/A	#N/A	1	#N/A	#N/A	#N/A	#N/A	#N/A	#N/A	#N/A	#N/A	#N/A	#N/A	#N/A	#N/A	#N/A
anion-transporting ATPase	#N/A	#N/A	#N/A	#N/A	#N/A	#N/A	#N/A	3	3	1	#N/A	1	#N/A	2	#N/A	#N/A	#N/A	2	#N/A	2	#N/A	2	1	#N/A	#N/A	#N/A	#N/A	1	#N/A	#N/A
ankryin	#N/A	#N/A	#N/A	#N/A	#N/A	2	#N/A	#N/A	#N/A	#N/A	#N/A	#N/A	#N/A	#N/A	#N/A	#N/A	#N/A	#N/A	#N/A	#N/A	#N/A	#N/A	#N/A	#N/A	#N/A	#N/A	#N/A	#N/A	#N/A	#N/A
ankyrin	#N/A	#N/A	#N/A	#N/A	1	#N/A	#N/A	#N/A	#N/A	#N/A	#N/A	#N/A	#N/A	#N/A	1	1	#N/A	#N/A	#N/A	#N/A	#N/A	#N/A	#N/A	1	#N/A	#N/A	1	1	2	#N/A
ankyrin and tpr repeat domain protein	#N/A	#N/A	#N/A	#N/A	#N/A	#N/A	#N/A	#N/A	#N/A	#N/A	#N/A	#N/A	#N/A	#N/A	#N/A	#N/A	#N/A	#N/A	#N/A	#N/A	#N/A	#N/A	#N/A	2	#N/A	#N/A	#N/A	#N/A	#N/A	#N/A
Ankyrin repeat domain protein	#N/A	#N/A	#N/A	#N/A	#N/A	#N/A	#N/A	#N/A	#N/A	#N/A	#N/A	#N/A	#N/A	#N/A	#N/A	#N/A	#N/A	#N/A	1	#N/A	#N/A	#N/A	#N/A	#N/A	#N/A	#N/A	#N/A	#N/A	#N/A	#N/A
ankyrin repeat domain-containing protein	#N/A	2	8	6	3	12	3	10	11	8	3	5	13	3	3	4	3	1	7	2	19	9	9	9	14	3	7	11	2	2
ankyrin repeat domain-containing protein, partial	#N/A	#N/A	#N/A	#N/A	#N/A	#N/A	#N/A	#N/A	#N/A	#N/A	#N/A	#N/A	#N/A	2	#N/A	1	#N/A	#N/A	#N/A	#N/A	#N/A	#N/A	#N/A	#N/A	#N/A	1	#N/A	#N/A	#N/A	#N/A
ankyrin repeat protein	#N/A	#N/A	#N/A	#N/A	#N/A	#N/A	#N/A	#N/A	1	#N/A	#N/A	#N/A	#N/A	#N/A	#N/A	#N/A	#N/A	#N/A	#N/A	#N/A	#N/A	#N/A	#N/A	#N/A	#N/A	#N/A	#N/A	#N/A	#N/A	#N/A
ankyrin repeat-containing protein	#N/A	#N/A	#N/A	#N/A	#N/A	#N/A	#N/A	#N/A	#N/A	#N/A	#N/A	#N/A	#N/A	1	#N/A	1	#N/A	#N/A	#N/A	#N/A	#N/A	#N/A	#N/A	#N/A	1	#N/A	#N/A	#N/A	#N/A	#N/A
Ankyrin repeat-like protein	#N/A	#N/A	#N/A	#N/A	#N/A	#N/A	#N/A	#N/A	#N/A	#N/A	#N/A	#N/A	#N/A	2	#N/A	#N/A	#N/A	#N/A	#N/A	#N/A	#N/A	#N/A	#N/A	#N/A	#N/A	#N/A	#N/A	1	#N/A	#N/A
Annexin repeat-containing protein	#N/A	1	#N/A	#N/A	#N/A	#N/A	#N/A	#N/A	#N/A	#N/A	#N/A	#N/A	#N/A	#N/A	#N/A	#N/A	#N/A	#N/A	#N/A	#N/A	#N/A	#N/A	#N/A	#N/A	#N/A	#N/A	#N/A	#N/A	#N/A	#N/A
ANT(3'')-Ia family aminoglycoside nucleotidyltransferase AadA1	#N/A	#N/A	#N/A	#N/A	#N/A	#N/A	#N/A	#N/A	#N/A	#N/A	#N/A	1	#N/A	#N/A	#N/A	#N/A	#N/A	#N/A	#N/A	#N/A	#N/A	#N/A	#N/A	#N/A	#N/A	#N/A	#N/A	#N/A	#N/A	#N/A
ANT(4')-I family aminoglycoside nucleotidyltransferase	#N/A	#N/A	#N/A	#N/A	#N/A	#N/A	#N/A	#N/A	#N/A	#N/A	#N/A	#N/A	#N/A	#N/A	#N/A	#N/A	#N/A	#N/A	#N/A	#N/A	2	#N/A	#N/A	#N/A	#N/A	#N/A	#N/A	#N/A	#N/A	#N/A
ANTAR domain-containing protein	#N/A	#N/A	#N/A	#N/A	3	#N/A	4	1	#N/A	#N/A	#N/A	1	#N/A	1	#N/A	#N/A	#N/A	#N/A	1	1	2	#N/A	#N/A	#N/A	#N/A	#N/A	#N/A	#N/A	#N/A	2
ANTAR domain-containing protein, partial	#N/A	#N/A	#N/A	#N/A	#N/A	#N/A	#N/A	#N/A	#N/A	#N/A	#N/A	#N/A	#N/A	1	#N/A	#N/A	#N/A	#N/A	#N/A	#N/A	#N/A	#N/A	#N/A	#N/A	#N/A	#N/A	#N/A	#N/A	#N/A	#N/A
anthranilate 1,2-dioxygenase	#N/A	#N/A	#N/A	#N/A	#N/A	1	#N/A	#N/A	#N/A	#N/A	#N/A	#N/A	#N/A	#N/A	#N/A	#N/A	#N/A	#N/A	#N/A	#N/A	#N/A	#N/A	#N/A	#N/A	#N/A	#N/A	#N/A	#N/A	#N/A	#N/A
anthranilate 1,2-dioxygenase small subunit	#N/A	#N/A	#N/A	#N/A	#N/A	#N/A	#N/A	#N/A	1	#N/A	#N/A	#N/A	#N/A	#N/A	#N/A	#N/A	#N/A	#N/A	#N/A	#N/A	#N/A	#N/A	#N/A	#N/A	#N/A	#N/A	#N/A	#N/A	#N/A	#N/A
anthranilate phosphoribosyltransferase	#N/A	8	4	9	11	14	7	20	25	12	17	11	12	18	2	19	11	10	12	12	20	9	16	12	21	8	12	17	4	11
Anthranilate phosphoribosyltransferase 1	#N/A	#N/A	#N/A	#N/A	#N/A	#N/A	#N/A	#N/A	#N/A	1	#N/A	#N/A	#N/A	#N/A	1	#N/A	#N/A	#N/A	#N/A	#N/A	#N/A	#N/A	#N/A	#N/A	#N/A	#N/A	#N/A	#N/A	#N/A	#N/A
anthranilate phosphoribosyltransferase, partial	#N/A	#N/A	#N/A	#N/A	#N/A	#N/A	#N/A	#N/A	#N/A	1	#N/A	#N/A	#N/A	#N/A	#N/A	#N/A	#N/A	#N/A	#N/A	#N/A	#N/A	#N/A	1	#N/A	#N/A	#N/A	#N/A	#N/A	#N/A	#N/A
anthranilate synthase	2	2	3	3	10	13	8	7	11	9	3	4	5	2	8	9	10	7	10	8	5	9	10	3	7	4	6	6	3	8
anthranilate synthase component I	15	16	10	25	35	46	31	35	37	63	23	36	42	28	33	43	32	21	44	34	58	24	48	26	42	26	33	34	14	33
anthranilate synthase component II	#N/A	1	1	#N/A	#N/A	2	#N/A	#N/A	#N/A	#N/A	#N/A	2	#N/A	#N/A	2	#N/A	4	#N/A	#N/A	1	#N/A	1	2	#N/A	3	#N/A	2	#N/A	#N/A	#N/A
anthranilate/aminodeoxychorismate synthase component II	#N/A	#N/A	#N/A	1	4	3	2	6	1	#N/A	2	1	1	#N/A	#N/A	1	2	#N/A	1	1	1	1	3	#N/A	2	1	1	#N/A	1	1
anthranilate/para-aminobenzoate synthase component I	#N/A	1	1	#N/A	#N/A	#N/A	#N/A	1	#N/A	#N/A	#N/A	1	#N/A	#N/A	#N/A	#N/A	#N/A	#N/A	#N/A	#N/A	#N/A	#N/A	1	#N/A	#N/A	1	#N/A	#N/A	#N/A	#N/A
anthraniloyl-CoA monooxygenase	#N/A	#N/A	#N/A	#N/A	#N/A	#N/A	#N/A	#N/A	#N/A	#N/A	1	#N/A	#N/A	#N/A	#N/A	#N/A	#N/A	#N/A	#N/A	#N/A	#N/A	4	1	#N/A	#N/A	#N/A	#N/A	#N/A	#N/A	1
anti sigma-E protein RseA	#N/A	#N/A	#N/A	#N/A	#N/A	#N/A	#N/A	#N/A	#N/A	#N/A	#N/A	#N/A	#N/A	#N/A	#N/A	#N/A	#N/A	#N/A	#N/A	#N/A	#N/A	#N/A	1	#N/A	#N/A	#N/A	#N/A	#N/A	#N/A	#N/A
anti-anti-sigma factor	#N/A	6	4	2	6	4	8	8	8	8	6	5	4	4	5	8	7	3	3	1	20	6	8	3	15	7	8	4	1	2
anti-anti-sigma regulatory factor	#N/A	#N/A	#N/A	#N/A	#N/A	#N/A	#N/A	#N/A	#N/A	#N/A	#N/A	#N/A	#N/A	#N/A	1	1	#N/A	#N/A	#N/A	1	#N/A	1	#N/A	#N/A	#N/A	1	1	#N/A	#N/A	#N/A
anti-ECF sigma factor ChrR	#N/A	1	1	#N/A	1	#N/A	#N/A	1	#N/A	#N/A	#N/A	#N/A	#N/A	#N/A	#N/A	#N/A	#N/A	#N/A	#N/A	#N/A	4	#N/A	#N/A	#N/A	#N/A	#N/A	#N/A	#N/A	#N/A	#N/A
anti-ECFsigma factor ChrR	#N/A	#N/A	#N/A	#N/A	1	#N/A	#N/A	#N/A	#N/A	#N/A	#N/A	#N/A	#N/A	#N/A	#N/A	#N/A	#N/A	#N/A	#N/A	#N/A	#N/A	#N/A	#N/A	#N/A	#N/A	#N/A	#N/A	#N/A	#N/A	#N/A
anti-ECFsigma factor, ChrR	#N/A	1	#N/A	#N/A	#N/A	#N/A	1	1	1	#N/A	#N/A	3	1	2	#N/A	#N/A	#N/A	#N/A	6	1	5	#N/A	#N/A	#N/A	#N/A	#N/A	1	#N/A	#N/A	#N/A
anti-FecI sigma factor FecR	#N/A	#N/A	#N/A	#N/A	#N/A	2	3	1	4	#N/A	#N/A	#N/A	1	#N/A	3	1	2	1	2	#N/A	2	#N/A	5	#N/A	4	3	#N/A	#N/A	2	1
anti-sigma 24 factor	#N/A	#N/A	#N/A	#N/A	#N/A	#N/A	#N/A	#N/A	#N/A	#N/A	#N/A	#N/A	1	#N/A	#N/A	#N/A	#N/A	#N/A	#N/A	#N/A	#N/A	#N/A	#N/A	#N/A	#N/A	#N/A	#N/A	#N/A	#N/A	#N/A
anti-sigma B factor antagonist	#N/A	#N/A	#N/A	#N/A	4	#N/A	#N/A	2	2	3	#N/A	2	1	#N/A	1	1	4	3	2	2	1	2	6	#N/A	2	2	1	4	2	2
anti-sigma F factor	#N/A	#N/A	#N/A	#N/A	#N/A	#N/A	1	#N/A	#N/A	#N/A	#N/A	#N/A	#N/A	#N/A	#N/A	#N/A	#N/A	#N/A	#N/A	#N/A	1	#N/A	#N/A	#N/A	#N/A	#N/A	#N/A	#N/A	#N/A	#N/A
anti-sigma F factor antagonist	1	2	#N/A	4	4	2	4	#N/A	3	7	1	2	#N/A	3	2	4	2	#N/A	2	3	1	4	#N/A	#N/A	6	2	3	1	#N/A	2
anti-sigma factor	7	#N/A	5	3	3	6	2	4	1	2	2	2	3	#N/A	4	1	#N/A	#N/A	8	5	4	4	7	2	8	1	5	11	2	4
anti-sigma factor antagonist	39	38	28	48	90	59	27	69	102	115	57	47	69	40	49	81	77	73	71	57	114	40	94	57	101	35	68	56	22	66
anti-sigma K factor	#N/A	#N/A	#N/A	#N/A	#N/A	#N/A	#N/A	#N/A	#N/A	#N/A	#N/A	#N/A	#N/A	#N/A	#N/A	#N/A	#N/A	#N/A	#N/A	#N/A	#N/A	#N/A	#N/A	#N/A	#N/A	#N/A	#N/A	#N/A	#N/A	1
anti-sigma regulatory factor	#N/A	7	2	7	8	#N/A	3	14	13	17	6	3	4	8	6	9	14	9	10	5	11	12	9	7	10	6	7	8	2	5
anti-sigma-factor	#N/A	#N/A	#N/A	#N/A	#N/A	#N/A	#N/A	#N/A	#N/A	1	#N/A	#N/A	#N/A	#N/A	1	#N/A	#N/A	#N/A	#N/A	1	#N/A	#N/A	#N/A	#N/A	#N/A	#N/A	#N/A	#N/A	#N/A	#N/A
anti-sigma-factor antagonist (STAS) and sugar transferase	#N/A	#N/A	#N/A	2	#N/A	#N/A	#N/A	1	1	1	2	3	#N/A	#N/A	2	4	#N/A	#N/A	1	#N/A	#N/A	#N/A	#N/A	#N/A	5	4	1	2	1	#N/A
anti-sigma-factor antagonist and sugar transferase	#N/A	#N/A	3	#N/A	4	2	#N/A	10	1	6	#N/A	2	2	4	1	4	2	3	1	#N/A	4	1	4	4	7	2	7	10	1	1
Anti-sigma-K factor RskA	#N/A	#N/A	#N/A	#N/A	2	1	#N/A	#N/A	#N/A	#N/A	1	#N/A	#N/A	#N/A	#N/A	#N/A	1	#N/A	#N/A	#N/A	#N/A	#N/A	1	#N/A	2	#N/A	1	1	#N/A	1
antibiotic ABC transporter ATP-binding protein	7	4	1	7	6	24	7	16	14	20	5	5	12	12	8	5	8	8	15	6	18	8	14	6	14	16	17	16	3	8
antibiotic ABC transporter ATP-binding protein, partial	#N/A	#N/A	#N/A	#N/A	#N/A	#N/A	#N/A	#N/A	#N/A	2	#N/A	#N/A	#N/A	#N/A	#N/A	1	#N/A	#N/A	#N/A	#N/A	#N/A	#N/A	#N/A	#N/A	1	#N/A	#N/A	#N/A	#N/A	#N/A
antibiotic ABC transporter permease	#N/A	#N/A	#N/A	#N/A	#N/A	#N/A	#N/A	#N/A	1	#N/A	#N/A	#N/A	#N/A	#N/A	#N/A	#N/A	#N/A	#N/A	#N/A	#N/A	#N/A	#N/A	#N/A	#N/A	#N/A	#N/A	#N/A	#N/A	#N/A	#N/A
antibiotic biosynthesis monooxygenase	13	3	3	11	11	14	14	10	15	13	5	2	11	8	7	14	9	9	13	5	14	5	14	6	14	7	17	14	3	1
antibiotic hydrolase	1	#N/A	#N/A	2	3	#N/A	#N/A	2	#N/A	6	1	#N/A	1	#N/A	1	#N/A	1	1	1	2	1	#N/A	7	2	1	1	#N/A	3	2	3
antibiotic resistance protein	#N/A	#N/A	#N/A	#N/A	#N/A	#N/A	#N/A	#N/A	#N/A	1	#N/A	#N/A	#N/A	#N/A	2	#N/A	#N/A	#N/A	#N/A	#N/A	#N/A	#N/A	#N/A	#N/A	#N/A	#N/A	#N/A	#N/A	#N/A	#N/A
antibiotic resistance protein MarC	#N/A	2	#N/A	#N/A	1	6	3	6	4	2	2	#N/A	3	2	#N/A	3	#N/A	#N/A	4	2	14	2	3	2	8	1	7	7	5	5
antibiotic synthesis protein MbtH	1	#N/A	#N/A	#N/A	#N/A	#N/A	#N/A	#N/A	#N/A	#N/A	#N/A	#N/A	#N/A	#N/A	#N/A	#N/A	#N/A	#N/A	#N/A	#N/A	#N/A	#N/A	2	#N/A	#N/A	#N/A	#N/A	#N/A	#N/A	#N/A
antibiotic transporter	#N/A	#N/A	#N/A	#N/A	#N/A	#N/A	#N/A	#N/A	#N/A	#N/A	#N/A	#N/A	#N/A	1	#N/A	#N/A	#N/A	#N/A	#N/A	#N/A	2	#N/A	#N/A	#N/A	#N/A	2	#N/A	#N/A	#N/A	#N/A
anticodon nuclease	#N/A	#N/A	#N/A	#N/A	2	1	#N/A	3	1	1	1	2	2	3	#N/A	1	2	#N/A	5	#N/A	#N/A	#N/A	1	#N/A	#N/A	#N/A	2	4	#N/A	1
anticodon-binding domain-containing protein	#N/A	#N/A	#N/A	#N/A	#N/A	#N/A	#N/A	#N/A	#N/A	#N/A	#N/A	#N/A	#N/A	#N/A	#N/A	#N/A	#N/A	#N/A	#N/A	#N/A	1	#N/A	#N/A	#N/A	1	#N/A	#N/A	#N/A	#N/A	#N/A
antifreeze protein	1	7	9	1	7	17	11	7	8	4	4	6	6	7	10	5	5	4	11	8	21	2	11	6	11	5	10	5	3	6
antifreeze protein type I	#N/A	#N/A	#N/A	#N/A	#N/A	#N/A	#N/A	#N/A	#N/A	#N/A	#N/A	#N/A	#N/A	#N/A	#N/A	#N/A	#N/A	#N/A	#N/A	#N/A	#N/A	#N/A	#N/A	#N/A	#N/A	#N/A	#N/A	#N/A	#N/A	1
antifreeze protein, partial	#N/A	#N/A	#N/A	2	#N/A	#N/A	#N/A	#N/A	1	#N/A	#N/A	#N/A	1	#N/A	#N/A	#N/A	#N/A	#N/A	#N/A	1	#N/A	#N/A	#N/A	#N/A	#N/A	#N/A	#N/A	#N/A	#N/A	#N/A
antifreeze protein, type I	2	#N/A	#N/A	#N/A	#N/A	#N/A	#N/A	#N/A	#N/A	#N/A	#N/A	#N/A	1	#N/A	#N/A	#N/A	#N/A	#N/A	#N/A	#N/A	#N/A	#N/A	1	#N/A	#N/A	#N/A	1	3	#N/A	#N/A
antigen	#N/A	#N/A	#N/A	#N/A	#N/A	#N/A	#N/A	#N/A	#N/A	#N/A	#N/A	#N/A	#N/A	#N/A	#N/A	#N/A	#N/A	#N/A	#N/A	#N/A	#N/A	#N/A	#N/A	#N/A	3	#N/A	1	#N/A	#N/A	#N/A
antioxidant AhpC	#N/A	#N/A	#N/A	#N/A	4	#N/A	#N/A	4	1	#N/A	#N/A	1	#N/A	1	#N/A	#N/A	#N/A	#N/A	#N/A	#N/A	#N/A	#N/A	#N/A	1	1	1	#N/A	1	#N/A	#N/A
antioxidant protein	#N/A	#N/A	#N/A	#N/A	#N/A	#N/A	#N/A	1	1	#N/A	1	1	#N/A	#N/A	1	#N/A	1	1	#N/A	#N/A	#N/A	2	#N/A	1	#N/A	#N/A	1	#N/A	#N/A	1
antioxidant, AhpC/TSA family	#N/A	#N/A	#N/A	#N/A	1	1	#N/A	2	#N/A	#N/A	#N/A	#N/A	#N/A	#N/A	#N/A	#N/A	2	#N/A	1	2	2	#N/A	#N/A	1	#N/A	#N/A	1	#N/A	#N/A	#N/A
antirepressor	#N/A	1	3	#N/A	1	5	7	#N/A	5	2	1	1	3	1	1	4	2	3	4	#N/A	3	1	#N/A	#N/A	4	#N/A	#N/A	#N/A	1	5
antirepressor protein RebB	#N/A	#N/A	#N/A	#N/A	#N/A	#N/A	#N/A	2	#N/A	#N/A	#N/A	#N/A	#N/A	#N/A	#N/A	#N/A	#N/A	#N/A	#N/A	#N/A	#N/A	#N/A	#N/A	#N/A	#N/A	#N/A	#N/A	#N/A	#N/A	#N/A
antirepressor regulating drug resistance protein	#N/A	#N/A	1	#N/A	#N/A	#N/A	#N/A	#N/A	#N/A	#N/A	#N/A	#N/A	#N/A	#N/A	#N/A	#N/A	#N/A	#N/A	#N/A	#N/A	#N/A	#N/A	#N/A	#N/A	#N/A	#N/A	#N/A	#N/A	#N/A	#N/A
antirepressor, partial	#N/A	#N/A	1	#N/A	#N/A	#N/A	#N/A	#N/A	#N/A	#N/A	#N/A	#N/A	#N/A	#N/A	#N/A	#N/A	#N/A	#N/A	#N/A	#N/A	#N/A	#N/A	#N/A	#N/A	#N/A	#N/A	#N/A	#N/A	#N/A	#N/A
antirestriction ArdA family protein	#N/A	1	#N/A	#N/A	#N/A	#N/A	#N/A	#N/A	#N/A	#N/A	#N/A	#N/A	#N/A	#N/A	#N/A	#N/A	#N/A	#N/A	#N/A	#N/A	#N/A	#N/A	#N/A	#N/A	#N/A	#N/A	#N/A	#N/A	#N/A	#N/A
antirestriction protein	#N/A	#N/A	#N/A	#N/A	#N/A	#N/A	#N/A	#N/A	#N/A	#N/A	#N/A	#N/A	2	#N/A	#N/A	#N/A	#N/A	#N/A	#N/A	#N/A	#N/A	#N/A	#N/A	#N/A	#N/A	#N/A	#N/A	#N/A	#N/A	#N/A
antitermination factor NusG	#N/A	#N/A	#N/A	#N/A	#N/A	1	#N/A	#N/A	#N/A	#N/A	#N/A	#N/A	#N/A	1	#N/A	#N/A	#N/A	#N/A	1	1	#N/A	#N/A	#N/A	#N/A	#N/A	#N/A	#N/A	#N/A	#N/A	1
antitermination protein NusG	#N/A	#N/A	4	3	1	2	1	2	3	4	#N/A	1	1	#N/A	1	4	2	#N/A	1	3	1	1	3	1	2	1	2	3	2	#N/A
antitoxin	5	#N/A	#N/A	1	#N/A	2	3	#N/A	6	3	1	#N/A	5	3	#N/A	7	2	2	3	1	2	2	1	#N/A	1	#N/A	2	3	1	3
antitoxin HicB	#N/A	#N/A	#N/A	#N/A	2	#N/A	#N/A	#N/A	#N/A	1	#N/A	#N/A	#N/A	#N/A	1	#N/A	#N/A	1	#N/A	#N/A	#N/A	#N/A	#N/A	#N/A	#N/A	#N/A	1	#N/A	#N/A	#N/A
antitoxin VapB	#N/A	#N/A	#N/A	1	#N/A	#N/A	#N/A	#N/A	4	1	#N/A	1	#N/A	#N/A	#N/A	#N/A	2	1	1	#N/A	3	#N/A	1	#N/A	#N/A	#N/A	1	#N/A	#N/A	#N/A
AP endonuclease	#N/A	3	7	3	3	2	#N/A	2	4	6	2	4	3	5	3	3	1	3	1	3	5	#N/A	9	4	5	3	5	4	2	4
AP protein	#N/A	1	#N/A	#N/A	#N/A	#N/A	#N/A	#N/A	#N/A	#N/A	#N/A	#N/A	#N/A	#N/A	#N/A	#N/A	#N/A	#N/A	#N/A	#N/A	#N/A	#N/A	3	#N/A	#N/A	#N/A	1	#N/A	#N/A	#N/A
AP2 domain-containing protein	#N/A	1	#N/A	1	4	3	3	3	3	3	1	6	1	7	3	4	#N/A	#N/A	1	9	9	#N/A	1	2	2	#N/A	4	2	#N/A	2
ApaG domain	1	#N/A	#N/A	#N/A	#N/A	#N/A	#N/A	#N/A	#N/A	1	#N/A	#N/A	3	4	#N/A	#N/A	#N/A	#N/A	1	2	2	#N/A	1	#N/A	2	#N/A	#N/A	#N/A	1	#N/A
ApaLI family restriction endonuclease	#N/A	2	#N/A	#N/A	#N/A	1	1	#N/A	#N/A	1	#N/A	1	4	#N/A	1	#N/A	#N/A	1	#N/A	#N/A	1	1	4	#N/A	#N/A	#N/A	2	2	#N/A	1
ApaLI restriction endonuclease	#N/A	#N/A	#N/A	#N/A	#N/A	#N/A	#N/A	#N/A	#N/A	#N/A	#N/A	2	#N/A	#N/A	#N/A	#N/A	#N/A	#N/A	#N/A	#N/A	#N/A	#N/A	#N/A	#N/A	#N/A	#N/A	#N/A	#N/A	#N/A	#N/A
ApbE family lipoprotein	#N/A	#N/A	#N/A	#N/A	#N/A	#N/A	#N/A	1	#N/A	#N/A	#N/A	#N/A	1	1	#N/A	#N/A	#N/A	#N/A	#N/A	#N/A	#N/A	#N/A	#N/A	1	#N/A	#N/A	1	#N/A	#N/A	#N/A
ApbE-like lipoprotein	#N/A	#N/A	#N/A	#N/A	#N/A	#N/A	#N/A	#N/A	1	#N/A	#N/A	#N/A	#N/A	#N/A	#N/A	#N/A	#N/A	#N/A	#N/A	#N/A	#N/A	#N/A	#N/A	#N/A	#N/A	#N/A	#N/A	#N/A	#N/A	#N/A
APC family permease	12	6	4	5	5	15	9	8	7	8	12	9	7	12	10	21	11	6	14	15	22	6	6	7	19	4	11	17	6	14
[truncated: 25,109 more rows]

## Sheet: Table S3
Table S3.	Pairwise comparison of experimental conditions performed (DESeq2 testing)
	HI vs. HpB	HI vs. HpL	HI vs. LpL	HI vs. LI	LI vs. HpB	LI vs. HpL	LI vs. LpL
Level 2 SEED Subsystem experiencing significant DE (padj < 0.05) for given pairwise-comparison	Probably GTP or GMP signaling related	Probably GTP or GMP signaling related	Cofactors, Vitamins, Prosthetic Groups, Pigments	Probably GTP or GMP signaling related	Riboflavin, FMN, FAD	Detection	Detection
	Detection	Phospholipids	Probably GTP or GMP signaling related	Riboflavin, FMN, FAD	TldD cluster	Riboflavin, FMN, FAD	Riboflavin, FMN, FAD
	Carbohydrates	Carbohydrates	Plant-Prokaryote DOE project	Detection	Cofactors, Vitamins, Prosthetic Groups, Pigments	Putrescine/GABA utilization cluster-temporal,to add to SSs	Protein biosynthesis
	Proteasome related clusters	Gram-Positive cell wall components	Proteasome related clusters	Gram-Positive cell wall components	Plant-Prokaryote DOE project	Sulfatases and sulfatase modifying factor 1 (and a hypothetical)	TldD cluster
	TldD cluster	Proteasome related clusters	Carbohydrates	Carbohydrates	Carotenoid biosynthesis	Phospholipids	Protein secretion system, Type VI
	Gram-Positive cell wall components	Cofactors, Vitamins, Prosthetic Groups, Pigments	TldD cluster	Proteasome related clusters	CO2 fixation	Biosynthesis of galactoglycans and related lipopolysacharides	Sulfatases and sulfatase modifying factor 1 (and a hypothetical)
	Metabolism of central aromatic intermediates	Sulfatases and sulfatase modifying factor 1 (and a hypothetical)	Cytochrome biogenesis	Cofactors, Vitamins, Prosthetic Groups, Pigments	Electron transport and photophosphorylation	Proteolytic pathway	Transcription
	Phospholipids	Carotenoid biosynthesis	Carotenoid biosynthesis	Carotenoid biosynthesis	Phage Host Interactions	Stress Response	Protein processing and modification
	Translation	Plant-Prokaryote DOE project	Gram-Positive cell wall components	Plant-Prokaryote DOE project	Metabolism of central aromatic intermediates	Molybdopterin oxidoreductase	Gram-Positive cell wall components
	Sarcosine oxidase	Osmotic stress	Molybdopterin oxidoreductase	Electron transport and photophosphorylation	Protein secretion system, Type VI	Electron transport and photophosphorylation	Biosynthesis of galactoglycans and related lipopolysacharides
	Iron acquisition and metabolism	Central carbohydrate metabolism	Sulfatases and sulfatase modifying factor 1 (and a hypothetical)	Biosynthesis of galactoglycans and related lipopolysacharides	Gram-Positive cell wall components	CO2 fixation	Cofactors, Vitamins, Prosthetic Groups, Pigments
	Molybdopterin oxidoreductase	Three hypotheticals linked to lipoprotein biosynthesis	Miscellaneous	Membrane Transport	Respiration	Protein secretion system, Type III	Fatty Acids, Lipids, and Isoprenoids
	Amino Acids and Derivatives	Protein folding	DNA replication	Sarcosine oxidase	Pyruvate kinase associated cluster	Aminosugars	Polysaccharides
	Choline bitartrate degradation, putative	Cytochrome biogenesis	Metabolism of central aromatic intermediates	Protein secretion system, Type III	NO HIERARCHY	Bacteriophage structural proteins	Branched-chain amino acids
	Photosynthesis	Aminosugars	Fatty Acids, Lipids, and Isoprenoids	CO2 fixation	Branched-chain amino acids		Sugar Phosphotransferase Systems, PTS
	Peripheral pathways for catabolism of aromatic compounds	Sarcosine oxidase	Photosynthesis	Transposable elements	Aminosugars		Tetrapyrroles
	NO HIERARCHY	D-tyrosyl-tRNA(Tyr) deacylase (EC 3.1.-.-) cluster	Three hypotheticals linked to lipoprotein biosynthesis	Osmotic stress	Proteolytic pathway		Periplasmic Stress
	Aminosugars	Iron acquisition and metabolism	One-carbon Metabolism	Molybdopterin oxidoreductase	Bacteriophage structural proteins		Phosphorus Metabolism
	Protein secretion system, Type VI	Translation	Arginine; urea cycle, polyamines	Respiration	Stress Response		Cytochrome biogenesis
	Membrane Transport	Choline bitartrate degradation, putative	Protein secretion system, Type VI	Periplasmic Stress	Bacteriocins, ribosomally synthesized antibacterial peptides		Protein secretion system, Type III
		Protein degradation	Iron acquisition and metabolism	Nucleosides and Nucleotides	Hypothetical in Lysine biosynthetic cluster		Translation
			Membrane Transport	Biosynthesis of phenylpropanoids	Biosynthesis of galactoglycans and related lipopolysacharides		Light-harvesting complexes
			Organic sulfur assimilation	Electron accepting reactions	Sugar Phosphotransferase Systems, PTS		Aminosugars
			Osmotic stress	Choline bitartrate degradation, putative	Biologically active compounds in metazoan cell defence and differentiation		Photosynthesis
			Capsular and extracellular polysacchrides	Translation			Metabolism of central aromatic intermediates
			Branched-chain amino acids	DNA replication
			Aminosugars
			Protein secretion system, Type VIII (Extracellular nucleation/precipitation pathway, ENP)
			Glycoside hydrolases
			Choline bitartrate degradation, putative
